# Supplementary material for: Deterministic programming of human pluripotent stem cells into microglia facilitates studying their role in health and disease
Source: Proc Natl Acad Sci U S A. 2022 Oct 17;119(43):e2123476119. doi: 10.1073/pnas.2123476119 (PMC9618131; doi:10.1073/pnas.2123476119)
Supplement: Supplementary File [file pnas.2123476119.sd01.xlsx]

## Sheet: Dataset 1A
Marker genes of clusters in the organoid-microglia coculture: neuroectoderm
gene	avg_log2FC	p_val	p_val_adj	auc	pct.1	pct.2
STMN2	3.38168	0	0	0.77806	0.619	0.117
TTR	2.93023	2.49997e-07	0.00675066	0.479949	0.267	0.35
TUBB2B	2.87448	0	0	0.885947	0.897	0.497
TUBA1A	2.61777	0	0	0.870202	0.949	0.888
MAP1B	2.51733	0	0	0.88978	0.929	0.507
STMN4	2.46702	0	0	0.793171	0.624	0.069
NNAT	2.30302	0	0	0.715288	0.547	0.186
HMGCS1	2.29268	0	0	0.82612	0.821	0.433
GPM6A	2.25826	0	0	0.830452	0.706	0.093
C1orf61	2.16237	0	0	0.755081	0.584	0.107
CRABP1	2.15277	1.83788e-143	4.96282e-139	0.604326	0.45	0.295
NR2F1	2.13494	0	0	0.807494	0.804	0.375
TUBB2A	2.06943	0	0	0.783329	0.748	0.435
SOX11	2.06299	0	0	0.795846	0.749	0.332
SOX4	1.99	0	0	0.747184	0.888	0.804
MAP2	1.97984	0	0	0.827205	0.716	0.124
PCSK1N	1.94285	0	0	0.802753	0.695	0.178
MLLT11	1.9408	0	0	0.764956	0.703	0.379
SOX2	1.93013	0	0	0.736111	0.554	0.1
NTRK2	1.92439	0	0	0.697473	0.534	0.196
KIF5C	1.91746	0	0	0.801773	0.664	0.112
LINC00461	1.90805	0	0	0.79643	0.652	0.076
DCX	1.90612	0	0	0.712958	0.486	0.097
GAP43	1.85449	0	0	0.704632	0.482	0.103
UCHL1	1.8391	0	0	0.770599	0.733	0.395
HES6	1.82605	0	0	0.681511	0.495	0.183
ELAVL3	1.79606	0	0	0.779708	0.607	0.073
GPM6B	1.78836	0	0	0.726731	0.619	0.283
BEX1	1.78798	0	0	0.770944	0.605	0.104
CD24	1.78453	0	0	0.784672	0.672	0.176
MALAT1	1.76723	0	0	0.836657	0.999	0.995
TTYH1	1.75762	0	0	0.687257	0.529	0.214
NRXN1	1.74231	0	0	0.681929	0.411	0.065
MSMO1	1.73263	0	0	0.776372	0.763	0.467
SYT1	1.63856	0	0	0.736344	0.575	0.166
RTN1	1.61455	0	0	0.678698	0.409	0.079
FABP7	1.60539	0	0	0.682976	0.438	0.086
FZD3	1.58884	0	0	0.784527	0.688	0.244
HES5	1.58555	0	0	0.642773	0.368	0.095
TERF2IP	1.55778	0	0	0.776678	0.805	0.739
CXADR	1.54207	0	0	0.798404	0.684	0.161
TAGLN3	1.54168	0	0	0.748613	0.548	0.072
PCDH9	1.53679	1.67175e-224	4.51424e-220	0.622824	0.405	0.21
DAAM1	1.53244	0	0	0.766757	0.754	0.47
FEZ1	1.52951	0	0	0.778808	0.668	0.216
IDI1	1.52461	0	0	0.742743	0.752	0.588
KIF21A	1.52238	0	0	0.780163	0.651	0.151
PTPRZ1	1.52049	0	0	0.693723	0.45	0.08
NSG2	1.51495	0	0	0.6609	0.342	0.027
MIAT	1.50596	0	0	0.677405	0.513	0.239
CRMP1	1.49637	0	0	0.726296	0.577	0.219
MARCKSL1	1.49481	0	0	0.754776	0.816	0.691
SYT11	1.48503	0	0	0.785002	0.633	0.117
CLU	1.46702	2.85741e-188	7.71587e-184	0.616891	0.431	0.261
CKB	1.45733	0	0	0.78317	0.829	0.529
DPYSL3	1.45464	0	0	0.726748	0.598	0.247
FDFT1	1.445	0	0	0.754851	0.781	0.624
POU3F2	1.43101	0	0	0.730295	0.514	0.065
FGFBP3	1.41576	0	0	0.647018	0.389	0.12
CEP85L	1.40862	1.2467e-296	3.36646e-292	0.658063	0.535	0.354
SRGAP3	1.40689	0	0	0.726315	0.655	0.372
SCD	1.39667	4.0303e-298	1.0883e-293	0.669128	0.655	0.556
KIF1A	1.39201	0	0	0.776144	0.619	0.116
MSI2	1.38617	0	0	0.710534	0.593	0.301
INA	1.38059	0	0	0.671209	0.369	0.039
RUFY3	1.37358	0	0	0.762719	0.68	0.333
ZIC2	1.37321	0	0	0.713645	0.49	0.082
ZIC1	1.37214	0	0	0.703355	0.538	0.208
VAMP2	1.36798	0	0	0.729275	0.778	0.742
SQLE	1.36513	0	0	0.714787	0.72	0.542
MAP6	1.36397	0	0	0.755855	0.555	0.064
ADGRG1	1.36023	0	0	0.750786	0.547	0.066
HMGCR	1.35876	0	0	0.721573	0.669	0.421
ZBTB20	1.35232	0	0	0.688581	0.584	0.342
BASP1	1.35079	0	0	0.708231	0.838	0.841
ID4	1.33212	1.97828e-271	5.34194e-267	0.654036	0.582	0.38
ANK3	1.33003	6.23543e-268	1.68375e-263	0.6388	0.442	0.238
CHD7	1.31584	0	0	0.702913	0.588	0.304
RTN4	1.31323	0	0	0.775152	0.876	0.875
MAPK10	1.27639	0	0	0.723615	0.512	0.097
DPYSL2	1.27552	0	0	0.722375	0.705	0.538
GRIA2	1.26976	0	0	0.624616	0.293	0.053
NOVA1	1.26406	0	0	0.698967	0.555	0.239
FNBP1L	1.24982	0	0	0.700106	0.685	0.541
EDNRB	1.24979	2.12506e-293	5.7383e-289	0.623261	0.33	0.105
KIF1B	1.23609	0	0	0.721243	0.708	0.546
NSG1	1.23529	0	0	0.703738	0.475	0.091
GDAP1L1	1.2339	0	0	0.680129	0.39	0.042
TMSB15A	1.23228	0	0	0.720651	0.615	0.251
NCAM1	1.22323	0	0	0.668703	0.569	0.341
RTN3	1.21744	0	0	0.757878	0.802	0.762
PKIA	1.21473	0	0	0.67746	0.462	0.16
DNER	1.20284	0	0	0.695893	0.426	0.046
MAPT	1.20025	0	0	0.666404	0.385	0.077
SBF2	1.19095	2.36457e-189	6.38505e-185	0.626256	0.506	0.386
ENO2	1.18568	0	0	0.729554	0.572	0.194
PCLO	1.184	0	0	0.647745	0.353	0.079
PEA15	1.17406	4.34063e-248	1.1721e-243	0.646827	0.542	0.405
GNG3	1.16911	0	0	0.662283	0.352	0.037
TOX3	1.16629	0	0	0.713972	0.508	0.107
NSD3	1.16403	0	0	0.73986	0.843	0.811
HSP90AA1	1.15854	0	0	0.768852	0.943	0.966
APLP1	1.14975	0	0	0.724783	0.571	0.205
ARHGAP21	1.14525	2.75976e-289	7.45218e-285	0.666649	0.651	0.562
TMEM161B-AS1	1.13857	0	0	0.708286	0.526	0.175
NR2F2	1.13646	0	0	0.692726	0.732	0.512
SCG3	1.1335	0	0	0.666025	0.356	0.032
LINC00632	1.12185	0	0	0.719302	0.515	0.112
BEX2	1.12064	0	0	0.701243	0.518	0.178
CSRNP3	1.11258	0	0	0.683025	0.501	0.204
PPP1R1A	1.10186	0	0	0.691214	0.444	0.084
KLC1	1.09581	0	0	0.671918	0.591	0.442
AMER2	1.07624	0	0	0.673897	0.37	0.03
RCN2	1.06632	0	0	0.733993	0.758	0.618
ADGRV1	1.06406	0	0	0.645595	0.362	0.091
HES4	1.06184	1.27422e-155	3.44079e-151	0.617284	0.553	0.439
GDI1	1.06103	0	0	0.711881	0.665	0.483
DDX24	1.05843	0	0	0.726199	0.821	0.848
EEF1A2	1.05806	0	0	0.702632	0.504	0.149
AFDN	1.05581	1.99283e-294	5.38124e-290	0.666219	0.633	0.502
DDR1	1.05403	0	0	0.711708	0.523	0.155
KIDINS220	1.0271	1.51573e-161	4.09292e-157	0.624242	0.608	0.604
PAX6	1.02534	0	0	0.665387	0.388	0.063
ITGB8	1.02528	0	0	0.649148	0.38	0.106
STMN1	1.01758	0	0	0.681971	0.829	0.821
RFX3	1.01753	0	0	0.666529	0.471	0.205
PAK3	1.00465	0	0	0.663171	0.389	0.088
PTN	1.00099	2.07567e-69	5.60493e-65	0.58227	0.793	0.624
PGM2L1	0.990908	8.41631e-243	2.27266e-238	0.629152	0.412	0.222
PANK3	0.986475	2.80535e-216	7.57529e-212	0.638501	0.553	0.438
DST	0.979698	3.7371e-56	1.00913e-51	0.572605	0.606	0.625
JPT1	0.977974	9.9673e-249	2.69147e-244	0.658458	0.768	0.765
RFX4	0.976294	0	0	0.661416	0.372	0.06
THSD7A	0.974098	5.64989e-298	1.52564e-293	0.614406	0.286	0.071
ATP1A2	0.961722	9.2251e-101	2.49105e-96	0.56809	0.247	0.128
CDH2	0.959332	0	0	0.691047	0.571	0.259
CLASP2	0.957542	0	0	0.648758	0.435	0.206
LHX1	0.95247	1.44764e-268	3.90907e-264	0.582717	0.179	0.015
WSB1	0.949565	7.73513e-267	2.08872e-262	0.6649	0.836	0.846
TFAP2A	0.946043	4.66075e-174	1.25854e-169	0.578411	0.211	0.064
KMT2E	0.942553	0	0	0.695978	0.78	0.77
DDAH2	0.941239	0	0	0.682149	0.75	0.758
ATCAY	0.940174	0	0	0.660271	0.354	0.041
NKTR	0.928205	2.69365e-155	7.27366e-151	0.624923	0.771	0.769
FDPS	0.92784	1.86407e-302	5.03354e-298	0.673607	0.728	0.676
ZNF608	0.927037	1.71961e-270	4.64347e-266	0.644703	0.48	0.286
ACVR2B	0.926262	0	0	0.6754	0.505	0.238
ELAVL2	0.926031	0	0	0.644852	0.332	0.054
APC	0.924881	5.92429e-143	1.59974e-138	0.612761	0.526	0.478
TRIM2	0.921749	0	0	0.670914	0.493	0.228
OLFM1	0.920829	0	0	0.641749	0.312	0.036
MEIS2	0.920773	4.32255e-31	1.16722e-26	0.552161	0.549	0.532
SPAG9	0.919881	1.72065e-204	4.64626e-200	0.642689	0.71	0.71
CCDC82	0.919548	3.97217e-257	1.0726e-252	0.651574	0.569	0.437
HSPA4L	0.917111	0	0	0.664856	0.415	0.112
GABPB1-AS1	0.916419	9.55122e-115	2.57912e-110	0.59931	0.504	0.435
GNG4	0.913272	0	0	0.684049	0.424	0.068
NEFM	0.909963	8.83825e-146	2.38659e-141	0.587794	0.302	0.144
DYNC1H1	0.90747	6.41967e-236	1.7335e-231	0.653966	0.734	0.752
EIF1B	0.906177	0	0	0.693734	0.793	0.857
ANK2	0.900154	5.41938e-303	1.4634e-298	0.624017	0.325	0.1
KMT2A	0.89783	8.37357e-224	2.26111e-219	0.649056	0.704	0.688
AUTS2	0.897336	2.01682e-241	5.44601e-237	0.63217	0.441	0.246
MYEF2	0.897328	3.04616e-254	8.22555e-250	0.642439	0.503	0.305
RNF165	0.897157	0	0	0.653141	0.367	0.081
SRRM4	0.894323	0	0	0.627359	0.273	0.022
CAMK2N1	0.894066	7.50807e-190	2.0274e-185	0.625011	0.512	0.344
DRAXIN	0.893952	0	0	0.671812	0.397	0.066
ZNF638	0.892952	1.98669e-108	5.36466e-104	0.602996	0.661	0.695
PHF14	0.891661	9.75707e-220	2.6347e-215	0.646576	0.666	0.637
PNISR	0.890689	0	0	0.69052	0.895	0.906
CCNI	0.890161	0	0	0.721697	0.884	0.953
NLRP1	0.889745	8.31553e-218	2.24544e-213	0.641505	0.597	0.483
BAZ2B	0.889228	9.30761e-126	2.51333e-121	0.608851	0.596	0.577
CELF1	0.888707	1.05413e-97	2.84646e-93	0.594407	0.546	0.538
SBK1	0.888297	0	0	0.651529	0.379	0.105
RND3	0.886685	8.75833e-116	2.36501e-111	0.605415	0.64	0.614
ABAT	0.88628	0	0	0.663268	0.411	0.115
SEPT3	0.884979	0	0	0.682455	0.412	0.066
NHLH1	0.881522	1.21718e-275	3.28675e-271	0.587772	0.193	0.021
KIF3A	0.880295	1.38268e-292	3.73364e-288	0.651867	0.496	0.293
ARHGEF9	0.877493	1.8354e-242	4.95612e-238	0.638257	0.478	0.311
ODC1	0.875338	7.287e-239	1.96771e-234	0.649847	0.623	0.522
CNTNAP2	0.874066	7.99548e-192	2.15902e-187	0.60358	0.329	0.149
PLPPR3	0.872654	0	0	0.657771	0.502	0.278
ERBB4	0.869453	0	0	0.663118	0.367	0.05
ENC1	0.867561	2.69296e-63	7.27181e-59	0.568972	0.406	0.343
TTC3	0.867477	0	0	0.70921	0.889	0.908
CELF4	0.863801	2.24321e-216	6.05733e-212	0.586449	0.217	0.052
YWHAQ	0.863782	0	0	0.683139	0.771	0.811
PPA1	0.863385	3.74575e-304	1.01146e-299	0.673545	0.703	0.657
PRRT2	0.855699	9.88014e-258	2.66793e-253	0.638455	0.464	0.254
ARL4C	0.855504	2.40573e-284	6.49619e-280	0.655629	0.566	0.347
TMEM35A	0.85422	0	0	0.647866	0.371	0.103
ANKRD12	0.852128	3.11253e-160	8.40476e-156	0.626369	0.713	0.736
CEP170	0.849397	8.16815e-152	2.20565e-147	0.621382	0.64	0.644
ATP1B1	0.846658	1.69868e-141	4.58694e-137	0.615146	0.606	0.544
NEFL	0.843364	2.76585e-174	7.46862e-170	0.578548	0.212	0.064
DACH1	0.842965	0	0	0.637448	0.364	0.111
ACAT2	0.842765	1.69768e-230	4.58425e-226	0.637212	0.511	0.332
BTG1	0.842574	4.60218e-234	1.24273e-229	0.654452	0.822	0.893
PODXL2	0.840094	0	0	0.653742	0.414	0.151
TNRC6B	0.835149	2.20666e-161	5.95864e-157	0.627126	0.729	0.763
ATF7IP	0.827356	5.83759e-184	1.57632e-179	0.628383	0.554	0.463
NOVA2	0.826255	0	0	0.663399	0.378	0.067
ZNF397	0.826231	1.17694e-175	3.1781e-171	0.617512	0.46	0.327
ABI2	0.824326	6.92407e-228	1.86971e-223	0.648866	0.665	0.611
JAKMIP2	0.822453	0	0	0.657996	0.376	0.081
ZSCAN18	0.821769	0	0	0.658437	0.516	0.3
PAFAH1B3	0.819543	1.78926e-167	4.83155e-163	0.627097	0.634	0.617
OGA	0.815354	6.97644e-122	1.88385e-117	0.608451	0.632	0.64
ATAT1	0.81472	0	0	0.650821	0.432	0.191
PJA2	0.811938	6.21734e-189	1.67887e-184	0.638144	0.748	0.823
INSIG1	0.811528	1.10752e-161	2.99064e-157	0.610047	0.436	0.291
TAF7	0.809763	2.51693e-305	6.79646e-301	0.675657	0.758	0.767
RNMT	0.80919	2.94297e-141	7.9469e-137	0.617945	0.668	0.703
GTF2I	0.80886	9.54617e-231	2.57775e-226	0.653331	0.831	0.88
TROVE2	0.807651	4.17567e-219	1.12756e-214	0.646698	0.664	0.662
ARPP19	0.807556	1.56951e-293	4.23814e-289	0.66969	0.676	0.632
BCL7A	0.807448	2.63051e-295	7.10316e-291	0.649192	0.475	0.258
ZMAT3	0.805828	1.63875e-36	4.42512e-32	0.555552	0.471	0.499
BTG3	0.804235	1.59285e-182	4.30116e-178	0.628116	0.565	0.462
TFAP2B	0.804182	1.4096e-210	3.80634e-206	0.568203	0.151	0.015
LUC7L3	0.804102	4.74579e-120	1.2815e-115	0.609785	0.764	0.811
EPM2AIP1	0.799022	3.21408e-147	8.67898e-143	0.61319	0.518	0.44
TCF7L2	0.797897	1.28647e-96	3.47385e-92	0.410523	0.303	0.552
GRID2	0.797317	0	0	0.631718	0.332	0.081
TUT4	0.797314	9.46953e-137	2.55706e-132	0.616102	0.682	0.699
KIF5A	0.796602	0	0	0.654797	0.33	0.026
FASN	0.796006	9.19574e-242	2.48313e-237	0.631087	0.432	0.236
DYNC1LI1	0.794922	4.64654e-222	1.2547e-217	0.642135	0.573	0.478
CENPV	0.793691	0	0	0.667037	0.546	0.304
CHORDC1	0.792757	1.48558e-165	4.0115e-161	0.618778	0.507	0.407
AKAP9	0.790847	7.01854e-79	1.89522e-74	0.58842	0.726	0.792
MAP9	0.790788	1.82022e-222	4.91514e-218	0.628868	0.45	0.271
MASP1	0.790774	3.26975e-280	8.8293e-276	0.595485	0.22	0.033
RAB3A	0.787374	0	0	0.641251	0.348	0.092
RBM33	0.787236	4.4431e-88	1.19977e-83	0.588721	0.522	0.512
HSPH1	0.786226	1.65848e-25	4.47838e-21	0.546427	0.48	0.536
SLITRK5	0.78152	1.07184e-210	2.89429e-206	0.597879	0.276	0.094
LAMP5	0.781251	1.61809e-77	4.36933e-73	0.540488	0.118	0.04
KLHL35	0.779813	4.6854e-190	1.2652e-185	0.574766	0.184	0.041
FYN	0.779708	1.86434e-250	5.03426e-246	0.646472	0.545	0.376
SPTAN1	0.778694	2.05934e-91	5.56083e-87	0.591162	0.543	0.534
NRCAM	0.778174	0	0	0.645103	0.343	0.066
PAX3	0.777115	0	0	0.628392	0.303	0.052
CTNND2	0.77639	0	0	0.64562	0.327	0.043
DCC	0.775449	0	0	0.611063	0.25	0.033
NCKAP5	0.774775	7.0312e-215	1.89863e-210	0.604871	0.306	0.122
GOLGA4	0.774053	1.82071e-40	4.91646e-36	0.562742	0.729	0.834
RAB3C	0.772166	0	0	0.625533	0.282	0.039
SYP	0.771931	0	0	0.623027	0.273	0.033
RBM25	0.771478	1.45656e-169	3.93316e-165	0.63079	0.774	0.801
TCF12	0.766849	9.70239e-80	2.61994e-75	0.585201	0.535	0.553
MIR99AHG	0.765947	3.91515e-234	1.05721e-229	0.630288	0.446	0.244
AKAP6	0.763934	7.63212e-208	2.0609e-203	0.610615	0.348	0.164
ROBO3	0.763714	2.94001e-95	7.93891e-91	0.550295	0.147	0.053
TCEAL2	0.763657	0	0	0.628438	0.289	0.039
ASCL1	0.761578	2.59963e-261	7.01979e-257	0.594285	0.226	0.04
CYCS	0.760841	2.74057e-152	7.40037e-148	0.622185	0.66	0.677
KLHL28	0.758433	9.42502e-239	2.54504e-234	0.632566	0.442	0.263
CCDC112	0.757306	5.83246e-239	1.57494e-234	0.633041	0.45	0.263
DYNC1I2	0.757163	3.97006e-234	1.07204e-229	0.653711	0.741	0.79
CXXC4	0.75655	0	0	0.644865	0.365	0.094
STARD4	0.756504	3.76724e-165	1.01727e-160	0.609675	0.419	0.276
AKAP8L	0.755699	4.90637e-219	1.32487e-214	0.645345	0.64	0.599
SORBS2	0.755004	0	0	0.628455	0.3	0.052
NREP	0.753981	9.06053e-103	2.44661e-98	0.600128	0.677	0.671
MXI1	0.750955	4.33099e-251	1.1695e-246	0.64243	0.5	0.324
GPC2	0.749867	8.55454e-286	2.30998e-281	0.626689	0.351	0.131
PHIP	0.749445	7.46062e-105	2.01459e-100	0.601312	0.665	0.699
INTU	0.748797	7.37356e-159	1.99108e-154	0.606075	0.406	0.26
RPAIN	0.746633	9.18721e-221	2.48082e-216	0.646516	0.647	0.627
SLC1A3	0.746079	2.7982e-67	7.55599e-63	0.560608	0.278	0.191
CDKN2D	0.745836	2.35065e-247	6.34745e-243	0.627906	0.405	0.197
MED10	0.744769	1.38671e-120	3.74454e-116	0.606835	0.589	0.602
SNRPN	0.744292	4.54738e-253	1.22793e-248	0.659826	0.737	0.788
MINDY2	0.744052	3.25695e-101	8.79475e-97	0.592105	0.476	0.419
SPARCL1	0.73678	1.22945e-53	3.31989e-49	0.441633	0.214	0.352
YWHAE	0.736277	0	0	0.702161	0.841	0.924
YWHAG	0.736169	4.85264e-124	1.31036e-119	0.608098	0.587	0.585
CHCHD2	0.735578	1.51104e-254	4.08027e-250	0.625241	0.39	0.156
TMEM59L	0.732411	4.30093e-246	1.16138e-241	0.639331	0.496	0.296
DDX18	0.73055	2.49631e-131	6.74079e-127	0.613166	0.642	0.677
PHYHIPL	0.73019	0	0	0.638197	0.325	0.06
PREPL	0.730168	1.3533e-141	3.65431e-137	0.607312	0.467	0.371
HNRNPH3	0.727925	1.04072e-272	2.81024e-268	0.66574	0.767	0.734
DKK3	0.727247	0	0	0.631661	0.358	0.122
NCKAP1	0.725614	3.98673e-121	1.07654e-116	0.598314	0.46	0.354
DNAJA1	0.725351	5.25815e-266	1.41986e-261	0.664692	0.814	0.881
BBC3	0.724392	5.25228e-179	1.41827e-174	0.612698	0.414	0.253
GNAO1	0.721529	0	0	0.637673	0.321	0.057
TFDP2	0.721289	1.89394e-66	5.1142e-62	0.577601	0.535	0.555
MVD	0.721032	1.74428e-131	4.71008e-127	0.603892	0.477	0.378
TUBB	0.719823	1.03201e-190	2.78673e-186	0.639416	0.873	0.943
MIB1	0.719664	5.97649e-137	1.61383e-132	0.611164	0.546	0.495
SLC25A36	0.717642	5.49847e-174	1.48475e-169	0.630656	0.666	0.668
GPATCH2L	0.717019	2.62039e-67	7.07583e-63	0.57655	0.497	0.49
MEX3A	0.716569	2.48902e-173	6.72109e-169	0.619617	0.499	0.362
BPTF	0.715112	7.87908e-100	2.12759e-95	0.600031	0.764	0.836
TSPYL4	0.711431	9.93727e-255	2.68336e-250	0.632771	0.421	0.221
PPM1K	0.711039	3.17456e-134	8.57225e-130	0.600284	0.421	0.308
FIGN	0.70619	2.80088e-103	7.56323e-99	0.577096	0.308	0.191
TMEM132A	0.704076	2.50337e-105	6.75984e-101	0.591462	0.445	0.363
ATP1B2	0.703659	8.82753e-121	2.3837e-116	0.593665	0.401	0.293
SEZ6L2	0.7036	1.17601e-18	3.17557e-14	0.537156	0.385	0.427
PAXBP1	0.700686	3.77084e-81	1.01824e-76	0.581209	0.454	0.397
FAM57B	0.699288	0	0	0.629258	0.28	0.026
NDUFA5	0.697631	2.68303e-195	7.24498e-191	0.638782	0.665	0.69
PWAR6	0.697209	8.06031e-57	2.17653e-52	0.55911	0.31	0.243
DHX36	0.69671	6.36169e-134	1.71785e-129	0.615462	0.704	0.754
ZNF428	0.69591	1.14513e-142	3.09219e-138	0.619005	0.684	0.742
KLHL23	0.695883	1.12726e-227	3.04395e-223	0.625337	0.419	0.221
AP002387.2	0.695701	0	0	0.6378	0.376	0.14
RBM6	0.69537	7.67826e-89	2.07336e-84	0.59075	0.565	0.573
DCLK2	0.692612	2.13422e-266	5.76304e-262	0.622582	0.349	0.135
SV2A	0.68991	6.81586e-243	1.84049e-238	0.616641	0.34	0.14
RGMB	0.687213	8.04842e-92	2.17331e-87	0.564861	0.24	0.133
MARCH6	0.686808	6.93883e-114	1.87369e-109	0.603872	0.592	0.606
HDGFL3	0.686132	1.92591e-143	5.20054e-139	0.615629	0.599	0.534
DUSP8	0.686009	9.86261e-241	2.6632e-236	0.607926	0.297	0.102
CSNK2A1	0.684272	1.74396e-164	4.70922e-160	0.628056	0.7	0.747
ZNF91	0.682091	1.40861e-70	3.80367e-66	0.57933	0.519	0.522
SOX9	0.679701	9.9959e-192	2.69919e-187	0.601541	0.316	0.139
PBX3	0.677571	1.13507e-66	3.06503e-62	0.573187	0.444	0.396
RAB6B	0.677312	0	0	0.650788	0.368	0.089
EIF4A2	0.67679	0	0	0.693036	0.861	0.923
NDFIP1	0.676629	3.2447e-148	8.76166e-144	0.621138	0.674	0.728
RSRC2	0.676165	3.63147e-219	9.80607e-215	0.649098	0.788	0.828
ELAVL4	0.674672	0	0	0.60537	0.225	0.016
LUC7L	0.67413	8.18608e-104	2.21049e-99	0.597967	0.57	0.551
GPBP1	0.673923	3.72265e-159	1.00523e-154	0.625785	0.702	0.726
TSPAN7	0.67138	0	0	0.631368	0.314	0.064
C4orf48	0.670811	1.02622e-120	2.77109e-116	0.609622	0.706	0.767
SSTR2	0.670518	9.8684e-198	2.66476e-193	0.572063	0.17	0.029
NFASC	0.667654	0	0	0.60053	0.217	0.018
MGST1	0.66659	6.06593e-253	1.63798e-248	0.609743	0.299	0.093
PEBP1	0.664475	1.84976e-229	4.99491e-225	0.65289	0.815	0.89
SAFB2	0.664041	1.1222e-39	3.03029e-35	0.55723	0.45	0.466
SCD5	0.66361	9.63201e-225	2.60093e-220	0.61302	0.339	0.149
USP11	0.663463	8.07355e-135	2.1801e-130	0.611997	0.577	0.55
IRX2	0.660785	2.71754e-250	7.33816e-246	0.622481	0.367	0.158
FAT3	0.660559	6.48514e-219	1.75118e-214	0.59659	0.262	0.081
KLHL24	0.66032	1.33031e-84	3.59225e-80	0.588369	0.565	0.563
LMO3	0.659787	0	0	0.615857	0.277	0.053
SLC22A17	0.658593	1.17377e-174	3.16953e-170	0.617002	0.463	0.321
WNT7B	0.657038	2.27764e-254	6.15031e-250	0.588345	0.206	0.031
PAFAH1B1	0.656885	7.0231e-119	1.89645e-114	0.608235	0.67	0.723
ARHGAP5	0.655473	1.32274e-50	3.5718e-46	0.568498	0.565	0.627
MYT1L	0.65469	9.96713e-279	2.69143e-274	0.583546	0.178	0.013
PCBP4	0.653829	1.66881e-148	4.50629e-144	0.597132	0.357	0.211
POU2F1	0.652708	2.39508e-82	6.46745e-78	0.576541	0.377	0.3
RBM5	0.652481	1.09855e-32	2.96642e-28	0.554409	0.554	0.623
ZIC4	0.652459	2.11619e-302	5.71436e-298	0.611145	0.27	0.057
TCEAL7	0.652132	3.34611e-223	9.03549e-219	0.606238	0.309	0.113
MYO6	0.651185	9.85327e-76	2.66068e-71	0.577317	0.431	0.377
TTC9B	0.650938	0	0	0.601957	0.216	0.015
SMARCA4	0.650108	1.30488e-76	3.52357e-72	0.584885	0.578	0.621
TAOK1	0.649325	2.94697e-59	7.9577e-55	0.573825	0.554	0.591
JPH4	0.648936	4.66211e-181	1.25891e-176	0.590189	0.264	0.1
AGAP1	0.646871	1.19367e-184	3.22326e-180	0.603084	0.333	0.163
SYNE2	0.646505	9.42571e-60	2.54523e-55	0.568959	0.459	0.374
CHD6	0.646137	2.08132e-100	5.62019e-96	0.596747	0.577	0.572
RERE	0.645646	4.18882e-80	1.13111e-75	0.585278	0.538	0.543
WNK3	0.644187	4.32877e-200	1.1689e-195	0.60753	0.338	0.161
PRMT2	0.644084	1.6548e-92	4.46845e-88	0.594672	0.63	0.686
BLCAP	0.643357	8.28522e-115	2.23726e-110	0.59493	0.435	0.355
RBM39	0.642899	5.52141e-269	1.49095e-264	0.665782	0.858	0.913
FTX	0.642411	6.5262e-11	1.76227e-06	0.527484	0.388	0.421
SFXN1	0.639667	8.72545e-140	2.35613e-135	0.608021	0.493	0.389
LRRN3	0.63811	1.98799e-126	5.36816e-122	0.58343	0.305	0.164
FADS1	0.635927	8.09114e-87	2.18485e-82	0.587817	0.53	0.492
SCOC	0.633088	1.69202e-149	4.56895e-145	0.61801	0.576	0.55
HOTAIRM1	0.63266	4.22988e-87	1.14219e-82	0.58264	0.431	0.364
SRRM3	0.630368	8.03125e-302	2.16868e-297	0.603724	0.24	0.04
SPEN	0.630301	2.29292e-27	6.19157e-23	0.548711	0.508	0.564
PURB	0.630073	1.79982e-21	4.86006e-17	0.540401	0.405	0.432
C16orf45	0.629613	6.8684e-214	1.85467e-209	0.618794	0.393	0.206
DHCR7	0.629322	4.55951e-171	1.23121e-166	0.606874	0.385	0.225
MAPK8	0.629276	5.92021e-175	1.59863e-170	0.606707	0.371	0.216
DCLK1	0.629049	4.35644e-161	1.17637e-156	0.593511	0.31	0.15
DPYSL5	0.627203	0	0	0.631549	0.314	0.06
SACS	0.626444	1.42746e-84	3.85458e-80	0.576045	0.368	0.27
VBP1	0.626287	3.68482e-191	9.95012e-187	0.630745	0.554	0.458
KIAA1958	0.625813	1.55214e-166	4.19125e-162	0.598451	0.332	0.172
AKT3	0.624475	1.50899e-107	4.07471e-103	0.592451	0.446	0.364
SYT4	0.62442	1.29678e-30	3.50169e-26	0.534746	0.188	0.136
CELF5	0.622687	1.76551e-275	4.7674e-271	0.595199	0.22	0.036
CDK5R1	0.616821	7.886e-261	2.12946e-256	0.608022	0.281	0.083
RUFY2	0.616172	4.19609e-63	1.13307e-58	0.568028	0.385	0.333
SRPK2	0.615427	3.46954e-124	9.36881e-120	0.608346	0.591	0.593
AP2B1	0.614604	7.80263e-120	2.10694e-115	0.606534	0.595	0.598
ZBTB37	0.613549	3.61723e-57	9.76759e-53	0.557141	0.286	0.214
BCL11A	0.613484	1.94488e-42	5.25177e-38	0.550412	0.296	0.245
PAPOLA	0.612441	1.5329e-145	4.13928e-141	0.62053	0.704	0.767
SNRNP200	0.612113	3.07754e-53	8.31029e-49	0.57065	0.578	0.651
KPNA5	0.611182	4.87421e-152	1.31618e-147	0.599139	0.364	0.219
MRPL42	0.611036	1.38182e-89	3.73134e-85	0.588374	0.501	0.475
CRIP2	0.610816	1.27112e-257	3.43241e-253	0.628038	0.395	0.175
UBXN7	0.610096	1.9822e-50	5.35252e-46	0.566437	0.5	0.52
CLK1	0.609909	6.38507e-116	1.72416e-111	0.594822	0.436	0.338
ATP6V1G2	0.609709	0	0	0.621342	0.289	0.058
TSPAN3	0.609496	6.35765e-121	1.71676e-116	0.608914	0.646	0.713
SMARCA5	0.609364	7.41091e-126	2.00117e-121	0.612118	0.71	0.788
NBEA	0.609111	7.07545e-42	1.91058e-37	0.55222	0.332	0.278
PTPRF	0.607998	1.99865e-162	5.39694e-158	0.605122	0.393	0.234
BRWD1	0.607954	2.23637e-38	6.03887e-34	0.557579	0.491	0.524
PLP1	0.605857	1.03263e-116	2.78841e-112	0.562761	0.19	0.071
PFN2	0.605612	3.02623e-134	8.17172e-130	0.610093	0.567	0.479
PHF21B	0.605359	3.30439e-303	8.92286e-299	0.615986	0.29	0.071
NELL2	0.604807	0	0	0.619335	0.295	0.063
BNIP3L	0.604436	2.87807e-151	7.77166e-147	0.623144	0.719	0.791
ZNF451	0.603654	1.67348e-43	4.51891e-39	0.559868	0.451	0.454
ATP1A3	0.60357	0	0	0.613842	0.244	0.02
STOX2	0.603477	8.2557e-201	2.22929e-196	0.60151	0.305	0.124
AFF4	0.603443	1.19897e-43	3.23757e-39	0.563022	0.546	0.6
SCG2	0.603356	1.34571e-115	3.63381e-111	0.553302	0.145	0.04
PALM	0.60318	2.00145e-179	5.40451e-175	0.615382	0.437	0.279
ZNF24	0.602025	4.68482e-91	1.26504e-86	0.592668	0.583	0.613
LIMCH1	0.601905	3.09518e-111	8.35791e-107	0.582278	0.331	0.206
DHPS	0.601112	8.31586e-126	2.24553e-121	0.607047	0.55	0.518
BOD1L1	0.600171	5.1508e-47	1.39087e-42	0.567681	0.703	0.801
ORC4	0.598736	2.80352e-125	7.57035e-121	0.600225	0.455	0.364
ARRDC3	0.59843	1.47461e-79	3.98188e-75	0.583681	0.515	0.489
PTMS	0.598212	1.32836e-155	3.58697e-151	0.62574	0.845	0.931
CNTN2	0.597461	2.73425e-169	7.38331e-165	0.560545	0.14	0.021
TCP1	0.59626	2.73974e-90	7.39811e-86	0.594139	0.658	0.742
CASC3	0.596032	1.64758e-78	4.44895e-74	0.580021	0.453	0.404
SCN2A	0.595335	9.64982e-208	2.60574e-203	0.566658	0.146	0.014
HSF2	0.594818	4.0565e-156	1.09538e-151	0.606492	0.415	0.278
TNRC6C	0.593728	3.37358e-70	9.10967e-66	0.570066	0.367	0.296
AL078639.1	0.593707	4.98485e-207	1.34606e-202	0.598937	0.285	0.103
APC2	0.592236	0	0	0.614412	0.249	0.025
RSBN1	0.591542	1.51771e-110	4.09828e-106	0.598661	0.517	0.473
SHPRH	0.590731	4.79954e-19	1.29602e-14	0.538487	0.431	0.461
SLC39A6	0.586873	1.70854e-120	4.61358e-116	0.600042	0.478	0.398
POU3F3	0.586573	0	0	0.614192	0.263	0.039
TNRC6A	0.586116	3.03275e-26	8.18932e-22	0.546531	0.458	0.5
CNIH2	0.585773	6.09771e-223	1.64656e-218	0.608852	0.319	0.129
ZNF483	0.585722	3.23852e-227	8.74498e-223	0.594902	0.247	0.068
CLIP3	0.585593	9.55235e-186	2.57942e-181	0.617078	0.436	0.273
FAM171A2	0.585442	7.72249e-172	2.0853e-167	0.612769	0.435	0.278
MT3	0.584932	7.04969e-182	1.90363e-177	0.562351	0.142	0.018
PGAP1	0.584317	2.65168e-29	7.16034e-25	0.542545	0.306	0.273
STXBP1	0.584058	2.90722e-82	7.85037e-78	0.573102	0.339	0.252
GADD45G	0.581802	3.43755e-42	9.28243e-38	0.547488	0.265	0.2
HIP1R	0.580664	3.07272e-193	8.29727e-189	0.577223	0.192	0.045
PCMT1	0.580376	1.48617e-120	4.01309e-116	0.605942	0.569	0.565
INO80D	0.580297	1.1953e-37	3.22767e-33	0.549156	0.319	0.281
CALM2	0.580015	4.47134e-217	1.2074e-212	0.648789	0.844	0.926
STRAP	0.579127	3.16337e-102	8.54206e-98	0.599373	0.615	0.674
BSDC1	0.578783	5.2547e-72	1.41893e-67	0.572853	0.39	0.331
PNMA1	0.57786	8.5595e-220	2.31132e-215	0.620411	0.391	0.207
RB1CC1	0.577257	3.82758e-19	1.03356e-14	0.540786	0.534	0.628
ZMYM2	0.577186	4.14408e-36	1.11903e-31	0.555595	0.487	0.514
SUCO	0.576796	1.2321e-36	3.32703e-32	0.554953	0.453	0.467
GSK3B	0.576142	3.74249e-72	1.01059e-67	0.579463	0.498	0.497
TMEM106B	0.575606	6.52845e-84	1.76288e-79	0.585993	0.506	0.497
MOB1B	0.575373	1.6969e-85	4.58213e-81	0.571562	0.313	0.215
SLC5A3	0.573722	5.83329e-24	1.57516e-19	0.541726	0.385	0.377
CCT2	0.573652	2.55015e-156	6.88618e-152	0.624507	0.69	0.721
SREBF2	0.571846	7.67423e-113	2.07227e-108	0.591015	0.408	0.3
GABRB3	0.57164	1.81247e-265	4.89422e-261	0.594488	0.222	0.04
AC005261.1	0.571201	5.56891e-24	1.50377e-19	0.539574	0.328	0.313
APBA2	0.570597	1.27138e-203	3.43311e-199	0.597233	0.277	0.102
SC5D	0.570479	2.65409e-68	7.16685e-64	0.572313	0.407	0.362
RTF1	0.570213	7.47754e-68	2.01916e-63	0.581814	0.701	0.805
NSD2	0.568772	2.55068e-81	6.8876e-77	0.575377	0.379	0.282
ZBTB18	0.568186	1.9515e-172	5.26963e-168	0.58747	0.258	0.101
PNMA2	0.568158	0	0	0.616992	0.29	0.066
CLSTN1	0.567707	1.21582e-81	3.28308e-77	0.582755	0.469	0.434
NUFIP2	0.56754	1.10419e-16	2.98166e-12	0.538258	0.574	0.679
ZC2HC1A	0.567471	8.64199e-55	2.3336e-50	0.56566	0.423	0.393
SLIT1	0.566711	2.66159e-302	7.18708e-298	0.598178	0.221	0.027
PHF6	0.566081	6.65466e-94	1.79696e-89	0.592529	0.546	0.538
SBNO1	0.564922	2.68074e-33	7.2388e-29	0.554013	0.507	0.561
CXCR4	0.564196	1.064e-45	2.87311e-41	0.555412	0.352	0.285
CCSER2	0.563697	9.73328e-82	2.62828e-77	0.579888	0.423	0.367
CREBRF	0.56201	3.35173e-25	9.05069e-21	0.545264	0.457	0.478
SEMA6A	0.561952	5.71541e-67	1.54333e-62	0.564758	0.325	0.24
MUM1	0.561739	8.95354e-50	2.41773e-45	0.564414	0.462	0.456
SELENOK	0.561235	3.10404e-88	8.38183e-84	0.592644	0.631	0.712
MSANTD4	0.561104	1.7737e-144	4.78952e-140	0.598027	0.372	0.235
LCOR	0.561087	1.93813e-39	5.23354e-35	0.556555	0.438	0.445
NUP58	0.560606	6.7444e-47	1.82119e-42	0.559325	0.392	0.365
SF3B2	0.560606	7.17169e-145	1.93657e-140	0.620906	0.759	0.848
CELF2	0.560448	2.23041e-60	6.02279e-56	0.569714	0.45	0.398
TOP2B	0.560011	5.26703e-36	1.42226e-31	0.556057	0.503	0.545
DBN1	0.559757	1.45037e-84	3.91644e-80	0.585743	0.517	0.459
SNAPC3	0.558967	2.51935e-120	6.80301e-116	0.590525	0.376	0.254
APP	0.558618	2.22419e-86	6.00599e-82	0.592394	0.707	0.76
CHD2	0.558567	2.01057e-24	5.42915e-20	0.546288	0.529	0.6
SLC25A4	0.558373	3.23282e-137	8.72959e-133	0.601214	0.419	0.305
LAMTOR5	0.558341	2.53574e-105	6.84725e-101	0.602426	0.698	0.803
YTHDC1	0.557897	1.58597e-73	4.28259e-69	0.584561	0.651	0.72
SCN3B	0.557827	9.55398e-257	2.57986e-252	0.581237	0.178	0.018
ZNF292	0.557593	1.53479e-27	4.14439e-23	0.55052	0.613	0.713
ANKS1B	0.557512	1.58647e-261	4.28394e-257	0.59347	0.221	0.039
MAPK6	0.55683	1.24281e-83	3.35596e-79	0.584586	0.483	0.457
ADD2	0.556767	6.93728e-291	1.87327e-286	0.610932	0.277	0.064
NCAN	0.55635	0	0	0.610381	0.236	0.017
PTPRA	0.555788	1.97644e-86	5.33699e-82	0.589767	0.568	0.59
EPC1	0.555121	8.77376e-38	2.36918e-33	0.559098	0.571	0.656
XPO1	0.55509	5.72733e-34	1.54655e-29	0.556112	0.595	0.67
TCERG1	0.554074	1.59782e-43	4.3146e-39	0.562467	0.537	0.563
PPP2R2B	0.553969	2.6846e-223	7.24923e-219	0.584463	0.206	0.041
N4BP2L2	0.553253	5.85003e-116	1.57968e-111	0.608119	0.798	0.862
SF1	0.552938	1.72179e-95	4.64934e-91	0.597225	0.694	0.767
CTXN1	0.551697	7.77763e-230	2.10019e-225	0.618098	0.367	0.166
DLGAP4	0.5512	2.1143e-90	5.70924e-86	0.588128	0.496	0.45
KCNQ2	0.550273	1.06623e-197	2.87914e-193	0.603055	0.319	0.136
FGFR3	0.54951	6.65242e-159	1.79635e-154	0.567968	0.177	0.045
DLL3	0.548882	9.9995e-136	2.70017e-131	0.576627	0.241	0.107
FBXO21	0.548217	1.48883e-100	4.02028e-96	0.594381	0.518	0.489
PPP2CB	0.547335	1.16944e-91	3.15785e-87	0.592157	0.559	0.575
FSD1L	0.547	1.14776e-213	3.09929e-209	0.595701	0.261	0.084
ZNF462	0.546442	1.0978e-76	2.96439e-72	0.575219	0.397	0.323
SINHCAF	0.546436	1.02546e-70	2.76905e-66	0.578992	0.509	0.506
MRPS5	0.546223	6.21623e-84	1.67857e-79	0.589206	0.598	0.626
ARID4B	0.545799	5.96157e-65	1.6098e-60	0.579542	0.663	0.743
SON	0.545554	5.55851e-201	1.50097e-196	0.643126	0.858	0.926
MTF2	0.545361	9.97707e-44	2.69411e-39	0.562829	0.535	0.585
UBN2	0.543897	2.38089e-26	6.42911e-22	0.543798	0.377	0.377
PNPLA8	0.542869	1.823e-56	4.92263e-52	0.566808	0.422	0.399
LDLR	0.542292	3.28108e-64	8.8599e-60	0.568417	0.399	0.314
FUBP1	0.542175	4.5534e-72	1.22956e-67	0.578268	0.485	0.45
SEMA5B	0.541824	1.41486e-242	3.82055e-238	0.599547	0.258	0.069
DCTN2	0.541798	1.56708e-92	4.23159e-88	0.595437	0.657	0.759
H3F3B	0.541704	1.4214e-244	3.83819e-240	0.658124	0.936	0.977
KANSL1	0.540399	2.50286e-33	6.75847e-29	0.551976	0.441	0.456
RNF187	0.540229	1.87716e-75	5.0689e-71	0.5837	0.564	0.591
NKAIN3	0.540187	0	0	0.611183	0.261	0.045
RAB33A	0.539987	5.49436e-264	1.48364e-259	0.606264	0.272	0.073
CYFIP2	0.539882	3.53097e-182	9.53467e-178	0.601313	0.326	0.157
MAPRE3	0.539558	2.95254e-157	7.97275e-153	0.588757	0.283	0.133
LSS	0.539152	3.73335e-146	1.00812e-141	0.587532	0.293	0.147
RALGAPA1	0.538667	1.02999e-21	2.78128e-17	0.537323	0.321	0.309
FBXO22	0.538115	6.32221e-17	1.70719e-12	0.534753	0.377	0.398
RND2	0.538062	8.41047e-246	2.27108e-241	0.606973	0.29	0.091
PFDN2	0.537684	5.33042e-102	1.43937e-97	0.600412	0.675	0.76
BEX5	0.537349	2.83061e-267	7.64349e-263	0.594589	0.222	0.039
PAK5	0.53725	0	0	0.595589	0.202	0.013
RASAL2	0.537081	5.50252e-73	1.48585e-68	0.567953	0.327	0.245
GATAD2B	0.536415	3.58682e-45	9.68549e-41	0.558589	0.398	0.378
NSUN6	0.536279	1.42827e-61	3.85675e-57	0.560054	0.298	0.219
MTMR4	0.534925	1.25599e-116	3.39154e-112	0.581283	0.305	0.182
SLC4A7	0.534625	1.26428e-50	3.41394e-46	0.563116	0.425	0.395
TMEM47	0.534589	1.83064e-217	4.94329e-213	0.600561	0.283	0.097
MAGI1	0.534035	4.43664e-111	1.19803e-106	0.579003	0.302	0.18
SECISBP2	0.53394	2.26451e-47	6.11486e-43	0.560997	0.418	0.403
NAA25	0.533694	1.38406e-52	3.73739e-48	0.557292	0.315	0.252
USP22	0.533668	2.26125e-52	6.10606e-48	0.569858	0.571	0.635
CSNK1E	0.5335	4.64907e-60	1.25539e-55	0.56932	0.433	0.404
SMC3	0.532991	9.23385e-96	2.49342e-91	0.596153	0.634	0.662
TRIM24	0.532554	2.58948e-78	6.99237e-74	0.579456	0.448	0.391
ZNF445	0.53244	1.33385e-37	3.6018e-33	0.546903	0.289	0.238
SRRM1	0.531197	1.87318e-122	5.05814e-118	0.611165	0.787	0.875
ZBTB41	0.531168	5.18962e-89	1.40135e-84	0.575925	0.342	0.246
BRD2	0.531144	3.28318e-52	8.86556e-48	0.5706	0.622	0.698
RBFOX2	0.531093	3.64403e-17	9.83998e-13	0.538178	0.539	0.583
SMARCD1	0.530944	5.43035e-95	1.46636e-90	0.586833	0.439	0.371
ETFB	0.530839	6.902e-37	1.86375e-32	0.558862	0.614	0.696
MEAF6	0.530725	1.36145e-88	3.67632e-84	0.589001	0.521	0.514
EIF4G2	0.529071	5.97408e-129	1.61318e-124	0.614183	0.8	0.89
CALM1	0.527832	4.19703e-106	1.13332e-101	0.603518	0.854	0.924
SUGT1	0.527156	1.54034e-71	4.15939e-67	0.582959	0.618	0.692
ARL3	0.526956	5.85295e-104	1.58047e-99	0.599017	0.585	0.601
FADS2	0.526526	3.95982e-63	1.06927e-58	0.571132	0.445	0.394
PRMT1	0.524961	1.29589e-114	3.4993e-110	0.606892	0.715	0.781
DNAJB2	0.524541	3.88487e-77	1.04903e-72	0.572849	0.361	0.284
NECAP1	0.52356	1.13911e-80	3.07594e-76	0.571647	0.331	0.243
FUT9	0.523473	1.42401e-230	3.84526e-226	0.57538	0.168	0.019
IP6K2	0.522239	3.62059e-41	9.77669e-37	0.560804	0.528	0.583
PRKAR2B	0.52133	3.08562e-139	8.3321e-135	0.582215	0.272	0.128
RNF168	0.520556	1.16339e-35	3.14151e-31	0.550556	0.368	0.347
GSTA4	0.52024	6.34955e-75	1.71457e-70	0.577704	0.444	0.396
RDH11	0.520178	1.28099e-58	3.45906e-54	0.571922	0.507	0.521
ASXL3	0.519745	5.75287e-119	1.55345e-114	0.569677	0.225	0.1
DDX6	0.519398	3.30144e-62	8.91488e-58	0.57722	0.622	0.689
CCP110	0.517821	1.10955e-74	2.99611e-70	0.568526	0.328	0.238
TTLL7	0.517552	6.35826e-192	1.71692e-187	0.591487	0.26	0.091
ST8SIA1	0.517028	5.6713e-250	1.53142e-245	0.595698	0.236	0.052
NUDC	0.516786	1.7862e-64	4.82328e-60	0.57927	0.65	0.759
C8orf33	0.516537	5.93504e-83	1.60264e-78	0.584119	0.483	0.451
GDAP1	0.516154	3.18527e-201	8.6012e-197	0.586305	0.226	0.065
MTURN	0.515849	3.95289e-132	1.0674e-127	0.585	0.301	0.164
RBM12B	0.515559	6.0757e-33	1.64062e-28	0.548297	0.363	0.343
SCN3A	0.515208	1.0899e-270	2.94305e-266	0.58176	0.175	0.013
PEG10	0.51504	5.93412e-116	1.60239e-111	0.604947	0.682	0.536
NEDD4L	0.514988	6.10211e-61	1.64775e-56	0.560079	0.298	0.226
CCNT2	0.514721	1.56222e-58	4.21847e-54	0.56668	0.401	0.363
AL391807.1	0.514715	8.63789e-293	2.33249e-288	0.597501	0.222	0.031
ZBTB10	0.514491	9.09142e-45	2.45496e-40	0.557587	0.388	0.356
KIFAP3	0.514469	3.22535e-27	8.70942e-23	0.546941	0.446	0.471
ILDR2	0.513419	1.25774e-282	3.39627e-278	0.597289	0.226	0.035
LRRN1	0.513121	9.68133e-113	2.61425e-108	0.579644	0.308	0.176
RBM4	0.512336	1.02155e-69	2.75848e-65	0.571192	0.385	0.32
FKBP4	0.512324	2.28188e-77	6.16175e-73	0.581634	0.492	0.465
PPFIA2	0.512164	6.02885e-256	1.62797e-251	0.580519	0.176	0.017
CPEB4	0.511793	7.52918e-53	2.0331e-48	0.559019	0.336	0.277
SNRNP70	0.511583	4.11234e-76	1.11045e-71	0.586099	0.648	0.726
ATP6V0E2	0.511181	1.92825e-156	5.20685e-152	0.594143	0.319	0.168
MAGEF1	0.510836	5.5232e-100	1.49143e-95	0.593117	0.511	0.451
CCDC167	0.510754	3.40635e-94	9.19816e-90	0.590254	0.5	0.458
CADM4	0.509589	7.60244e-191	2.05289e-186	0.607314	0.352	0.177
IGDCC3	0.5094	5.29703e-86	1.43036e-81	0.568483	0.287	0.179
BRSK2	0.509043	4.30902e-221	1.16356e-216	0.589535	0.227	0.057
TP53BP1	0.509014	1.84714e-13	4.98783e-09	0.531103	0.393	0.429
CDO1	0.508874	3.93617e-52	1.06288e-47	0.560986	0.371	0.322
GOLGB1	0.508845	1.54519e-06	0.0417248	0.477524	0.614	0.796
DCAF13	0.508826	4.36242e-49	1.17799e-44	0.561695	0.411	0.389
WASF1	0.507394	1.08938e-123	2.94165e-119	0.586762	0.336	0.201
DYNLL2	0.505539	1.14731e-72	3.09808e-68	0.572454	0.383	0.315
SERINC1	0.505332	2.68011e-62	7.23711e-58	0.577527	0.639	0.71
PLEKHA5	0.505212	8.02431e-13	2.1668e-08	0.529826	0.387	0.394
LTN1	0.505089	1.9792e-20	5.34444e-16	0.539457	0.407	0.439
IFRD1	0.5048	5.20229e-41	1.40478e-36	0.559767	0.5	0.528
RSBN1L	0.50356	4.84601e-54	1.30857e-49	0.570631	0.561	0.607
ZNF714	0.503332	1.69314e-87	4.572e-83	0.575463	0.347	0.246
SRSF11	0.503206	2.37219e-80	6.40562e-76	0.589666	0.785	0.874
MIR124-2HG	0.503119	2.33635e-244	6.30884e-240	0.576316	0.166	0.015
ZNF322	0.502424	6.34376e-79	1.71301e-74	0.581971	0.482	0.451
LSAMP	0.502224	1.09253e-48	2.95015e-44	0.559084	0.388	0.316
KMT5B	0.501385	1.71584e-44	4.63328e-40	0.560737	0.455	0.46
FXYD6	0.500759	1.88654e-66	5.09423e-62	0.577413	0.544	0.533
VEZT	0.499854	2.08244e-13	5.62322e-09	0.53145	0.408	0.456
SARAF	0.498922	1.02677e-126	2.77259e-122	0.61308	0.78	0.868
DDX17	0.498495	1.47305e-59	3.97767e-55	0.576973	0.826	0.908
DTD1	0.498253	2.45321e-110	6.6244e-106	0.583888	0.342	0.23
PTBP2	0.498172	1.18229e-96	3.19254e-92	0.574156	0.302	0.189
ZNF226	0.49778	2.21257e-46	5.97461e-42	0.559667	0.404	0.384
EFNB3	0.497659	1.21145e-71	3.27129e-67	0.561604	0.272	0.178
PSIP1	0.496701	7.38002e-119	1.99283e-114	0.609001	0.739	0.782
GNB1	0.496563	8.39819e-64	2.26776e-59	0.578893	0.661	0.758
GOSR2	0.496218	1.91263e-30	5.16469e-26	0.5486	0.41	0.422
NRXN2	0.495939	5.78877e-74	1.56314e-69	0.566614	0.312	0.219
RAB6A	0.494125	5.10208e-39	1.37771e-34	0.55693	0.453	0.475
SKP1	0.493436	2.59402e-207	7.00463e-203	0.645345	0.829	0.922
MACO1	0.492334	1.45815e-29	3.93744e-25	0.545774	0.357	0.356
UBQLN1	0.491342	3.23072e-67	8.72392e-63	0.574523	0.454	0.431
ILF3	0.491247	1.53217e-66	4.13731e-62	0.580164	0.643	0.701
CNTFR	0.490777	3.3968e-93	9.17239e-89	0.584127	0.426	0.326
CAMSAP2	0.490573	3.62928e-22	9.80014e-18	0.539618	0.365	0.37
MED19	0.490262	1.09283e-56	2.95097e-52	0.56868	0.458	0.448
TET1	0.490094	4.71706e-59	1.27375e-54	0.568446	0.445	0.382
MED6	0.48963	1.29058e-37	3.48495e-33	0.55733	0.498	0.547
INSM1	0.489579	1.98308e-221	5.35492e-217	0.572088	0.16	0.017
GADD45A	0.489533	4.91879e-19	1.32822e-14	0.536602	0.374	0.37
SYF2	0.489431	4.81771e-84	1.30093e-79	0.591369	0.707	0.815
RPRD1A	0.488932	1.9301e-93	5.21185e-89	0.579635	0.362	0.267
HSPA8	0.48829	8.32384e-96	2.24769e-91	0.598201	0.812	0.905
HNRNPC	0.487636	4.5491e-235	1.22839e-230	0.654924	0.852	0.943
CBX5	0.48745	4.90929e-52	1.32566e-47	0.571031	0.673	0.752
H1FX	0.487117	1.35806e-77	3.66717e-73	0.587922	0.757	0.835
GREB1L	0.487107	1.94879e-191	5.26232e-187	0.57139	0.171	0.031
SRGAP1	0.486163	5.22808e-29	1.41174e-24	0.544458	0.349	0.322
SEC11C	0.486136	1.61384e-86	4.35785e-82	0.579902	0.399	0.318
FBXW7	0.48613	7.84862e-26	2.11936e-21	0.541042	0.326	0.308
KIF2A	0.486068	2.03913e-68	5.50625e-64	0.578889	0.548	0.551
XPR1	0.486004	1.35641e-89	3.66271e-85	0.564937	0.245	0.141
DIS3	0.485931	3.90579e-22	1.05468e-17	0.541794	0.43	0.465
RLIM	0.485914	1.43564e-25	3.87665e-21	0.5433	0.379	0.387
RORA	0.485855	4.45785e-46	1.20375e-41	0.547573	0.243	0.172
NR2F1-AS1	0.485753	8.65758e-130	2.33781e-125	0.581522	0.283	0.144
STMN3	0.485266	1.03507e-133	2.79501e-129	0.587355	0.315	0.176
ADGRB3	0.484577	5.45304e-228	1.47248e-223	0.583796	0.2	0.037
SLC1A2	0.484424	1.73862e-243	4.69479e-239	0.586259	0.202	0.033
MKRN1	0.48427	4.0714e-66	1.0994e-61	0.576714	0.514	0.527
LINGO1	0.483982	3.18921e-176	8.61181e-172	0.586677	0.251	0.092
CECR2	0.483751	6.39318e-79	1.72635e-74	0.565311	0.279	0.182
CBX1	0.483507	2.65781e-83	7.17689e-79	0.590805	0.697	0.79
AL683813.1	0.483165	1.50341e-51	4.05966e-47	0.54301	0.179	0.105
FAM133B	0.482975	4.20114e-28	1.13443e-23	0.550796	0.593	0.678
RRM2B	0.482248	5.04379e-29	1.36198e-24	0.542095	0.299	0.271
PRR36	0.481992	1.9445e-223	5.25074e-219	0.603305	0.29	0.102
POLE3	0.481896	1.36818e-30	3.69449e-26	0.549418	0.429	0.449
RGS17	0.481627	1.03429e-146	2.7929e-142	0.568568	0.188	0.059
TMEM97	0.48146	2.79333e-17	7.54282e-13	0.537427	0.473	0.521
RBBP4	0.480809	4.99927e-60	1.34995e-55	0.575978	0.632	0.704
VASH2	0.480633	6.86438e-39	1.85359e-34	0.54462	0.25	0.191
FJX1	0.480411	7.63754e-63	2.06236e-58	0.5624	0.322	0.236
UBE2V2	0.480239	1.19828e-67	3.2357e-63	0.580181	0.591	0.665
GABARAPL2	0.479936	4.16366e-113	1.12431e-108	0.606444	0.731	0.824
TNIK	0.479862	3.15394e-29	8.51659e-25	0.541797	0.294	0.259
TCAF1	0.479822	5.8405e-42	1.57711e-37	0.561535	0.555	0.571
SESTD1	0.479659	1.70745e-42	4.61064e-38	0.556773	0.405	0.373
NF1	0.479227	1.5375e-09	4.1517e-05	0.526776	0.462	0.537
GRIN2B	0.478754	3.71429e-186	1.00297e-181	0.562959	0.142	0.017
PPP2R2A	0.478664	8.53741e-64	2.30536e-59	0.576044	0.536	0.557
SLC6A8	0.478305	2.42319e-108	6.54335e-104	0.578494	0.304	0.186
HNRNPR	0.47827	7.54023e-120	2.03609e-115	0.609739	0.766	0.821
UPF2	0.477856	7.26953e-16	1.96299e-11	0.535435	0.45	0.509
AC245060.5	0.477678	4.08388e-31	1.10277e-26	0.529447	0.135	0.083
KIAA0895L	0.477583	4.07213e-91	1.0996e-86	0.564098	0.237	0.13
ELOVL6	0.477388	5.73672e-87	1.54909e-82	0.570235	0.299	0.191
ZKSCAN1	0.476759	3.08025e-26	8.3176e-22	0.549346	0.613	0.738
CNOT4	0.476702	1.68208e-39	4.54211e-35	0.558283	0.488	0.514
BCLAF1	0.47649	6.81178e-23	1.83939e-18	0.546177	0.672	0.779
MARK3	0.476473	8.65961e-31	2.33835e-26	0.550393	0.453	0.485
PHC3	0.476099	2.22941e-13	6.02007e-09	0.527782	0.29	0.288
CACNB4	0.475907	1.72244e-53	4.65109e-49	0.549789	0.231	0.153
CAMK2N2	0.475792	2.49338e-281	6.73288e-277	0.590239	0.2	0.022
MT-ND2	0.475225	2.49779e-41	6.74479e-37	0.563731	0.886	0.932
ZC3H15	0.475143	2.75524e-74	7.43997e-70	0.585751	0.709	0.809
STRBP	0.475051	6.76158e-61	1.82583e-56	0.565032	0.361	0.299
HSBP1	0.474925	7.69553e-141	2.07803e-136	0.619377	0.788	0.886
SGIP1	0.474278	5.74882e-233	1.55235e-228	0.576218	0.17	0.019
MAP1A	0.474137	2.04932e-53	5.53377e-49	0.563026	0.403	0.34
TRIM36	0.474105	6.32723e-139	1.70854e-134	0.576555	0.237	0.101
C16orf87	0.472345	6.3937e-66	1.72649e-61	0.57356	0.454	0.421
LIN7C	0.471768	2.92543e-69	7.89953e-65	0.568002	0.346	0.273
BCAS2	0.471388	2.63899e-56	7.12606e-52	0.569851	0.484	0.504
EPB41L4A-AS1	0.471057	2.96048e-66	7.99417e-62	0.579697	0.626	0.678
TRA2B	0.470975	6.41554e-41	1.73239e-36	0.562207	0.634	0.69
KDM5B	0.470359	2.10303e-57	5.67881e-53	0.574344	0.653	0.701
ARIH1	0.470293	7.31117e-15	1.97424e-10	0.533939	0.435	0.496
SPSB3	0.469758	2.66058e-33	7.18437e-29	0.551676	0.428	0.449
CELF3	0.469076	5.21338e-297	1.40777e-292	0.587079	0.184	0.011
CREBZF	0.468155	8.05454e-50	2.17497e-45	0.562832	0.428	0.404
IRX1	0.467815	1.63744e-196	4.42158e-192	0.591785	0.258	0.086
IRX3	0.467265	2.43689e-140	6.58033e-136	0.576135	0.235	0.095
EBP	0.467202	3.28455e-47	8.86927e-43	0.560503	0.411	0.391
FAM181B	0.466892	3.28662e-176	8.87486e-172	0.572986	0.187	0.045
NES	0.466778	3.78885e-08	0.0010231	0.522821	0.374	0.395
KLF7	0.465777	1.02411e-36	2.7654e-32	0.54531	0.272	0.224
PURG	0.465737	2.81681e-125	7.60622e-121	0.575096	0.248	0.117
NAV2	0.465639	1.60016e-70	4.3209e-66	0.557192	0.238	0.143
PPP2R5E	0.465638	4.30088e-41	1.16137e-36	0.559869	0.499	0.532
PPM1L	0.465108	7.52117e-91	2.03094e-86	0.563357	0.231	0.126
CADM3	0.464741	4.09045e-299	1.10455e-294	0.597508	0.22	0.028
ATXN7L3B	0.464325	1.56934e-35	4.23768e-31	0.557646	0.602	0.695
HLTF	0.464303	7.17982e-34	1.93877e-29	0.551623	0.423	0.423
VEZF1	0.464139	3.01477e-56	8.14077e-52	0.567674	0.446	0.422
GNG2	0.46371	1.5972e-33	4.31291e-29	0.548864	0.365	0.346
ATL1	0.46361	3.55429e-164	9.59764e-160	0.583681	0.246	0.096
ZNF138	0.463274	4.75869e-90	1.28499e-85	0.56669	0.258	0.152
HIST3H2A	0.463204	7.0275e-75	1.89764e-70	0.573339	0.382	0.308
RAB3B	0.46318	2.72832e-145	7.36729e-141	0.56197	0.16	0.04
TNKS	0.463153	3.45403e-51	9.32692e-47	0.561134	0.381	0.34
NUDT21	0.462345	1.03046e-33	2.78255e-29	0.552458	0.443	0.466
DYNC1LI2	0.462272	2.75788e-39	7.44711e-35	0.561037	0.626	0.722
GRIA4	0.462001	5.56545e-150	1.50284e-145	0.559369	0.146	0.03
ATXN3	0.461758	5.96872e-23	1.61173e-18	0.539941	0.356	0.354
NAP1L3	0.461592	3.1994e-144	8.63933e-140	0.579191	0.246	0.104
HNRNPDL	0.461395	1.38996e-80	3.75332e-76	0.589837	0.806	0.876
SAFB	0.460532	1.93562e-34	5.22676e-30	0.555291	0.522	0.58
ZNF536	0.460092	2.02587e-226	5.47044e-222	0.586709	0.213	0.045
SYT14	0.459647	1.78767e-227	4.82724e-223	0.577248	0.175	0.024
NETO2	0.459123	1.24349e-176	3.35781e-172	0.585439	0.245	0.085
SENP7	0.458881	9.38726e-17	2.53484e-12	0.533739	0.356	0.359
ATP1B3	0.45883	3.39441e-50	9.16593e-46	0.569022	0.626	0.673
HNRNPU	0.457969	1.05924e-38	2.86025e-34	0.561505	0.809	0.892
NDRG4	0.457708	3.97041e-281	1.07213e-276	0.594983	0.217	0.032
TTBK2	0.457573	2.23946e-35	6.04722e-31	0.546908	0.308	0.268
UBA1	0.457435	7.92564e-39	2.14016e-34	0.556667	0.452	0.469
B4GAT1	0.457159	1.01096e-40	2.72991e-36	0.554485	0.375	0.353
FAM229B	0.457003	2.22422e-64	6.00605e-60	0.571815	0.44	0.397
ARMH4	0.456446	2.43862e-105	6.58501e-101	0.577946	0.311	0.189
CD46	0.455822	5.73886e-17	1.54966e-12	0.537918	0.514	0.602
GPR137C	0.45564	2.86339e-125	7.73202e-121	0.564304	0.187	0.068
SRSF4	0.455562	1.93826e-81	5.23388e-77	0.589657	0.685	0.779
CCDC136	0.45512	1.50858e-89	4.07361e-85	0.569122	0.279	0.173
ALKBH5	0.454736	2.08604e-25	5.63294e-21	0.544364	0.41	0.437
SLC4A8	0.454328	4.32503e-135	1.16789e-130	0.575717	0.239	0.101
RSF1	0.454079	7.40387e-49	1.99927e-44	0.569096	0.703	0.817
MAGI2	0.453699	1.4538e-96	3.92569e-92	0.559302	0.196	0.089
RIMKLB	0.453697	7.22197e-46	1.95015e-41	0.551428	0.287	0.224
MTMR9	0.453607	1.36413e-46	3.68355e-42	0.55322	0.303	0.247
TENM2	0.45358	1.12991e-195	3.0511e-191	0.581157	0.209	0.053
PAIP2	0.453442	5.28655e-67	1.42753e-62	0.580564	0.634	0.726
UBA6	0.452819	1.02268e-11	2.76155e-07	0.529956	0.457	0.513
PTAR1	0.452592	6.17158e-22	1.66651e-17	0.538084	0.335	0.324
CELSR2	0.452113	2.83419e-175	7.65318e-171	0.585314	0.244	0.088
NMNAT2	0.451857	8.01554e-275	2.16444e-270	0.586137	0.188	0.018
MAPK8IP2	0.45133	2.80857e-282	7.58399e-278	0.589902	0.199	0.022
WDR47	0.451279	4.26812e-175	1.15252e-170	0.589462	0.265	0.106
AHSA1	0.450796	3.24624e-34	8.76582e-30	0.553543	0.461	0.497
ATAD1	0.450529	1.579e-53	4.26377e-49	0.565829	0.436	0.425
KDM6B	0.450398	2.56311e-27	6.92118e-23	0.54317	0.347	0.33
SDR39U1	0.450136	3.05921e-90	8.2608e-86	0.581839	0.4	0.323
CTNNA2	0.449978	4.04208e-260	1.09148e-255	0.582202	0.18	0.018
MED17	0.449264	2.649e-83	7.15309e-79	0.560817	0.23	0.13
REEP2	0.448827	2.60275e-248	7.02822e-244	0.604713	0.277	0.081
RIC3	0.448526	1.51113e-156	4.0805e-152	0.569653	0.185	0.053
FNBP4	0.44833	2.50291e-21	6.75861e-17	0.543159	0.543	0.606
EPB41	0.447969	2.93717e-07	0.00793123	0.520262	0.313	0.341
EXOC5	0.447887	3.77213e-46	1.01859e-41	0.560267	0.419	0.406
IRS2	0.447524	1.1454e-58	3.09293e-54	0.560094	0.313	0.241
EXOC1	0.447495	6.40198e-10	1.72873e-05	0.526202	0.39	0.44
FGD4	0.447131	2.52749e-126	6.82497e-122	0.578048	0.266	0.131
TCEA1	0.446984	4.08425e-60	1.10287e-55	0.576692	0.673	0.786
APBB1	0.446946	7.38856e-140	1.99513e-135	0.585906	0.294	0.15
NAP1L4	0.446401	1.71524e-36	4.63166e-32	0.557924	0.569	0.644
KHDRBS3	0.446282	3.28652e-43	8.8746e-39	0.545677	0.237	0.17
ARMCX3	0.446193	6.03288e-24	1.62906e-19	0.547004	0.62	0.736
RBPJ	0.44618	1.19782e-36	3.23448e-32	0.559457	0.695	0.818
ENAH	0.445973	4.32009e-85	1.16655e-80	0.588732	0.614	0.527
PSMD3	0.44503	4.14097e-37	1.11819e-32	0.55785	0.532	0.606
AASDHPPT	0.444777	1.95434e-27	5.27731e-23	0.548676	0.498	0.562
CASC15	0.444755	7.90168e-38	2.13369e-33	0.541504	0.222	0.159
PRDM2	0.444386	4.83349e-17	1.30519e-12	0.536237	0.426	0.467
SELENOS	0.44431	2.45613e-14	6.63229e-10	0.535097	0.555	0.677
DDX5	0.444284	1.57431e-133	4.25112e-129	0.616395	0.888	0.942
NUDT3	0.44281	7.62853e-19	2.05993e-14	0.539919	0.518	0.564
CNBP	0.442441	7.90372e-69	2.13424e-64	0.582596	0.709	0.849
PDE4DIP	0.442267	1.41817e-19	3.8295e-15	0.535708	0.329	0.324
DTNA	0.442139	1.35258e-83	3.65236e-79	0.559294	0.219	0.119
EPHA5	0.441401	4.16081e-150	1.12354e-145	0.553453	0.123	0.018
CWF19L2	0.440872	1.28693e-25	3.47511e-21	0.543151	0.379	0.376
TIPRL	0.440814	1.47855e-44	3.99254e-40	0.563509	0.533	0.592
TSC22D1	0.440811	3.25981e-111	8.80246e-107	0.604659	0.72	0.684
ABCE1	0.440799	1.32188e-22	3.56948e-18	0.542866	0.458	0.492
RAC3	0.44055	5.15972e-59	1.39328e-54	0.568291	0.438	0.383
KAT6A	0.440474	9.76377e-20	2.63651e-15	0.540005	0.457	0.51
CETN2	0.440404	7.63849e-24	2.06262e-19	0.542702	0.404	0.429
TEAD1	0.439988	1.88977e-10	5.10295e-06	0.52619	0.362	0.384
ITSN1	0.439705	8.50292e-10	2.29604e-05	0.525737	0.379	0.42
PRPF3	0.439673	5.76797e-39	1.55753e-34	0.548692	0.301	0.254
SRSF10	0.439666	2.70511e-52	7.30462e-48	0.571138	0.668	0.741
AP1S2	0.4396	8.99605e-44	2.4292e-39	0.558818	0.436	0.401
CHML	0.439507	1.25218e-76	3.38127e-72	0.564518	0.282	0.182
MORF4L2	0.438901	7.61483e-37	2.05623e-32	0.559595	0.694	0.809
HSP90AB1	0.438567	4.11464e-109	1.11108e-104	0.60506	0.919	0.963
KLF12	0.436971	2.98302e-36	8.05504e-32	0.544627	0.269	0.216
IRX5	0.436809	5.40209e-166	1.45873e-161	0.583299	0.246	0.089
CBLB	0.436521	7.47413e-17	2.01824e-12	0.530356	0.269	0.248
PRRC2B	0.436088	4.68206e-11	1.2643e-06	0.530172	0.543	0.657
FSD1	0.43585	5.83066e-218	1.57445e-213	0.591578	0.239	0.065
KPNA1	0.435782	4.99409e-24	1.34855e-19	0.540623	0.348	0.344
ADGRL3	0.435557	3.36738e-94	9.09293e-90	0.562257	0.22	0.109
PJA1	0.435439	1.38324e-78	3.73517e-74	0.573597	0.366	0.28
TIMM44	0.434915	1.26375e-36	3.4125e-32	0.550605	0.358	0.328
BNIP3	0.433874	3.25498e-14	8.78943e-10	0.532879	0.428	0.477
CASK	0.433705	9.63366e-27	2.60138e-22	0.543102	0.358	0.34
ZNF532	0.433376	1.96826e-43	5.31489e-39	0.55092	0.297	0.241
KHDRBS1	0.433345	4.66187e-80	1.25884e-75	0.589327	0.742	0.843
FAM126B	0.433033	9.28102e-30	2.50615e-25	0.538083	0.233	0.187
BICD1	0.432466	5.07123e-35	1.36938e-30	0.544212	0.273	0.223
TOMM40	0.431843	1.62978e-19	4.40088e-15	0.537101	0.366	0.376
MIA3	0.431498	4.8769e-09	0.000131691	0.526164	0.478	0.563
SCAI	0.431301	8.94496e-38	2.41541e-33	0.541591	0.222	0.162
PIP4P1	0.43102	2.68025e-25	7.23749e-21	0.54118	0.335	0.327
SET	0.430937	1.33433e-120	3.6031e-116	0.610447	0.82	0.92
AGPAT4	0.430568	7.384e-93	1.9939e-88	0.573969	0.312	0.204
ESF1	0.430465	1.77229e-21	4.78572e-17	0.54217	0.473	0.526
IGFBP2	0.430114	2.24449e-55	6.06079e-51	0.57241	0.692	0.589
CITED2	0.429821	3.25645e-26	8.79338e-22	0.545351	0.427	0.438
ERG28	0.429728	4.14306e-43	1.11875e-38	0.561304	0.499	0.526
ZDBF2	0.429485	8.81037e-08	0.00237906	0.520366	0.29	0.296
CRNDE	0.429332	3.59659e-90	9.71187e-86	0.571887	0.307	0.19
MSI1	0.429148	7.83158e-277	2.11476e-272	0.601231	0.245	0.047
PCNX4	0.42874	1.52074e-06	0.0410645	0.519334	0.333	0.359
NCBP2	0.428562	1.3583e-42	3.66783e-38	0.562507	0.551	0.626
NTRK3	0.428397	3.69157e-157	9.96835e-153	0.566241	0.17	0.042
TMEM259	0.428336	1.06371e-15	2.87234e-11	0.536096	0.494	0.583
STIP1	0.427703	3.36225e-34	9.07908e-30	0.554999	0.52	0.572
HABP4	0.427584	6.71981e-115	1.81455e-110	0.58076	0.308	0.181
PHF1	0.427557	3.71642e-46	1.00354e-41	0.554821	0.328	0.278
FRRS1L	0.427472	3.2498e-113	8.77543e-109	0.557781	0.167	0.058
TOMM20	0.427462	7.77049e-113	2.09827e-108	0.606736	0.797	0.916
PHF3	0.427206	4.27218e-20	1.15362e-15	0.542809	0.627	0.743
TOX	0.427176	1.96322e-191	5.30128e-187	0.584415	0.226	0.066
CHD9	0.426955	2.76436e-21	7.46461e-17	0.544592	0.719	0.827
PRDX2	0.426915	1.16464e-99	3.14487e-95	0.600184	0.788	0.918
ST8SIA2	0.426361	1.37463e-222	3.7119e-218	0.590087	0.229	0.057
CFAP20	0.426299	1.97511e-48	5.33339e-44	0.560632	0.399	0.372
MRPS30	0.426281	3.32942e-47	8.99044e-43	0.559693	0.395	0.369
ACOT7	0.426272	5.52199e-108	1.4911e-103	0.574538	0.276	0.155
TM2D3	0.425401	1.92097e-33	5.18721e-29	0.550661	0.402	0.406
TRIM28	0.425324	1.1179e-46	3.01866e-42	0.5668	0.631	0.722
HSPA13	0.425011	1.21308e-63	3.27569e-59	0.56856	0.39	0.336
ZFR	0.424925	3.1019e-40	8.37605e-36	0.561505	0.6	0.693
TBCB	0.424916	5.11441e-42	1.38104e-37	0.561501	0.531	0.585
CWC25	0.424841	2.22216e-18	6.00051e-14	0.536756	0.392	0.414
NPAS3	0.424549	2.9645e-145	8.00504e-141	0.575654	0.225	0.087
CCT6A	0.424532	1.62402e-48	4.38535e-44	0.568642	0.67	0.789
FAM96B	0.42436	7.67153e-57	2.07154e-52	0.574568	0.669	0.804
BAZ1B	0.423859	3.88292e-10	1.04851e-05	0.52839	0.517	0.607
HNRNPH1	0.423728	8.27503e-17	2.23451e-12	0.538504	0.594	0.682
CEBPZ	0.423118	5.4552e-24	1.47307e-19	0.545316	0.5	0.56
SETD5	0.422887	1.4795e-09	3.99508e-05	0.527729	0.554	0.648
ZNF33A	0.422661	1.20228e-26	3.24652e-22	0.540024	0.296	0.266
MORF4L1	0.422514	1.06714e-136	2.88161e-132	0.617715	0.817	0.93
PDZD4	0.422168	4.05444e-73	1.09482e-68	0.553732	0.203	0.111
CADM2	0.422077	9.92235e-144	2.67933e-139	0.560945	0.156	0.039
TIAL1	0.421867	5.44905e-10	1.47141e-05	0.527892	0.492	0.577
ZNF195	0.421306	4.59672e-68	1.24125e-63	0.560244	0.27	0.184
NAA16	0.420833	1.89249e-17	5.1103e-13	0.530866	0.267	0.246
GKAP1	0.42055	1.5935e-114	4.30294e-110	0.583165	0.333	0.199
CAND1	0.42055	1.39249e-13	3.76015e-09	0.533581	0.516	0.613
ADNP	0.420154	5.66078e-08	0.00152858	0.52393	0.447	0.526
RCOR2	0.419993	1.7256e-96	4.65964e-92	0.5659	0.239	0.127
PWWP2A	0.419683	7.49394e-32	2.02359e-27	0.546877	0.351	0.328
MAP1LC3B	0.418444	7.5592e-28	2.04121e-23	0.551076	0.638	0.751
ZNF254	0.417941	6.66376e-60	1.79941e-55	0.55674	0.27	0.191
SCRN1	0.417603	1.2017e-23	3.24495e-19	0.542391	0.401	0.423
COX20	0.417476	1.25314e-24	3.38385e-20	0.542631	0.386	0.393
SHOC2	0.416708	9.52214e-25	2.57126e-20	0.542039	0.368	0.368
CLVS2	0.41622	3.44495e-248	9.3024e-244	0.577304	0.168	0.015
UBL3	0.415868	5.10939e-07	0.0137969	0.522286	0.461	0.543
RUSC1	0.415181	1.14789e-66	3.09965e-62	0.563286	0.306	0.227
CGGBP1	0.414989	1.10149e-34	2.97436e-30	0.554681	0.494	0.528
IGF1R	0.414869	3.56926e-16	9.63807e-12	0.532487	0.335	0.339
RAB14	0.414454	6.24362e-46	1.68596e-41	0.566649	0.659	0.78
NARF	0.414361	2.21869e-17	5.99113e-13	0.537698	0.469	0.542
BEX4	0.413891	8.9123e-41	2.40659e-36	0.562292	0.628	0.731
MAGEH1	0.41342	7.98852e-18	2.15714e-13	0.537422	0.441	0.481
FBXW11	0.412641	1.03031e-41	2.78213e-37	0.559827	0.481	0.51
HNRNPA2B1	0.412357	1.98274e-139	5.354e-135	0.618925	0.861	0.909
GGH	0.412245	1.22119e-168	3.29759e-164	0.590025	0.279	0.116
MIDN	0.411496	7.98394e-14	2.1559e-09	0.533835	0.515	0.6
LSM7	0.410576	8.01801e-87	2.1651e-82	0.593237	0.757	0.875
TRMT112	0.410293	2.46031e-09	6.64359e-05	0.528117	0.695	0.883
USP49	0.409949	1.74702e-61	4.71748e-57	0.546522	0.179	0.097
CBX3	0.409794	1.58964e-70	4.2925e-66	0.583613	0.727	0.826
G3BP2	0.409525	3.32333e-24	8.97398e-20	0.547177	0.607	0.723
ILF3-DT	0.409386	7.12364e-19	1.9236e-14	0.538794	0.45	0.491
SSBP2	0.409363	1.15478e-25	3.11825e-21	0.547336	0.526	0.578
HECTD4	0.408819	7.57959e-13	2.04672e-08	0.526882	0.281	0.279
CEP97	0.408729	3.40049e-46	9.18233e-42	0.55012	0.272	0.201
SRP9	0.408436	5.45989e-52	1.47433e-47	0.571324	0.683	0.824
ZNF791	0.408416	6.7592e-08	0.00182519	0.523335	0.416	0.48
SCAPER	0.408075	6.94727e-14	1.87597e-09	0.528277	0.289	0.283
LRRC4C	0.407436	2.85488e-64	7.70903e-60	0.553122	0.224	0.133
MOB4	0.407155	2.08132e-40	5.6202e-36	0.558061	0.456	0.478
ING4	0.406396	2.77767e-26	7.50054e-22	0.544839	0.407	0.418
NTM	0.406204	2.19071e-07	0.00591556	0.517639	0.224	0.208
GTF2H2	0.405868	3.96143e-11	1.06971e-06	0.524542	0.274	0.272
CAMLG	0.40575	4.05617e-42	1.09529e-37	0.56408	0.714	0.853
ROBO2	0.405399	2.26466e-35	6.11527e-31	0.538212	0.199	0.14
SNAP25	0.405288	1.39215e-101	3.75921e-97	0.556685	0.174	0.069
HSD17B7	0.405156	4.01182e-75	1.08331e-70	0.561137	0.255	0.16
PROX1	0.40507	2.95115e-152	7.96899e-148	0.571481	0.197	0.062
ARGLU1	0.404358	5.66362e-13	1.52935e-08	0.533703	0.645	0.763
TTC19	0.403946	5.00415e-31	1.35127e-26	0.547562	0.377	0.368
KIAA0232	0.403804	7.69292e-18	2.07732e-13	0.536735	0.411	0.444
RANBP6	0.403671	1.96958e-49	5.31845e-45	0.55237	0.275	0.209
ZYG11B	0.40343	5.17295e-14	1.39685e-09	0.530234	0.337	0.353
SCRT2	0.403113	3.84155e-190	1.03733e-185	0.568054	0.158	0.025
CRYZL1	0.402924	9.13187e-08	0.00246588	0.522418	0.375	0.424
RABGAP1	0.402671	4.44586e-10	1.20051e-05	0.526825	0.409	0.468
ZBTB43	0.402663	4.59767e-12	1.24151e-07	0.526524	0.296	0.302
HDAC2	0.402455	1.29456e-23	3.4957e-19	0.546624	0.616	0.732
PPP4R3A	0.402413	1.02193e-07	0.00275951	0.522681	0.395	0.451
PSD3	0.402338	2.31182e-39	6.2426e-35	0.547477	0.285	0.226
ANKRD46	0.401256	1.43929e-67	3.88652e-63	0.563926	0.308	0.229
CDH8	0.400442	6.02415e-131	1.6267e-126	0.559721	0.161	0.045
TNPO1	0.400387	6.36014e-19	1.71743e-14	0.541042	0.575	0.689
PTPRD	0.400036	1.71679e-16	4.63586e-12	0.533028	0.355	0.333
SGTA	0.399856	6.66168e-28	1.79885e-23	0.5465	0.413	0.425
IGSF8	0.39949	1.15224e-79	3.11139e-75	0.567166	0.294	0.196
PIK3R3	0.399475	1.49392e-35	4.03404e-31	0.546688	0.305	0.259
DEDD2	0.399361	8.65657e-37	2.33753e-32	0.546216	0.284	0.238
FKBP1B	0.398712	6.10953e-117	1.64976e-112	0.578976	0.29	0.161
TULP4	0.398444	8.82132e-07	0.0238202	0.520182	0.349	0.391
FXR1	0.398103	7.30813e-72	1.97341e-67	0.584544	0.738	0.857
CFAP298	0.397857	2.31012e-11	6.23802e-07	0.526536	0.322	0.342
STARD3NL	0.397247	2.62323e-44	7.0835e-40	0.560189	0.443	0.446
DPYSL4	0.397055	2.46985e-106	6.66935e-102	0.567165	0.228	0.112
ONECUT2	0.397038	2.13651e-28	5.76923e-24	0.527771	0.131	0.082
CORO1C	0.396954	2.39861e-11	6.47697e-07	0.527744	0.371	0.401
IDS	0.396765	8.09304e-13	2.18536e-08	0.530537	0.408	0.443
RFK	0.39674	8.77041e-52	2.36827e-47	0.5593	0.346	0.296
NPDC1	0.396558	1.74631e-23	4.71556e-19	0.544098	0.482	0.503
DNM1L	0.396334	5.43825e-13	1.46849e-08	0.530438	0.39	0.426
PPP4R2	0.396248	3.4924e-32	9.43053e-28	0.554048	0.554	0.634
SLF1	0.395984	3.95968e-41	1.06923e-36	0.547561	0.274	0.209
GOLM1	0.395815	6.72159e-18	1.81503e-13	0.537219	0.431	0.463
ACAP3	0.395674	4.98532e-31	1.34619e-26	0.535809	0.197	0.145
FAM3C	0.395672	1.36522e-22	3.6865e-18	0.543313	0.485	0.512
GOLGA8B	0.395438	2.8178e-37	7.6089e-33	0.541825	0.229	0.167
CDKN1B	0.39517	1.82612e-35	4.93107e-31	0.554225	0.462	0.472
PRKAA2	0.394943	4.78037e-102	1.29084e-97	0.563473	0.215	0.098
RBMX	0.394856	5.26854e-70	1.42266e-65	0.583337	0.749	0.82
PPM1A	0.394828	7.78854e-19	2.10314e-14	0.535184	0.334	0.332
KALRN	0.394822	6.33497e-46	1.71063e-41	0.539494	0.167	0.1
CEP57	0.394694	6.11054e-20	1.65003e-15	0.541934	0.558	0.647
IFI27L2	0.394664	1.50738e-16	4.07039e-12	0.537117	0.498	0.573
MECP2	0.394516	1.76919e-13	4.77735e-09	0.529769	0.343	0.361
PPP2R1A	0.394442	6.05891e-26	1.63609e-21	0.548486	0.566	0.667
DCAF7	0.394328	1.62439e-39	4.38633e-35	0.560433	0.572	0.647
CHERP	0.393201	5.00389e-22	1.3512e-17	0.535483	0.279	0.254
MEGF10	0.393176	4.69484e-139	1.26775e-134	0.563843	0.173	0.05
MAPK8IP1	0.392626	3.1135e-165	8.40739e-161	0.579675	0.225	0.078
DNAJB6	0.392604	1.57086e-23	4.2418e-19	0.546564	0.618	0.737
TRIB2	0.392272	9.30527e-65	2.5127e-60	0.563543	0.327	0.236
TXNDC16	0.391832	2.40122e-69	6.48401e-65	0.556017	0.23	0.14
ZNF711	0.391516	2.36937e-41	6.398e-37	0.550087	0.305	0.247
FAM241B	0.391408	5.31141e-133	1.43424e-128	0.573398	0.227	0.095
DHCR24	0.391402	1.35435e-49	3.65714e-45	0.552697	0.282	0.209
PNN	0.391339	1.00076e-47	2.70235e-43	0.568276	0.727	0.801
CAPRIN1	0.391281	7.77043e-27	2.09825e-22	0.549137	0.552	0.643
CLCN3	0.391274	5.4671e-28	1.47628e-23	0.546226	0.404	0.411
GPR161	0.391235	2.81248e-74	7.59453e-70	0.560359	0.252	0.156
PRKAB2	0.3907	5.66282e-48	1.52913e-43	0.555135	0.32	0.262
COX7A2	0.390447	5.72588e-91	1.54616e-86	0.595648	0.794	0.927
CCT7	0.390304	1.54377e-45	4.16865e-41	0.565953	0.627	0.726
YWHAZ	0.390302	1.27305e-55	3.43762e-51	0.574189	0.769	0.876
TMEM161B	0.389941	2.85509e-80	7.70961e-76	0.558605	0.222	0.122
NEUROD2	0.38945	5.41336e-149	1.46177e-144	0.548508	0.106	0.01
MTSS1	0.389403	1.87459e-26	5.06194e-22	0.53982	0.296	0.263
ABHD10	0.389051	1.74061e-65	4.70017e-61	0.563011	0.309	0.231
ZNF644	0.389035	1.17649e-12	3.17687e-08	0.532522	0.536	0.647
SLC25A29	0.388803	4.97401e-29	1.34313e-24	0.540043	0.268	0.228
PSAT1	0.38878	1.40583e-19	3.79616e-15	0.53446	0.312	0.276
SDK2	0.38831	1.01e-114	2.72731e-110	0.567792	0.221	0.097
CTBP2	0.388035	1.28546e-30	3.47112e-26	0.549929	0.454	0.461
CD200	0.387938	5.3171e-106	1.43578e-101	0.570843	0.255	0.133
AL118516.1	0.387596	2.86539e-16	7.73742e-12	0.530235	0.279	0.261
ASRGL1	0.387307	3.72626e-121	1.0062e-116	0.574223	0.252	0.118
RBM8A	0.386501	2.6958e-47	7.27947e-43	0.567821	0.679	0.802
C14orf132	0.3865	3.13794e-78	8.47337e-74	0.558507	0.227	0.128
NRXN3	0.386481	2.53092e-125	6.83424e-121	0.55356	0.138	0.034
AFF3	0.386197	1.0189e-37	2.75133e-33	0.543651	0.248	0.186
ARHGEF7	0.385951	2.41256e-10	6.51464e-06	0.52449	0.302	0.312
MLLT3	0.385842	7.92532e-49	2.14007e-44	0.552325	0.284	0.208
MAB21L1	0.385732	7.93418e-77	2.14247e-72	0.537841	0.106	0.032
STAU2	0.38568	9.88187e-30	2.6684e-25	0.544335	0.331	0.308
WDR54	0.38562	2.43768e-55	6.58247e-51	0.561715	0.358	0.296
ZCCHC17	0.385438	3.47424e-12	9.38148e-08	0.531124	0.476	0.568
PSMC6	0.385094	4.00615e-22	1.08178e-17	0.544112	0.534	0.628
HSPA9	0.385071	8.80916e-11	2.37874e-06	0.529842	0.549	0.678
SOD1	0.385031	3.96452e-59	1.07054e-54	0.576485	0.729	0.87
WRB	0.38492	1.85041e-34	4.99666e-30	0.550777	0.387	0.383
NIPSNAP1	0.384705	4.33873e-47	1.17159e-42	0.56291	0.473	0.465
HSPE1	0.384675	1.02498e-32	2.76775e-28	0.556099	0.704	0.847
POLR2C	0.384375	1.02815e-10	2.77631e-06	0.528522	0.447	0.531
KLHL7	0.384012	3.75964e-46	1.01522e-41	0.554822	0.328	0.278
SCAMP1	0.383071	4.35809e-13	1.17682e-08	0.530391	0.383	0.417
BAG5	0.382897	2.57184e-17	6.94473e-13	0.535463	0.384	0.412
CALY	0.382453	1.36625e-135	3.68928e-131	0.555325	0.138	0.03
PRKRA	0.382309	1.10196e-56	2.97562e-52	0.56352	0.371	0.317
PRPF38B	0.381679	3.7134e-14	1.00273e-09	0.535182	0.598	0.728
PHF20	0.381269	5.27403e-23	1.42415e-18	0.54357	0.467	0.512
SLC25A1	0.381137	2.65119e-28	7.15901e-24	0.548423	0.46	0.497
PNPLA3	0.381137	1.27442e-75	3.44132e-71	0.552203	0.187	0.095
BAIAP2	0.38106	9.77455e-47	2.63942e-42	0.552311	0.292	0.23
MT-ND4L	0.380945	8.07166e-07	0.0217959	0.522497	0.526	0.632
CAMSAP1	0.380547	5.78736e-40	1.56276e-35	0.54553	0.253	0.194
RNF38	0.380505	1.82896e-50	4.93875e-46	0.551425	0.259	0.189
LINC00662	0.380386	2.77031e-26	7.48066e-22	0.535273	0.226	0.182
CBFA2T2	0.380249	1.82169e-15	4.91911e-11	0.529744	0.283	0.274
MBOAT2	0.380226	2.5595e-51	6.91141e-47	0.554156	0.288	0.215
AGTPBP1	0.380022	1.06055e-46	2.86379e-42	0.548252	0.245	0.177
NAA15	0.379969	1.45619e-19	3.93216e-15	0.536731	0.355	0.36
PAFAH1B2	0.379801	9.47872e-18	2.55954e-13	0.537815	0.457	0.516
ACTR6	0.379484	3.00194e-39	8.10613e-35	0.552838	0.364	0.337
UBE2E3	0.379336	3.2257e-24	8.71035e-20	0.547473	0.644	0.766
UBR3	0.379328	3.8527e-17	1.04034e-12	0.528599	0.228	0.202
DHX40	0.379195	2.6477e-29	7.14957e-25	0.546847	0.393	0.391
YBX1	0.378935	4.0375e-114	1.09025e-109	0.607454	0.853	0.955
RETREG2	0.378916	2.65792e-32	7.17718e-28	0.550039	0.41	0.416
THUMPD3-AS1	0.3784	2.37471e-10	6.41243e-06	0.527203	0.413	0.46
NAPB	0.378189	8.58701e-69	2.31875e-64	0.551158	0.194	0.107
CLCN6	0.377877	2.43685e-25	6.58022e-21	0.530409	0.172	0.127
MICAL3	0.37763	8.41133e-44	2.27131e-39	0.540115	0.18	0.113
KIAA1549	0.377533	5.26473e-84	1.42163e-79	0.555904	0.196	0.096
CARHSP1	0.377412	3.22409e-19	8.706e-15	0.541149	0.564	0.65
HSDL1	0.377381	1.47381e-48	3.97973e-44	0.553145	0.29	0.226
UFSP2	0.377208	7.36131e-43	1.98777e-38	0.557038	0.403	0.375
ACYP1	0.377093	6.45185e-80	1.74219e-75	0.56938	0.318	0.215
MEGF9	0.377046	4.01682e-55	1.08466e-50	0.551836	0.242	0.166
DPF1	0.376204	1.89737e-147	5.12346e-143	0.565366	0.173	0.048
PRTG	0.375863	3.61833e-47	9.77057e-43	0.536141	0.139	0.073
USP10	0.375445	2.26839e-26	6.12533e-22	0.544833	0.405	0.413
C12orf73	0.375426	8.22276e-56	2.22039e-51	0.558359	0.308	0.24
FAT1	0.375388	8.58577e-19	2.31842e-14	0.533799	0.309	0.284
FAM204A	0.375371	1.46878e-18	3.96615e-14	0.539607	0.502	0.581
BRAF	0.375334	2.65867e-07	0.00717921	0.519459	0.281	0.293
C1orf131	0.375315	2.59288e-11	7.00154e-07	0.5264	0.322	0.337
UBE2G2	0.375227	1.00936e-07	0.00272557	0.523249	0.43	0.503
HMGXB4	0.374737	6.91421e-12	1.86704e-07	0.531092	0.517	0.603
POU3F4	0.374649	1.21982e-252	3.29387e-248	0.581395	0.181	0.019
ZNF891	0.374391	4.60692e-21	1.24401e-16	0.526454	0.156	0.116
KCNJ6	0.374274	9.90544e-172	2.67477e-167	0.557463	0.128	0.015
FAM177A1	0.374055	1.84495e-10	4.98193e-06	0.528299	0.461	0.545
TOGARAM1	0.373759	4.82586e-12	1.30313e-07	0.527666	0.335	0.348
C1orf52	0.373709	1.29894e-13	3.50753e-09	0.532224	0.431	0.489
NUTM2B-AS1	0.373603	6.57305e-07	0.0177492	0.520248	0.343	0.377
PPP1R14C	0.373477	8.98183e-170	2.42536e-165	0.566631	0.164	0.034
VANGL2	0.373374	3.48348e-81	9.40645e-77	0.558256	0.218	0.117
L1CAM	0.373332	1.48955e-139	4.02223e-135	0.560774	0.158	0.042
PDCD7	0.373186	9.91634e-15	2.67771e-10	0.53486	0.5	0.581
FAM184A	0.373138	9.43814e-160	2.54858e-155	0.575583	0.212	0.068
PUM1	0.37298	1.4235e-14	3.84388e-10	0.535736	0.597	0.723
SYNC	0.372608	2.10039e-39	5.67168e-35	0.54819	0.293	0.238
PPP1R14B	0.372523	5.3337e-14	1.44026e-09	0.535151	0.627	0.769
ARL5B	0.372453	1.5632e-06	0.0422112	0.520183	0.381	0.422
CTTNBP2NL	0.372077	3.18775e-10	8.60789e-06	0.526112	0.367	0.403
PSMD11	0.371922	3.4905e-12	9.4254e-08	0.531183	0.484	0.571
CEP126	0.370711	1.97506e-25	5.33325e-21	0.533914	0.218	0.17
POLR2B	0.370615	1.24458e-07	0.00336075	0.523141	0.433	0.51
YPEL1	0.370547	6.10847e-56	1.64947e-51	0.549034	0.215	0.134
PHACTR4	0.37052	3.06713e-16	8.28217e-12	0.534987	0.414	0.45
RAB30	0.370416	1.01561e-60	2.74244e-56	0.550317	0.21	0.127
CCSAP	0.370361	4.5888e-52	1.23911e-47	0.549381	0.232	0.157
GAN	0.370005	3.32596e-26	8.9811e-22	0.535603	0.232	0.188
PTP4A1	0.369877	1.81348e-12	4.89693e-08	0.531437	0.475	0.554
SNRPA1	0.369247	1.79483e-29	4.84658e-25	0.550544	0.506	0.552
NOL7	0.36922	1.78919e-15	4.83135e-11	0.536683	0.559	0.688
CACYBP	0.369218	3.85606e-12	1.04125e-07	0.531757	0.536	0.646
KCNH8	0.369126	4.89382e-201	1.32148e-196	0.565076	0.143	0.014
AZIN1	0.368929	1.97037e-17	5.32058e-13	0.535926	0.396	0.427
ZNF219	0.368711	2.05072e-87	5.53757e-83	0.565279	0.255	0.148
FSTL5	0.368467	5.23333e-118	1.41316e-113	0.545797	0.111	0.02
LIN7A	0.367981	3.24039e-90	8.75002e-86	0.560494	0.215	0.108
RGMA	0.367511	1.75703e-58	4.74451e-54	0.553886	0.252	0.165
ZNF721	0.367312	4.05216e-07	0.010942	0.521469	0.39	0.439
NORAD	0.366111	1.42178e-08	0.000383923	0.526563	0.65	0.787
NOS1AP	0.365809	6.94524e-110	1.87542e-105	0.560879	0.187	0.074
FAM227A	0.365676	5.54451e-64	1.49718e-59	0.544184	0.158	0.077
C9orf72	0.365512	8.58159e-31	2.31729e-26	0.541292	0.27	0.225
CCT3	0.365473	1.19074e-37	3.21536e-33	0.560328	0.693	0.829
MARCH9	0.365428	3.90115e-63	1.05343e-58	0.557156	0.261	0.177
SLAIN1	0.36542	6.77248e-188	1.82877e-183	0.579417	0.206	0.055
DLL1	0.365384	6.02245e-76	1.62624e-71	0.543219	0.133	0.051
MRPL18	0.364811	1.03819e-07	0.00280341	0.523547	0.447	0.543
PTK2	0.364756	8.01318e-12	2.1638e-07	0.529161	0.41	0.44
ZFPL1	0.36448	2.02436e-16	5.46638e-12	0.533647	0.358	0.377
KCNK10	0.364334	1.78815e-249	4.82854e-245	0.581345	0.181	0.021
SYT13	0.364217	1.24256e-134	3.35529e-130	0.558803	0.154	0.04
LHX1-DT	0.363937	8.59184e-179	2.32006e-174	0.555033	0.117	0.008
EBF1	0.363112	2.5102e-08	0.000677829	0.51757	0.188	0.169
CCT8	0.36307	4.26031e-44	1.15041e-39	0.565514	0.689	0.83
PPP1CC	0.362568	9.54656e-38	2.57786e-33	0.559738	0.62	0.721
RNPS1	0.361953	3.97154e-18	1.07243e-13	0.5402	0.584	0.706
NPRL2	0.361907	3.74962e-35	1.01251e-30	0.543195	0.256	0.208
KDM1A	0.36123	2.02808e-14	5.47644e-10	0.534411	0.502	0.574
THRA	0.361189	1.23431e-21	3.33302e-17	0.540905	0.428	0.437
NCALD	0.360997	5.63667e-42	1.52207e-37	0.550656	0.313	0.245
SLC35F1	0.360396	1.1368e-199	3.06971e-195	0.577477	0.191	0.04
LRRTM2	0.359778	2.14035e-175	5.7796e-171	0.56084	0.139	0.019
BRSK1	0.359654	1.00867e-119	2.7237e-115	0.561383	0.178	0.063
NME7	0.359489	1.26102e-38	3.40514e-34	0.545506	0.262	0.206
HDAC5	0.359465	5.5592e-11	1.50115e-06	0.525931	0.32	0.337
RDX	0.359353	8.64752e-22	2.33509e-17	0.545066	0.678	0.816
RAB3IP	0.359135	2.55528e-75	6.90002e-71	0.551726	0.186	0.092
LARS	0.359109	2.7191e-15	7.34239e-11	0.535761	0.521	0.589
SEZ6L	0.358655	2.25236e-148	6.08205e-144	0.554168	0.127	0.02
NELFA	0.358584	8.13581e-13	2.19691e-08	0.528128	0.318	0.326
TSPAN13	0.358457	2.43011e-24	6.56202e-20	0.537875	0.292	0.259
SEC61A2	0.358435	5.4588e-72	1.47404e-67	0.556667	0.228	0.135
BBIP1	0.358166	5.90809e-34	1.59536e-29	0.546406	0.315	0.279
MUT	0.358027	4.72157e-29	1.27497e-24	0.540281	0.271	0.232
PTOV1	0.357814	2.61665e-27	7.06573e-23	0.549825	0.576	0.658
MIF	0.357565	6.16704e-34	1.66529e-29	0.55669	0.666	0.724
PCDH17	0.357312	1.73264e-38	4.67864e-34	0.538682	0.19	0.124
COX7A2L	0.357251	1.22476e-47	3.30723e-43	0.568403	0.729	0.875
ZNF160	0.356872	7.02566e-12	1.89714e-07	0.525755	0.283	0.281
ANKRD13B	0.356323	1.00109e-90	2.70325e-86	0.555263	0.181	0.08
ATF2	0.35615	2.26224e-10	6.10874e-06	0.526322	0.367	0.402
BTBD8	0.356138	4.05471e-36	1.09489e-31	0.534868	0.162	0.105
ZBTB8B	0.356106	5.74107e-97	1.55026e-92	0.541103	0.104	0.024
SNU13	0.356034	7.07894e-28	1.91152e-23	0.551621	0.721	0.876
RIOK3	0.355911	1.77639e-08	0.000479679	0.524112	0.401	0.46
BUB3	0.355716	2.93222e-33	7.91788e-29	0.553926	0.513	0.551
CACNA2D1	0.355689	1.12631e-25	3.04138e-21	0.528764	0.153	0.106
ZNF131	0.355508	3.67672e-11	9.92825e-07	0.527319	0.364	0.392
MYT1	0.355073	8.76953e-166	2.36804e-161	0.555176	0.123	0.014
FIP1L1	0.354682	4.29947e-20	1.16099e-15	0.540989	0.487	0.549
RSL24D1	0.354079	3.88071e-40	1.04791e-35	0.56237	0.697	0.821
AC008124.1	0.353842	3.86364e-43	1.0433e-38	0.54568	0.237	0.171
RAD21	0.353383	1.72478e-108	4.65743e-104	0.60402	0.728	0.784
ZIC5	0.353069	3.56975e-208	9.63938e-204	0.572328	0.167	0.024
WDR82	0.352665	3.67774e-09	9.93101e-05	0.526339	0.472	0.562
LONRF1	0.352607	6.70096e-61	1.80946e-56	0.552396	0.227	0.142
EFHC1	0.352599	9.83813e-32	2.65659e-27	0.541456	0.263	0.217
FGF13	0.35233	2.16879e-159	5.85639e-155	0.573039	0.199	0.06
GPRC5B	0.351845	6.97615e-77	1.88377e-72	0.559697	0.239	0.141
TUBB3	0.351733	7.22621e-221	1.95129e-216	0.578841	0.184	0.031
AGPAT5	0.351183	3.1078e-44	8.392e-40	0.551023	0.294	0.233
KMT5C	0.351091	5.95271e-67	1.60741e-62	0.557307	0.249	0.16
PIAS1	0.350763	1.60552e-08	0.000433538	0.525617	0.507	0.613
TUSC3	0.350299	1.20472e-24	3.25312e-20	0.543499	0.423	0.416
GFOD2	0.350177	2.50171e-59	6.75536e-55	0.549223	0.204	0.124
JMY	0.349816	4.2153e-17	1.13826e-12	0.530926	0.274	0.258
RFX7	0.349693	2.77333e-33	7.48882e-29	0.539466	0.225	0.171
GPATCH11	0.349572	4.73929e-28	1.27975e-23	0.541983	0.311	0.285
TMEM178B	0.349482	5.29643e-213	1.43019e-208	0.567505	0.147	0.013
SMNDC1	0.349086	1.47306e-16	3.9777e-12	0.5364	0.457	0.516
HOXB2	0.348946	4.66989e-28	1.26101e-23	0.538701	0.262	0.214
RASA4	0.348886	7.76344e-14	2.09636e-09	0.523177	0.185	0.158
C2orf69	0.348686	4.65504e-38	1.257e-33	0.546467	0.28	0.225
TAX1BP1	0.348626	1.9433e-36	5.2475e-32	0.559147	0.687	0.782
CRB2	0.348077	2.27667e-129	6.14769e-125	0.565704	0.193	0.066
LZTS3	0.348043	9.22612e-125	2.49133e-120	0.557196	0.154	0.044
MLF1	0.347899	7.38787e-14	1.99495e-09	0.530331	0.35	0.362
ZNF821	0.347834	1.3916e-47	3.75773e-43	0.548778	0.245	0.178
GNB5	0.34758	1.05773e-38	2.8562e-34	0.542317	0.225	0.163
AGRN	0.347546	1.65473e-11	4.46827e-07	0.525233	0.285	0.275
RPS27L	0.346822	5.7632e-16	1.55624e-11	0.538205	0.74	0.883
SREK1IP1	0.346465	8.64747e-09	0.000233508	0.525828	0.481	0.579
YAF2	0.346344	4.34358e-08	0.0011729	0.522874	0.371	0.415
VSTM2L	0.346036	2.09549e-82	5.65845e-78	0.551004	0.169	0.074
MORN4	0.345651	8.74857e-102	2.36238e-97	0.564922	0.222	0.108
JMJD6	0.345504	2.91541e-22	7.87249e-18	0.534987	0.267	0.237
ZNF738	0.345017	1.80301e-35	4.86868e-31	0.539798	0.215	0.158
LPAR2	0.344252	2.7205e-68	7.34617e-64	0.554524	0.222	0.131
REEP1	0.344116	7.78049e-122	2.10097e-117	0.556921	0.155	0.046
DUSP26	0.343875	1.20014e-216	3.24073e-212	0.566557	0.143	0.011
MFSD2A	0.343772	6.78006e-108	1.83082e-103	0.553559	0.151	0.049
EFNB2	0.343684	4.20899e-72	1.13655e-67	0.563148	0.294	0.183
PPIG	0.343591	1.57262e-17	4.24653e-13	0.540197	0.724	0.876
NXPE3	0.343343	7.94267e-74	2.14476e-69	0.552924	0.196	0.104
RAB5A	0.342854	1.10634e-06	0.0298746	0.521832	0.472	0.579
AL450998.2	0.342823	9.21228e-44	2.48759e-39	0.549649	0.279	0.218
WNK2	0.34276	1.82674e-139	4.93275e-135	0.564273	0.175	0.051
CCDC28B	0.342301	3.7636e-16	1.01629e-11	0.53388	0.387	0.391
FHL1	0.342166	2.45048e-34	6.61704e-30	0.553216	0.477	0.453
PDLIM3	0.341903	1.81346e-78	4.89689e-74	0.557249	0.222	0.114
HPS4	0.341844	1.17478e-08	0.000317226	0.521201	0.271	0.275
ELOVL4	0.341494	3.97645e-92	1.07376e-87	0.561554	0.218	0.11
DTX4	0.341448	1.64645e-67	4.44591e-63	0.548164	0.177	0.091
ZFP14	0.341347	1.77798e-22	4.80109e-18	0.534741	0.259	0.228
XKR4	0.341045	2.73773e-168	7.39269e-164	0.554721	0.12	0.012
TCTEX1D2	0.34084	3.14973e-65	8.50521e-61	0.560831	0.291	0.203
AC120042.3	0.340488	4.96518e-175	1.34075e-170	0.564572	0.153	0.026
NLGN2	0.340355	6.58877e-26	1.77916e-21	0.537379	0.263	0.222
RNF219	0.340152	6.3669e-17	1.71925e-12	0.531539	0.291	0.28
BCAN	0.339764	6.73605e-26	1.81893e-21	0.523047	0.1	0.058
TUBB4A	0.339468	1.91579e-145	5.17321e-141	0.559316	0.148	0.033
AC124312.1	0.339307	1.94944e-32	5.26406e-28	0.528549	0.122	0.071
KATNBL1	0.339063	2.36855e-07	0.00639581	0.523072	0.473	0.56
CFAP97	0.338977	9.1228e-08	0.00246343	0.523329	0.432	0.501
PLXNA2	0.338284	1.69383e-42	4.57385e-38	0.54005	0.185	0.118
SFPQ	0.338132	1.50606e-07	0.0040668	0.524585	0.665	0.764
CENPX	0.338107	4.60031e-21	1.24222e-16	0.540015	0.408	0.431
NECTIN3	0.337841	2.68907e-30	7.26129e-26	0.541322	0.278	0.23
ATP5F1B	0.337417	8.46767e-65	2.28652e-60	0.58033	0.778	0.903
PLEKHA8	0.336799	5.3873e-14	1.45473e-09	0.526166	0.239	0.219
DCP1A	0.336388	2.03589e-08	0.000549751	0.523401	0.37	0.413
THUMPD1	0.336345	3.35352e-11	9.05552e-07	0.52935	0.461	0.532
ANKZF1	0.335921	1.25072e-16	3.37731e-12	0.529465	0.253	0.233
CNOT7	0.33563	2.54998e-10	6.88572e-06	0.528252	0.473	0.563
ZRANB2	0.335509	1.85964e-07	0.00502159	0.524363	0.63	0.771
RRAGD	0.335409	1.47901e-23	3.99378e-19	0.53956	0.342	0.318
PCDHGB6	0.33479	6.2339e-11	1.68334e-06	0.525466	0.314	0.314
IGFBPL1	0.334555	8.80677e-171	2.37809e-166	0.560124	0.139	0.019
RNF157	0.334403	1.6897e-67	4.56271e-63	0.550874	0.196	0.108
GNAI3	0.334253	2.66076e-17	7.18484e-13	0.539276	0.595	0.72
LENG8	0.334029	1.45192e-07	0.00392063	0.480007	0.245	0.332
ARL10	0.333894	3.72949e-25	1.00707e-20	0.527275	0.14	0.095
SYNGAP1	0.333777	2.04695e-32	5.52737e-28	0.538099	0.216	0.16
PRKX	0.333413	4.64857e-19	1.25525e-14	0.528776	0.206	0.172
EHMT2	0.333371	2.1428e-14	5.7862e-10	0.532643	0.408	0.448
WLS	0.332779	3.54674e-36	9.57725e-32	0.445505	0.35	0.549
HTATSF1	0.332758	6.587e-13	1.77869e-08	0.531454	0.441	0.502
MOAP1	0.332666	6.98701e-29	1.8867e-24	0.541171	0.286	0.253
ZFHX4	0.332389	6.65069e-21	1.79589e-16	0.46136	0.312	0.432
UBE2O	0.332316	1.396e-16	3.76962e-12	0.528677	0.239	0.216
TRIM13	0.332285	3.04923e-09	8.23384e-05	0.524025	0.342	0.367
CHTOP	0.332113	9.30548e-10	2.51276e-05	0.526435	0.416	0.476
SLCO3A1	0.331573	9.49316e-82	2.56344e-77	0.546106	0.142	0.054
BAALC	0.331468	2.62156e-104	7.07901e-100	0.546946	0.125	0.033
MATR3.1	0.330969	2.53827e-17	6.85408e-13	0.52297	0.143	0.108
GCSH	0.330661	5.59152e-14	1.50988e-09	0.532469	0.429	0.465
RNF11	0.329958	1.79589e-18	4.84943e-14	0.535971	0.363	0.377
NHP2	0.329849	3.29187e-20	8.88904e-16	0.542413	0.574	0.665
ASGR1	0.329808	1.80688e-54	4.87911e-50	0.550555	0.234	0.156
TFAM	0.329619	4.65923e-17	1.25813e-12	0.536573	0.439	0.487
CHGB	0.328852	6.55557e-85	1.7702e-80	0.550044	0.16	0.065
ZC3H8	0.327913	6.77418e-09	0.000182923	0.522465	0.305	0.313
NHSL1	0.327343	1.62979e-61	4.40092e-57	0.549951	0.205	0.12
CMAS	0.327232	5.33381e-17	1.44029e-12	0.535309	0.393	0.421
SOX12	0.327226	1.95284e-16	5.27325e-12	0.530254	0.275	0.257
TTC37	0.327199	7.06976e-15	1.90905e-10	0.467001	0.337	0.486
ARL4A	0.327194	8.99669e-16	2.42938e-11	0.533623	0.397	0.396
TMEM50B	0.32715	4.71781e-08	0.00127395	0.522176	0.34	0.374
SNRNP27	0.32694	8.61399e-12	2.32603e-07	0.530191	0.455	0.532
FOXP2	0.326377	5.50908e-09	0.000148762	0.515668	0.133	0.111
KBTBD6	0.326285	1.84164e-49	4.97297e-45	0.548218	0.232	0.159
REXO4	0.326202	2.40528e-07	0.00649497	0.520933	0.34	0.37
PTGES3	0.325512	1.34009e-64	3.61865e-60	0.580255	0.795	0.927
DNM3	0.325436	6.76687e-78	1.82726e-73	0.54365	0.133	0.051
UNCX	0.325422	6.57081e-166	1.77432e-161	0.551016	0.109	0.007
TRIM52	0.325147	4.13404e-10	1.11632e-05	0.520204	0.198	0.181
MRFAP1	0.325081	1.25179e-48	3.3802e-44	0.569234	0.757	0.905
SVIP	0.324597	2.38128e-13	6.43017e-09	0.529363	0.341	0.345
ABCA5	0.323673	4.30188e-14	1.16164e-09	0.521739	0.159	0.129
RBFA	0.323181	1.72908e-19	4.66904e-15	0.53336	0.282	0.257
HINT3	0.322775	2.34391e-24	6.32926e-20	0.539485	0.319	0.301
CNKSR2	0.322577	2.20522e-127	5.95477e-123	0.553701	0.137	0.032
EZH2	0.322337	6.82769e-29	1.84368e-24	0.541449	0.302	0.248
DIP2C	0.321977	1.44565e-14	3.90369e-10	0.525434	0.215	0.187
FAM117B	0.321871	2.65967e-67	7.18191e-63	0.550701	0.195	0.107
NABP2	0.321133	5.21748e-15	1.40888e-10	0.530491	0.313	0.316
C3orf38	0.320936	7.77897e-08	0.00210056	0.521597	0.33	0.361
LRRIQ1	0.320898	5.30089e-100	1.4314e-95	0.549966	0.142	0.046
ELAVL1	0.320564	4.3084e-09	0.00011634	0.526346	0.484	0.575
RAB18	0.320389	1.47475e-07	0.00398226	0.523565	0.476	0.578
ZNF493	0.320185	7.62846e-22	2.05991e-17	0.527896	0.168	0.126
ATP8A1	0.319734	3.71084e-46	1.00204e-41	0.536013	0.14	0.075
CLK4	0.319686	7.69157e-31	2.07696e-26	0.541725	0.277	0.231
NR2F2-AS1	0.319565	7.42693e-31	2.00549e-26	0.533142	0.172	0.116
CCDC181	0.319196	1.45616e-162	3.93207e-158	0.570959	0.187	0.05
FAM219A	0.318155	3.32813e-121	8.98695e-117	0.564936	0.195	0.075
CDKL5	0.31806	1.10452e-29	2.98253e-25	0.533572	0.181	0.129
VPS37D	0.317981	1.2562e-69	3.39212e-65	0.561504	0.28	0.186
SPG7	0.317797	2.42884e-12	6.5586e-08	0.470402	0.334	0.478
DNAJC27	0.317472	2.03389e-41	5.49211e-37	0.539628	0.185	0.12
RALGDS	0.317031	2.20772e-18	5.96151e-14	0.530828	0.25	0.224
TCEAL4	0.316934	6.82431e-13	1.84277e-08	0.533363	0.603	0.719
ATP9A	0.316667	6.02499e-15	1.62693e-10	0.524868	0.197	0.169
SF3B1	0.31626	3.52438e-27	9.51689e-23	0.550913	0.732	0.856
DNAJC18	0.315458	1.53778e-35	4.15246e-31	0.544595	0.275	0.223
TBCE	0.315367	6.52793e-47	1.76274e-42	0.543492	0.198	0.127
AC097376.2	0.31487	1.3369e-09	3.61002e-05	0.520778	0.226	0.213
JUND	0.31482	2.39254e-105	6.46059e-101	0.603134	0.853	0.918
TXNL1	0.314202	3.54345e-29	9.56837e-25	0.552584	0.662	0.796
VDAC2	0.313674	1.02691e-29	2.77296e-25	0.553413	0.724	0.88
MAST1	0.312865	3.10951e-111	8.39661e-107	0.548627	0.126	0.032
KLHL42	0.312603	4.46939e-10	1.20687e-05	0.523211	0.276	0.273
WDR17	0.312211	1.72449e-141	4.65665e-137	0.548488	0.109	0.013
ARID1B	0.312056	6.89984e-11	1.86316e-06	0.471534	0.388	0.538
EDIL3	0.312001	6.82418e-39	1.84273e-34	0.541172	0.215	0.146
ATXN10	0.311706	7.16176e-10	1.93389e-05	0.528457	0.565	0.695
BIRC6	0.311603	3.77318e-24	1.01887e-19	0.456411	0.346	0.522
ARHGEF10	0.311415	1.49045e-21	4.02467e-17	0.524702	0.135	0.092
SARS	0.311258	1.19431e-18	3.22498e-14	0.540286	0.546	0.63
VAT1L	0.311026	1.23687e-126	3.33993e-122	0.557958	0.156	0.044
HOXB-AS1	0.310943	3.87879e-61	1.04739e-56	0.547772	0.19	0.105
ATP6V1D	0.310933	1.32457e-07	0.00357674	0.523499	0.471	0.551
OXR1	0.310875	8.50697e-10	2.29714e-05	0.526167	0.4	0.45
FOXK2	0.310738	4.48091e-14	1.20998e-09	0.529156	0.305	0.307
CASTOR3	0.310499	1.12242e-50	3.03086e-46	0.542028	0.173	0.101
PDHX	0.309979	8.14778e-20	2.20014e-15	0.533004	0.266	0.244
ZNF512	0.309594	1.90575e-14	5.1461e-10	0.526969	0.245	0.227
RAB39B	0.309573	4.85925e-194	1.31214e-189	0.570945	0.168	0.029
AFTPH	0.309486	7.17991e-14	1.93879e-09	0.527765	0.276	0.268
UNC119	0.309452	7.4224e-15	2.00427e-10	0.532647	0.384	0.417
BTBD17	0.309367	2.85744e-213	7.71596e-209	0.568398	0.15	0.015
TACC2	0.309325	1.26794e-19	3.42381e-15	0.528985	0.203	0.167
PARP2	0.309185	1.18926e-16	3.21137e-12	0.529999	0.265	0.244
RUNDC3A	0.308907	5.78569e-155	1.56231e-150	0.556689	0.133	0.022
IMMP1L	0.308377	1.1876e-37	3.20687e-33	0.550451	0.346	0.304
MT-ND5	0.307896	1.01835e-11	2.74984e-07	0.532191	0.848	0.922
GLCCI1	0.307876	3.74013e-08	0.00100995	0.520073	0.259	0.259
NACAD	0.307831	8.29518e-139	2.23995e-134	0.562892	0.169	0.048
KPNA3	0.307813	1.20555e-06	0.0325536	0.521412	0.445	0.53
NUP93	0.307688	1.42241e-22	3.84093e-18	0.533571	0.239	0.204
LRRC49	0.307287	5.41012e-58	1.46089e-53	0.545208	0.178	0.099
AGAP3	0.307043	1.23675e-08	0.00033396	0.522308	0.308	0.329
PPP2R5B	0.307035	7.10152e-74	1.91762e-69	0.549906	0.175	0.086
ACVR2A	0.307029	7.65621e-08	0.00206741	0.518234	0.218	0.21
KIF3C	0.306969	7.66663e-64	2.07022e-59	0.545747	0.167	0.087
RAD23B	0.306492	8.63661e-11	2.33214e-06	0.529409	0.507	0.611
KATNAL1	0.306416	7.84086e-50	2.11727e-45	0.547797	0.228	0.152
SUCLG1	0.306234	1.26231e-12	3.40863e-08	0.532493	0.532	0.654
C12orf76	0.306165	7.68187e-11	2.07433e-06	0.528285	0.43	0.487
EMSY	0.305682	2.24005e-08	0.00060488	0.519089	0.222	0.213
TARSL2	0.305395	1.63333e-25	4.41049e-21	0.539542	0.306	0.273
PPME1	0.305205	9.16782e-09	0.000247559	0.521749	0.284	0.292
AK4	0.305149	4.25511e-48	1.14901e-43	0.544333	0.202	0.129
ZNF830	0.304766	2.5903e-10	6.9946e-06	0.525689	0.346	0.37
BEND5	0.304037	2.04947e-37	5.53418e-33	0.545659	0.277	0.217
ZNF664	0.303637	3.74415e-17	1.01103e-12	0.528743	0.231	0.204
GRIA1	0.303344	5.81223e-148	1.56948e-143	0.551396	0.117	0.015
PARP1	0.301791	7.09205e-17	1.91507e-12	0.53865	0.59	0.7
COMMD2	0.301753	4.29678e-08	0.00116026	0.523769	0.42	0.488
PLXNA1	0.301668	9.98396e-14	2.69597e-09	0.521944	0.166	0.138
FOXK1	0.301248	1.03464e-14	2.79385e-10	0.525538	0.213	0.187
DUSP4	0.30117	7.07331e-26	1.91001e-21	0.527823	0.142	0.096
CRELD1	0.301106	2.17302e-16	5.86782e-12	0.530558	0.282	0.268
TRIM23	0.301025	7.14381e-12	1.92904e-07	0.52607	0.292	0.292
CACHD1	0.301023	1.55615e-20	4.20208e-16	0.530416	0.216	0.177
RALGPS1	0.300946	9.2028e-89	2.48503e-84	0.547189	0.139	0.049
DGKE	0.300521	5.18358e-14	1.39972e-09	0.521048	0.149	0.119
LRIG1	0.300485	5.39879e-10	1.45784e-05	0.521689	0.239	0.223
ODF2L	0.300394	3.28004e-08	0.000885711	0.476198	0.367	0.51
LRIF1	0.300076	6.54586e-07	0.0176758	0.51924	0.298	0.315
CACNG8	0.300042	2.15302e-47	5.81379e-43	0.534924	0.13	0.066
HACD3	0.299867	1.17059e-11	3.16094e-07	0.531539	0.6	0.732
COPS2	0.299639	3.07509e-10	8.30367e-06	0.528918	0.547	0.668
NKAIN1	0.299506	1.58791e-159	4.28784e-155	0.558963	0.139	0.024
PPAT	0.299341	5.54731e-12	1.49794e-07	0.525945	0.288	0.28
IK	0.299245	1.03975e-07	0.00280765	0.524818	0.606	0.767
C3orf14	0.299102	3.02344e-10	8.16419e-06	0.520459	0.198	0.185
CLDND1	0.299084	2.62491e-19	7.08805e-15	0.536095	0.345	0.347
ARFGEF3	0.29844	1.84327e-109	4.97739e-105	0.548564	0.128	0.033
TMEM14A	0.298372	9.36154e-22	2.5279e-17	0.534488	0.265	0.237
PFKM	0.298241	8.15091e-31	2.20099e-26	0.54218	0.283	0.242
KLHL9	0.29742	4.79706e-08	0.00129535	0.521564	0.316	0.338
ZNF678	0.297395	6.66976e-18	1.80104e-13	0.526042	0.179	0.143
HS6ST1	0.297049	2.22972e-23	6.02091e-19	0.531124	0.197	0.153
PCDH10	0.296367	8.95452e-76	2.41799e-71	0.546901	0.155	0.067
PPP2R3A	0.295981	6.29627e-13	1.70018e-08	0.524059	0.218	0.195
HIST2H2BE	0.295831	5.95374e-58	1.60769e-53	0.541284	0.15	0.075
TRMT11	0.294759	1.13004e-12	3.05146e-08	0.52803	0.323	0.327
CCT4	0.293108	1.50013e-31	4.0508e-27	0.554969	0.696	0.825
TRIM37	0.292863	3.52134e-25	9.50869e-21	0.535908	0.246	0.207
UNC13B	0.292816	7.65954e-60	2.0683e-55	0.538404	0.129	0.057
CADPS	0.292707	3.44039e-125	9.29009e-121	0.546449	0.109	0.018
MAPRE2	0.292671	1.34821e-08	0.000364056	0.520117	0.24	0.238
TAF1D	0.29263	4.74757e-08	0.00128199	0.525649	0.696	0.796
DTX3	0.292561	1.13501e-27	3.06487e-23	0.537426	0.245	0.199
EID2B	0.292214	2.88167e-35	7.78136e-31	0.537482	0.192	0.133
CHCHD6	0.292177	5.43006e-24	1.46628e-19	0.538716	0.311	0.288
NEGR1	0.291614	5.18567e-58	1.40029e-53	0.533134	0.102	0.038
TLE1	0.291174	7.16132e-07	0.0193377	0.518899	0.293	0.295
AC012360.3	0.291128	3.09331e-41	8.35286e-37	0.541632	0.206	0.138
KIF1BP	0.291043	5.60082e-18	1.51239e-13	0.532551	0.291	0.278
SATB1	0.290936	6.57249e-15	1.77477e-10	0.528192	0.264	0.245
CCNB1IP1	0.290884	4.32081e-15	1.16675e-10	0.535735	0.547	0.607
GSK3A	0.290682	3.94936e-12	1.06645e-07	0.528582	0.36	0.39
KIF21B	0.289563	3.15113e-52	8.509e-48	0.538548	0.143	0.075
NDUFAB1	0.289169	4.22275e-17	1.14027e-12	0.539336	0.634	0.784
MRPS26	0.289134	6.28823e-10	1.69801e-05	0.528079	0.515	0.616
SLC36A4	0.288956	1.68376e-22	4.54666e-18	0.532534	0.225	0.186
PHPT1	0.288908	3.63706e-15	9.82117e-11	0.537119	0.725	0.883
FAXC	0.288613	5.16986e-171	1.39602e-166	0.561295	0.142	0.022
TBPL1	0.28853	3.89197e-24	1.05095e-19	0.536279	0.264	0.231
CDC37L1	0.288346	8.26667e-23	2.23225e-18	0.536723	0.291	0.265
SULT4A1	0.287339	1.99975e-79	5.39993e-75	0.544522	0.136	0.052
PSMD7	0.28713	8.54859e-09	0.000230837	0.526774	0.594	0.74
EPHB2	0.286862	1.13974e-06	0.0307764	0.517906	0.262	0.269
KHSRP	0.286772	1.4045e-08	0.000379256	0.475241	0.382	0.543
LRCH2	0.286666	8.35915e-23	2.25722e-18	0.532673	0.226	0.182
NLGN1	0.286593	2.17831e-99	5.88208e-95	0.543948	0.115	0.029
PDE7A	0.286299	6.2706e-09	0.000169325	0.518907	0.2	0.185
SOCS4	0.286232	2.0374e-07	0.0055016	0.518106	0.231	0.228
EIF2S1	0.285974	2.74824e-07	0.00742108	0.521903	0.393	0.453
AFDN-DT	0.285788	4.30316e-88	1.16198e-83	0.5456	0.132	0.045
CNTN1	0.285767	1.05801e-35	2.85694e-31	0.532259	0.143	0.085
FXR2	0.285748	2.56552e-20	6.92769e-16	0.53102	0.226	0.193
SRCIN1	0.285453	2.94734e-77	7.9587e-73	0.539295	0.112	0.036
CMPK1	0.285374	9.41692e-07	0.0254285	0.52144	0.429	0.509
SELENOI	0.285318	4.01482e-26	1.08412e-21	0.530128	0.164	0.118
WDR11	0.284773	1.14108e-10	3.08125e-06	0.474862	0.259	0.363
ADGRB2	0.284085	1.32637e-33	3.58159e-29	0.535508	0.181	0.123
CCDC144NL-AS1	0.283977	8.4201e-08	0.00227368	0.477755	0.333	0.432
CSDE1	0.283933	8.9859e-24	2.42646e-19	0.547483	0.764	0.894
SLC16A14	0.283883	1.90824e-128	5.15281e-124	0.55939	0.161	0.047
BTBD3	0.283787	3.24847e-13	8.77185e-09	0.525935	0.251	0.235
CEP68	0.28374	3.56022e-18	9.61366e-14	0.529941	0.238	0.209
PLCH1	0.283714	3.50074e-157	9.45304e-153	0.560307	0.146	0.027
CCND1	0.283573	2.85781e-17	7.71695e-13	0.46325	0.384	0.527
RIPOR2	0.283559	6.147e-51	1.65988e-46	0.538703	0.148	0.078
TRAP1	0.283526	2.08653e-14	5.63425e-10	0.530714	0.345	0.347
LONRF2	0.282924	4.7957e-63	1.29498e-58	0.536351	0.113	0.043
KAT8	0.282837	1.58824e-06	0.0428873	0.520134	0.375	0.423
CMSS1	0.282799	2.19981e-07	0.00594015	0.519895	0.297	0.303
DALRD3	0.282626	1.10523e-14	2.98445e-10	0.53079	0.334	0.339
PCDHGA10	0.282595	2.23497e-35	6.03508e-31	0.530362	0.128	0.073
SOCS7	0.282168	1.2973e-27	3.50311e-23	0.530646	0.162	0.112
C11orf49	0.281924	3.33978e-33	9.01841e-29	0.540891	0.244	0.191
PTPRS	0.281915	1.08064e-35	2.91806e-31	0.533708	0.154	0.096
MMP15	0.281882	4.38673e-71	1.18455e-66	0.548985	0.175	0.087
AC027031.2	0.281352	8.05384e-09	0.000217478	0.519132	0.21	0.194
SOX3	0.281198	1.99663e-143	5.39151e-139	0.555779	0.136	0.026
H2AFY2	0.280806	1.54921e-14	4.18334e-10	0.531039	0.352	0.352
ZBTB21	0.280515	1.51065e-20	4.07922e-16	0.528376	0.185	0.146
SH3BP4	0.280355	2.65574e-42	7.1713e-38	0.540808	0.193	0.125
ELP4	0.28026	8.76876e-17	2.36783e-12	0.527882	0.222	0.193
PPFIA3	0.279375	1.19496e-35	3.22675e-31	0.535214	0.168	0.11
VAPA	0.279153	4.328e-24	1.16869e-19	0.547711	0.712	0.858
PAWR	0.278907	3.90988e-24	1.05578e-19	0.537693	0.299	0.252
PRAG1	0.278765	1.34838e-24	3.64102e-20	0.529803	0.17	0.126
SNAP91	0.278569	9.21713e-180	2.4889e-175	0.557734	0.126	0.012
ADK	0.278457	2.95698e-16	7.98474e-12	0.52804	0.233	0.208
CA14	0.278432	3.51853e-153	9.50109e-149	0.566829	0.176	0.046
SGCB	0.278376	1.31381e-09	3.54769e-05	0.524396	0.339	0.354
AKR1C1	0.278186	1.65325e-110	4.46427e-106	0.553808	0.151	0.046
SALL2	0.278155	1.6365e-68	4.41905e-64	0.549166	0.182	0.094
ZBTB16	0.278075	1.86543e-171	5.03721e-167	0.557416	0.128	0.015
LDOC1	0.27779	5.02249e-20	1.35622e-15	0.536261	0.338	0.322
WWC1	0.277439	1.34349e-90	3.62783e-86	0.548778	0.146	0.053
MARK1	0.277214	2.71745e-36	7.33794e-32	0.533802	0.153	0.094
GPC1	0.277068	2.71847e-34	7.34068e-30	0.541307	0.246	0.182
GABBR1	0.277042	8.66303e-15	2.33928e-10	0.523609	0.179	0.149
EPHB1	0.276666	2.35131e-153	6.34923e-149	0.555862	0.131	0.021
ZNF37A	0.276316	9.08077e-40	2.45208e-35	0.533593	0.141	0.079
POU3F1	0.275713	1.88404e-57	5.08749e-53	0.534552	0.11	0.045
EPHA7	0.27495	1.39563e-26	3.76862e-22	0.527752	0.139	0.09
AC060780.1	0.274538	3.2591e-10	8.80055e-06	0.517355	0.142	0.118
ZNF620	0.274212	5.35849e-122	1.44695e-117	0.559639	0.168	0.054
DPY30	0.274211	2.78256e-07	0.00751373	0.522931	0.465	0.566
ZNF92	0.273275	2.85019e-19	7.69637e-15	0.530081	0.225	0.191
SAT2	0.273098	1.62444e-10	4.38648e-06	0.53008	0.684	0.841
BCL2	0.272654	1.12415e-24	3.03556e-20	0.530304	0.178	0.129
VPS72	0.272599	6.26913e-14	1.69285e-09	0.529601	0.323	0.329
ALDOC	0.272474	1.17237e-77	3.16576e-73	0.549832	0.169	0.078
SAC3D1	0.272429	2.45625e-11	6.63261e-07	0.525885	0.309	0.31
SS18L1	0.272408	2.09152e-15	5.64773e-11	0.523687	0.172	0.141
TXLNG	0.271865	1.10873e-08	0.000299389	0.519404	0.22	0.209
NFXL1	0.271815	6.75686e-10	1.82456e-05	0.520433	0.21	0.193
CDH4	0.271752	7.2232e-152	1.95048e-147	0.554958	0.128	0.02
TRAPPC2B	0.271688	2.27291e-11	6.13753e-07	0.524237	0.258	0.252
DPH7	0.271643	1.43588e-09	3.87732e-05	0.52024	0.212	0.2
CHD3	0.271546	1.01959e-26	2.75319e-22	0.453731	0.354	0.534
ADAM23	0.271102	2.34584e-90	6.33446e-86	0.542777	0.117	0.034
NRSN1	0.270827	9.67036e-146	2.61129e-141	0.546901	0.102	0.009
MT-ND1	0.27037	6.4633e-16	1.74529e-11	0.538247	0.897	0.942
MSH2	0.270193	1.58035e-07	0.00426743	0.519493	0.271	0.276
POGK	0.270106	1.65768e-12	4.47624e-08	0.52524	0.253	0.239
ANKS3	0.270021	1.6718e-11	4.51436e-07	0.520675	0.179	0.156
CPT1C	0.269592	6.84833e-62	1.84925e-57	0.544196	0.162	0.082
NUDT11	0.269174	3.19008e-61	8.61418e-57	0.550345	0.209	0.124
ZNF669	0.269099	5.54455e-35	1.49719e-30	0.539382	0.213	0.156
THAP2	0.269068	2.94411e-27	7.94997e-23	0.536534	0.235	0.19
MSX1	0.268942	7.7046e-17	2.08047e-12	0.524191	0.166	0.128
ADCY2	0.268512	3.44706e-130	9.30809e-126	0.549659	0.119	0.021
LPCAT4	0.268164	6.33601e-22	1.71091e-17	0.526288	0.149	0.107
FAM19A5	0.268059	3.3953e-135	9.16832e-131	0.559709	0.157	0.042
SPTBN1	0.268051	2.61273e-07	0.00705516	0.52263	0.473	0.491
AC084033.3	0.267625	4.60991e-21	1.24481e-16	0.536065	0.309	0.288
PARP6	0.267496	2.33748e-34	6.31191e-30	0.536286	0.183	0.127
TMEM151B	0.267496	8.16079e-147	2.20366e-142	0.547756	0.105	0.01
UBE2I	0.267126	2.09589e-11	5.65954e-07	0.531465	0.664	0.822
LCA5	0.266857	4.23006e-19	1.14224e-14	0.531128	0.247	0.214
PPID	0.266431	1.77615e-07	0.00479613	0.522036	0.383	0.433
RANBP1	0.266274	1.92673e-21	5.20276e-17	0.544264	0.622	0.727
TRAF4	0.266153	3.20459e-08	0.000865336	0.522225	0.339	0.352
SPATA13	0.26605	8.35997e-70	2.25744e-65	0.544301	0.148	0.066
DNAJB5	0.266033	6.7055e-96	1.81069e-91	0.550263	0.147	0.052
C5orf30	0.266019	1.1607e-83	3.13424e-79	0.552641	0.177	0.08
SSB	0.265851	7.49773e-12	2.02461e-07	0.532183	0.671	0.827
RAPGEF6	0.265829	1.51126e-11	4.08086e-07	0.516757	0.115	0.09
CNTNAP3B	0.265824	1.29357e-88	3.49303e-84	0.544586	0.127	0.04
AC004540.2	0.265548	5.29771e-148	1.43054e-143	0.553319	0.124	0.019
COMMD6	0.264922	2.54377e-39	6.86895e-35	0.562036	0.788	0.927
TOP1	0.264756	7.47429e-09	0.000201828	0.527136	0.668	0.811
XIAP	0.264449	1.42549e-07	0.00384926	0.477236	0.375	0.518
IDH1	0.264324	2.6012e-15	7.02403e-11	0.535219	0.508	0.518
PAICS	0.264125	9.6217e-07	0.0259815	0.520457	0.377	0.409
BPGM	0.263969	7.48218e-48	2.02041e-43	0.548085	0.238	0.167
TMEM68	0.263604	5.92072e-17	1.59877e-12	0.529011	0.24	0.214
MN1	0.263265	1.74322e-35	4.70723e-31	0.538446	0.202	0.141
RTN4R	0.263226	2.36988e-52	6.39939e-48	0.546816	0.209	0.13
PAK2	0.262896	3.56635e-15	9.63021e-11	0.536888	0.662	0.788
PTPRN2	0.262568	5.98988e-106	1.61745e-101	0.550584	0.14	0.041
NDUFS8	0.262354	4.65113e-13	1.25594e-08	0.533992	0.658	0.832
NFAT5	0.262012	2.29394e-07	0.00619433	0.478136	0.345	0.47
MRPL44	0.26198	3.57051e-07	0.00964145	0.520799	0.344	0.385
MTRNR2L12	0.261563	4.22225e-11	1.14013e-06	0.531016	0.697	0.816
GOLGA3	0.261176	5.00811e-30	1.35234e-25	0.452819	0.3	0.457
TSPAN18	0.260439	6.7266e-11	1.81638e-06	0.524703	0.294	0.283
AMPH	0.26011	8.50337e-50	2.29617e-45	0.538384	0.149	0.079
XKR6	0.259916	3.84641e-08	0.00103865	0.51448	0.126	0.107
NGRN	0.259737	1.13009e-13	3.05159e-09	0.524449	0.21	0.187
CELSR3	0.259532	2.56719e-102	6.93217e-98	0.541961	0.104	0.022
EPHA3	0.259436	2.30624e-11	6.22755e-07	0.52066	0.184	0.156
FAM98B	0.259197	2.80867e-10	7.58426e-06	0.521345	0.22	0.205
SNX10	0.258309	4.55465e-11	1.22989e-06	0.521619	0.207	0.187
JAM3	0.258289	1.03957e-13	2.80716e-09	0.528281	0.303	0.283
DOT1L	0.25825	1.09829e-06	0.0296572	0.513729	0.144	0.129
LRP8	0.257777	9.24691e-96	2.49694e-91	0.547975	0.136	0.044
MAP2K6	0.257669	1.0714e-12	2.8931e-08	0.521369	0.172	0.144
GPS2	0.257663	7.37598e-13	1.99174e-08	0.524754	0.233	0.215
CAP2	0.257337	5.90193e-100	1.5937e-95	0.55946	0.194	0.082
MTPN	0.257111	2.56209e-09	6.91842e-05	0.527914	0.641	0.799
H3F3A	0.257059	2.34643e-45	6.33607e-41	0.566914	0.913	0.977
HOXB8	0.256986	1.16052e-13	3.13376e-09	0.483239	0.062	0.1
NGDN	0.256963	4.22115e-07	0.0113984	0.51974	0.304	0.326
N4BP2	0.256327	2.34233e-16	6.32499e-12	0.46591	0.313	0.453
KITLG	0.256266	1.23795e-64	3.34284e-60	0.541179	0.138	0.06
SP4	0.25625	4.81157e-47	1.29927e-42	0.536596	0.142	0.077
ADCY1	0.256197	1.50574e-47	4.06596e-43	0.530192	0.1	0.043
ZNF25	0.255901	4.68634e-34	1.26545e-29	0.535212	0.175	0.118
AL139246.5	0.255868	1.32929e-58	3.58948e-54	0.533077	0.101	0.037
ACTL6B	0.255765	2.33506e-178	6.30535e-174	0.554581	0.116	0.008
GNAZ	0.255729	1.95576e-140	5.28114e-136	0.556212	0.139	0.029
NECAB2	0.255688	1.05551e-108	2.85019e-104	0.549933	0.134	0.037
FNDC4	0.255356	2.00052e-34	5.402e-30	0.540627	0.234	0.175
FAM169A	0.255303	6.89407e-110	1.8616e-105	0.55049	0.136	0.038
SHANK2	0.255301	1.01433e-141	2.739e-137	0.548581	0.11	0.013
ZNF675	0.255286	4.61562e-18	1.24635e-13	0.526722	0.186	0.152
ACVR1B	0.255141	7.1705e-16	1.93625e-11	0.523693	0.167	0.135
NADK2	0.255033	7.6775e-09	0.000207315	0.520255	0.237	0.229
WSCD1	0.254964	6.87177e-102	1.85558e-97	0.550018	0.14	0.044
C18orf32	0.254398	4.85656e-07	0.0131142	0.518802	0.272	0.282
RBM26	0.254382	3.40631e-07	0.00919807	0.477288	0.429	0.587
EXOC6	0.253922	1.47088e-10	3.97182e-06	0.519727	0.178	0.158
EIF4A1	0.253069	3.20241e-11	8.64748e-07	0.531291	0.724	0.86
HSPB1	0.252866	1.00981e-41	2.7268e-37	0.436808	0.561	0.818
MPP6	0.252713	4.4428e-09	0.000119969	0.517797	0.172	0.152
ARHGEF12	0.252712	2.00666e-26	5.41858e-22	0.457418	0.265	0.408
BCLAF3	0.252439	1.23408e-09	3.33238e-05	0.518415	0.172	0.152
GIT1	0.252437	2.0395e-10	5.50727e-06	0.521801	0.227	0.213
ZNF844	0.252415	2.94815e-21	7.96088e-17	0.528898	0.187	0.144
SKA2	0.252147	1.54125e-14	4.16183e-10	0.533101	0.43	0.455
PTCH1	0.251748	3.27318e-34	8.83857e-30	0.537028	0.196	0.132
FAN1	0.251723	9.4711e-07	0.0255748	0.514622	0.163	0.149
HSPA1B	0.251302	2.50056e-12	6.75227e-08	0.472885	0.257	0.352
CPE	0.25073	1.24946e-43	3.37392e-39	0.563463	0.653	0.556
ZNF579	0.25048	5.42504e-07	0.0146492	0.519928	0.322	0.346
CLIP1	0.250383	2.88222e-20	7.78285e-16	0.462217	0.292	0.435
MBTPS1	0.250331	1.39626e-19	3.77033e-15	0.461031	0.354	0.519
EPHA4	0.25014	4.88101e-12	1.31802e-07	0.521763	0.194	0.162
ARHGAP33	0.250136	1.7821e-47	4.81221e-43	0.539076	0.16	0.091

## Sheet: Dataset 1B
Marker genes of clusters in the organoid-microglia coculture: mesenchym
gene	avg_log2FC	p_val	p_val_adj	auc	pct.1	pct.2
COL1A1	3.32237	0	0	0.960972	0.989	0.255
COL3A1	3.22852	0	0	0.959169	0.989	0.307
COL1A2	3.20408	0	0	0.896417	0.89	0.281
POSTN	3.17846	0	0	0.924609	0.922	0.15
MGP	2.86614	0	0	0.887148	0.881	0.196
LGALS1	2.77812	0	0	0.937311	0.977	0.462
OGN	2.75584	0	0	0.895276	0.834	0.08
LUM	2.73631	0	0	0.900063	0.879	0.148
DCN	2.69855	0	0	0.924475	0.933	0.152
ITM2A	2.61425	0	0	0.818391	0.695	0.086
SFRP1	2.52024	0	0	0.862155	0.825	0.165
IGFBP5	2.37945	0	0	0.855695	0.869	0.252
PRRX1	2.18791	0	0	0.881562	0.8	0.063
COL6A3	2.14049	0	0	0.879594	0.822	0.091
COL6A2	2.11558	0	0	0.924545	0.957	0.312
JUNB	2.07412	0	0	0.826361	0.889	0.494
FBLN1	2.0681	0	0	0.908772	0.95	0.363
COL5A2	1.95403	0	0	0.917588	0.915	0.167
IFITM3	1.92346	0	0	0.897646	0.972	0.525
IGFBP4	1.8934	0	0	0.90289	0.906	0.226
SERPINH1	1.87278	0	0	0.915406	0.955	0.395
THY1	1.86406	0	0	0.858174	0.805	0.144
RRBP1	1.83429	0	0	0.898505	0.948	0.486
FN1	1.82968	0	0	0.846578	0.786	0.129
BGN	1.79453	0	0	0.847272	0.759	0.098
SPARC	1.79028	0	0	0.896204	0.97	0.459
FOS	1.78143	0	0	0.762801	0.898	0.607
SERPINE2	1.77857	0	0	0.812069	0.739	0.171
IFITM2	1.7728	0	0	0.888849	0.938	0.4
CDC42EP5	1.76656	0	0	0.927377	0.922	0.16
DLK1	1.74701	0	0	0.814005	0.757	0.174
MFAP2	1.73712	0	0	0.874193	0.875	0.258
GPC3	1.71658	0	0	0.830064	0.821	0.226
CALD1	1.69412	0	0	0.871067	0.96	0.529
VCAN	1.68173	0	0	0.820724	0.908	0.439
COL14A1	1.66085	0	0	0.809711	0.692	0.086
IGF1	1.63905	0	0	0.70101	0.495	0.125
COL6A1	1.63774	0	0	0.869785	0.927	0.399
FOSB	1.62767	0	0	0.7781	0.72	0.225
SFRP2	1.60992	0	0	0.756939	0.622	0.137
CYR61	1.60939	0	0	0.786537	0.75	0.234
ISLR	1.60289	0	0	0.860854	0.765	0.062
FSTL1	1.58188	0	0	0.887502	0.9	0.232
TAGLN	1.5708	0	0	0.678525	0.426	0.079
TPM1	1.55248	0	0	0.810531	0.893	0.509
IGF2.1	1.52872	0	0	0.862869	0.793	0.09
MEST	1.52774	0	0	0.853535	0.915	0.408
CCDC80	1.52142	0	0	0.806447	0.744	0.158
CCL2	1.51688	0	0	0.715108	0.511	0.092
TIMP1	1.49376	0	0	0.83699	0.956	0.454
MFAP4	1.48961	0	0	0.863415	0.813	0.116
C7	1.47216	0	0	0.665689	0.355	0.026
PDGFRA	1.46791	0	0	0.865978	0.78	0.06
SFRP4	1.45711	0	0	0.638628	0.307	0.033
CTGF	1.43603	0	0	0.754871	0.655	0.168
C11orf96	1.41008	0	0	0.67382	0.51	0.186
COL5A1	1.40599	0	0	0.879202	0.846	0.129
LY6E	1.39216	0	0	0.872513	0.892	0.26
PCOLCE	1.38215	0	0	0.850907	0.802	0.141
TSHZ2	1.3785	0	0	0.820744	0.825	0.249
LAMB1	1.37509	0	0	0.855234	0.816	0.134
COL12A1	1.37041	0	0	0.786971	0.626	0.064
ASPN	1.36124	0	0	0.746445	0.514	0.026
SERPINF1	1.35859	0	0	0.825396	0.819	0.234
EVA1B	1.35834	0	0	0.874264	0.899	0.331
COL4A1	1.34892	0	0	0.784216	0.685	0.147
EDNRA	1.34563	0	0	0.842434	0.729	0.06
SVIL	1.33842	0	0	0.832105	0.782	0.172
SULF1	1.3371	0	0	0.791754	0.659	0.083
FBN1	1.33174	0	0	0.844891	0.754	0.089
SOCS3	1.31791	0	0	0.741281	0.647	0.228
MDK	1.31461	0	0	0.815743	0.954	0.525
LRRC17	1.31336	0	0	0.815444	0.727	0.12
CEBPD	1.29841	0	0	0.727884	0.73	0.318
EMILIN1	1.27265	0	0	0.853097	0.778	0.084
FGF7	1.26625	0	0	0.737637	0.518	0.053
COL4A2	1.25474	0	0	0.810067	0.794	0.246
IL11RA	1.24779	0	0	0.838612	0.764	0.131
SELENOM	1.24614	0	0	0.851871	0.889	0.302
EGR1	1.24311	0	0	0.761741	0.814	0.384
HES1	1.23396	0	0	0.747913	0.843	0.469
CDH11	1.22817	0	0	0.837153	0.808	0.158
LAMA4	1.21789	0	0	0.826157	0.711	0.072
AKAP12	1.20975	0	0	0.762235	0.823	0.386
LAPTM4A	1.20814	0	0	0.865864	0.961	0.682
TWIST1	1.20601	0	0	0.824018	0.709	0.074
ANXA2	1.18812	0	0	0.782121	0.777	0.285
ZFP36	1.17662	0	0	0.715577	0.596	0.218
WWTR1	1.17221	0	0	0.825038	0.783	0.181
FAM114A1	1.1602	0	0	0.845374	0.827	0.243
TPM4	1.1368	0	0	0.781142	0.89	0.575
CAVIN1	1.13236	0	0	0.818181	0.722	0.108
RBP1	1.12862	0	0	0.768412	0.761	0.283
LOXL2	1.12343	0	0	0.827784	0.703	0.06
ITM2C	1.12197	0	0	0.836779	0.938	0.58
VCAM1	1.10581	0	0	0.756858	0.586	0.08
PCDH18	1.10244	0	0	0.788271	0.736	0.193
COLEC12	1.10025	0	0	0.763858	0.588	0.079
FKBP10	1.09906	0	0	0.842811	0.868	0.276
PPIB	1.09713	0	0	0.833457	0.958	0.738
IER3	1.09103	7.66798e-282	2.07059e-277	0.67649	0.641	0.339
PLAT	1.08466	0	0	0.777673	0.615	0.068
LHFPL6	1.07975	0	0	0.785081	0.748	0.226
PDE5A	1.07498	0	0	0.76039	0.584	0.074
OSTC	1.07237	0	0	0.837577	0.939	0.642
TGFBI	1.07104	0	0	0.729177	0.67	0.241
EML4	1.07094	0	0	0.805722	0.817	0.344
PLAC9	1.05858	0	0	0.777227	0.621	0.072
PPIC	1.05715	0	0	0.818331	0.724	0.114
RPS12	1.05615	0	0	0.873626	0.997	0.955
ACTA2	1.05392	0	0	0.683593	0.472	0.113
BOC	1.04417	0	0	0.788682	0.807	0.282
DDR2	1.04369	0	0	0.824096	0.715	0.082
ADAMTS1	1.04335	0	0	0.767097	0.628	0.109
LMNA	1.03893	0	0	0.780533	0.824	0.384
TPM2	1.0358	0	0	0.816089	0.784	0.154
GPX8	1.03355	0	0	0.836125	0.801	0.171
EMP3	1.03243	0	0	0.819516	0.938	0.491
CALU	1.02769	0	0	0.814586	0.946	0.66
GADD45B	1.0271	0	0	0.694269	0.684	0.368
LIMA1	1.02544	0	0	0.789926	0.753	0.262
ID1	1.02536	1.35927e-295	3.67043e-291	0.689718	0.751	0.425
TXNIP	1.02135	0	0	0.762817	0.96	0.783
IER2	1.02018	0	0	0.730662	0.914	0.662
RAI14	1.01665	0	0	0.753394	0.651	0.18
PDGFRB	1.01295	0	0	0.777624	0.671	0.131
KDELR2	1.00174	0	0	0.81065	0.936	0.644
RPL10	0.999854	0	0	0.884733	0.999	0.976
SPRY1	0.995801	0	0	0.757097	0.663	0.183
FLRT2	0.99432	0	0	0.767542	0.607	0.082
GYPC	0.987847	0	0	0.787407	0.748	0.226
CXCL12	0.984804	0	0	0.706397	0.563	0.178
KLF2	0.982316	0	0	0.69898	0.472	0.083
PLPP3	0.979182	0	0	0.734531	0.644	0.204
RPS8	0.977295	0	0	0.856065	0.997	0.961
MDFI	0.975207	0	0	0.813333	0.833	0.309
CKAP4	0.971814	0	0	0.81045	0.844	0.348
NUPR1	0.967903	0	0	0.812987	0.846	0.237
P4HA2	0.967483	0	0	0.805982	0.735	0.164
PXDN	0.966179	0	0	0.811897	0.784	0.214
SNHG8	0.965322	0	0	0.756915	0.915	0.621
RRAS	0.960767	0	0	0.805408	0.817	0.327
SERPING1	0.958683	0	0	0.790384	0.756	0.267
EFEMP2	0.956424	0	0	0.822358	0.757	0.162
CLEC11A	0.956278	0	0	0.727979	0.655	0.281
CRABP2	0.954341	0	0	0.77892	0.774	0.24
LMAN1	0.952579	0	0	0.79916	0.914	0.585
JUN	0.938504	2.49878e-230	6.74744e-226	0.677053	0.892	0.697
COL9A3	0.936827	0	0	0.76141	0.609	0.092
RAB34	0.935662	0	0	0.813431	0.812	0.279
CD99	0.930542	0	0	0.794309	0.948	0.576
NPM1	0.92582	0	0	0.829083	0.985	0.895
THBS1	0.917054	0	0	0.692464	0.43	0.05
FAP	0.913909	0	0	0.767928	0.576	0.044
EGFL6	0.911145	0	0	0.655416	0.33	0.021
PMEPA1	0.908011	0	0	0.741123	0.721	0.319
RPL10A	0.906686	0	0	0.82803	0.988	0.907
TIMP3	0.901719	0	0	0.755745	0.662	0.174
C6orf48	0.89926	0	0	0.793954	0.951	0.729
NET1	0.898199	0	0	0.720929	0.579	0.166
NFKBIA	0.894222	7.65636e-242	2.06745e-237	0.669368	0.686	0.41
SRPX	0.889762	0	0	0.725994	0.494	0.05
RHOC	0.877034	0	0	0.783619	0.89	0.503
KDELR3	0.874962	0	0	0.794127	0.668	0.104
NID2	0.860161	0	0	0.774136	0.589	0.048
CCND2	0.852983	0	0	0.782322	0.902	0.473
PDLIM2	0.852917	0	0	0.788427	0.755	0.259
SSR2	0.852309	0	0	0.810077	0.962	0.799
GUCY1A1	0.850667	0	0	0.716188	0.484	0.057
RPS29	0.845297	0	0	0.835179	0.99	0.925
PRICKLE1	0.844325	0	0	0.758836	0.616	0.114
OAF	0.843718	0	0	0.794607	0.667	0.105
COL21A1	0.842298	0	0	0.692187	0.447	0.068
PPP1R15A	0.839181	0	0	0.697367	0.76	0.447
KDELR1	0.838403	0	0	0.797932	0.964	0.794
EEF1B2	0.831888	0	0	0.790165	0.974	0.804
RPL23A	0.830441	0	0	0.826593	0.986	0.908
HNRNPA1	0.830116	0	0	0.767556	0.98	0.865
RPL28	0.827682	0	0	0.847229	0.996	0.954
CRTAP	0.826323	0	0	0.788375	0.829	0.374
AHNAK	0.826126	0	0	0.780226	0.767	0.232
RAB13	0.825519	0	0	0.757758	0.892	0.489
MOXD1	0.825254	0	0	0.718771	0.488	0.056
RPS18	0.825121	0	0	0.828982	0.998	0.967
KANK2	0.821314	0	0	0.790032	0.685	0.137
FBN2	0.813613	0	0	0.76407	0.62	0.108
HIC1	0.80764	0	0	0.740463	0.609	0.16
KCNQ1OT1	0.80551	0	0	0.706591	0.879	0.618
DLC1	0.802971	0	0	0.76915	0.609	0.089
C1orf54	0.801068	0	0	0.780759	0.738	0.232
SERTAD1	0.795444	0	0	0.69948	0.656	0.323
MRC2	0.793953	0	0	0.770997	0.768	0.291
CNN3	0.792176	0	0	0.750345	0.893	0.491
KLF10	0.791465	0	0	0.720226	0.631	0.238
LDHA	0.789787	0	0	0.735051	0.807	0.437
BICC1	0.787315	0	0	0.760538	0.584	0.083
ZFP36L1	0.787219	0	0	0.744637	0.948	0.626
TGFBR3	0.783602	0	0	0.750069	0.548	0.055
CALR	0.774801	0	0	0.713052	0.945	0.779
P4HB	0.774298	0	0	0.781891	0.941	0.673
PDIA3	0.773734	0	0	0.736556	0.903	0.659
IGFBP7	0.773471	0	0	0.644145	0.351	0.062
EPB41L2	0.77179	0	0	0.744274	0.68	0.24
RPS20	0.770494	0	0	0.820736	0.988	0.914
RPL37	0.76964	0	0	0.833149	0.994	0.95
SLC9A3R2	0.765381	0	0	0.771317	0.633	0.111
PIEZO2	0.764228	0	0	0.743587	0.578	0.099
TPT1	0.7628	0	0	0.787181	0.999	0.964
CPE	0.762056	0	0	0.716977	0.885	0.51
SULT1E1	0.760235	0	0	0.630717	0.29	0.03
YBX3	0.759236	0	0	0.747347	0.818	0.424
PDIA6	0.755243	0	0	0.732544	0.924	0.718
TFPI	0.754911	0	0	0.734562	0.527	0.065
RPL14	0.75225	0	0	0.819485	0.991	0.924
SEPT11	0.75061	4.20272e-306	1.13486e-301	0.703625	0.898	0.653
NR3C1	0.749411	0	0	0.743549	0.725	0.302
MMP2	0.749205	0	0	0.731514	0.721	0.287
MATN2	0.748997	0	0	0.704391	0.471	0.069
P4HA1	0.746657	0	0	0.755467	0.807	0.412
MAGED2	0.743826	0	0	0.758629	0.946	0.766
NPW	0.73969	0	0	0.667194	0.417	0.093
PHLDB2	0.735078	0	0	0.730262	0.55	0.099
UACA	0.733662	0	0	0.722292	0.648	0.251
SEPT6	0.731876	0	0	0.74041	0.798	0.435
PENK	0.730389	2.70983e-116	7.31734e-112	0.547078	0.119	0.026
NAP1L1	0.728942	0	0	0.773333	0.983	0.895
FGFR1	0.72894	0	0	0.769884	0.814	0.325
FIBIN	0.728613	0	0	0.696209	0.473	0.082
RPL31	0.727894	0	0	0.786159	0.986	0.892
RPL27A	0.724946	0	0	0.824438	0.994	0.945
PLS3	0.72444	0	0	0.742131	0.613	0.149
PYCR1	0.722659	0	0	0.758365	0.713	0.228
TBX3	0.721805	0	0	0.715389	0.517	0.107
MXRA5	0.721512	0	0	0.71811	0.463	0.03
CPXM1	0.720665	0	0	0.749761	0.655	0.175
RPS6	0.718118	0	0	0.789545	0.994	0.925
RPLP1	0.717747	0	0	0.805922	0.998	0.962
CFI	0.7175	0	0	0.717166	0.493	0.064
SMOC2	0.715896	0	0	0.689418	0.413	0.039
SSR3	0.715324	0	0	0.745198	0.923	0.665
ADGRA2	0.713973	0	0	0.764809	0.582	0.062
RPL22L1	0.713865	0	0	0.731319	0.853	0.53
NFIC	0.712771	0	0	0.756359	0.747	0.292
IGFBP3	0.712391	7.12469e-218	1.92388e-213	0.596113	0.26	0.068
PKDCC	0.712256	0	0	0.727118	0.523	0.077
FERMT2	0.711152	0	0	0.739973	0.752	0.317
PHLDA1	0.710891	0	0	0.723007	0.65	0.229
RPL27	0.710046	0	0	0.807198	0.982	0.896
NID1	0.709351	0	0	0.741532	0.54	0.063
KANK4	0.705356	0	0	0.713465	0.485	0.067
HSP90B1	0.704875	0	0	0.712263	0.954	0.785
RPS4X	0.704686	0	0	0.802789	0.991	0.936
TGFB1I1	0.702019	0	0	0.756319	0.623	0.125
SSPN	0.699228	0	0	0.737459	0.572	0.116
RPS23	0.698948	0	0	0.810302	0.996	0.96
H1F0	0.69874	0	0	0.704089	0.62	0.246
ITGA8	0.696518	0	0	0.68879	0.407	0.031
NME4	0.694743	0	0	0.748594	0.871	0.493
RPS26	0.694525	0	0	0.797149	0.985	0.905
CD248	0.687563	0	0	0.755343	0.555	0.053
FBXO17	0.679941	0	0	0.759779	0.642	0.144
C12orf57	0.67924	0	0	0.733882	0.958	0.759
RPS9	0.669893	0	0	0.800105	0.991	0.935
PTX3	0.666444	4.81295e-245	1.29964e-240	0.618258	0.339	0.106
CXCL14	0.666017	1.43096e-101	3.86403e-97	0.548656	0.133	0.037
COL16A1	0.665819	0	0	0.735196	0.513	0.049
NRP2	0.663625	0	0	0.686412	0.662	0.319
INHBA	0.663133	0	0	0.645532	0.315	0.025
NKD2	0.662372	0	0	0.70498	0.469	0.065
ZNF503	0.662208	0	0	0.715057	0.766	0.397
DIO3	0.662168	0	0	0.621561	0.264	0.022
GAS2	0.661458	0	0	0.688743	0.399	0.024
ANXA6	0.659398	0	0	0.756625	0.759	0.302
VIM	0.657905	0	0	0.755067	0.995	0.894
PTK7	0.65771	0	0	0.751631	0.673	0.187
ELN	0.656714	0	0	0.676653	0.434	0.08
NFIX	0.656379	0	0	0.751551	0.591	0.092
RPL5	0.654634	0	0	0.784393	0.994	0.946
RPS25	0.653737	0	0	0.787919	0.991	0.928
RPL7	0.65205	0	0	0.785037	0.99	0.924
MYADM	0.651911	0	0	0.701295	0.633	0.279
RPL15	0.651765	0	0	0.806398	0.995	0.954
GXYLT2	0.648198	0	0	0.739219	0.554	0.089
NENF	0.647505	0	0	0.741798	0.826	0.408
RPL23	0.647484	0	0	0.778386	0.993	0.935
RPL13	0.646681	0	0	0.79592	0.999	0.977
STRA6	0.645701	0	0	0.728131	0.5	0.048
MXRA8	0.644401	0	0	0.672457	0.416	0.077
LITAF	0.640036	0	0	0.713938	0.841	0.439
RPL30	0.639652	0	0	0.789502	0.995	0.949
OSR1	0.639316	0	0	0.692618	0.414	0.032
NFIB	0.639214	0	0	0.731983	0.866	0.416
RAMP2	0.636976	0	0	0.728145	0.592	0.153
TMED9	0.636872	0	0	0.73565	0.909	0.675
HOPX	0.635707	0	0	0.652331	0.342	0.04
RPS3	0.634705	0	0	0.779963	0.993	0.941
MAFF	0.633896	3.34002e-250	9.01906e-246	0.637993	0.431	0.17
RPLP2	0.633743	0	0	0.789018	0.991	0.933
GNG11	0.633537	0	0	0.710003	0.49	0.073
RPS15A	0.633016	0	0	0.781017	0.993	0.946
RPL41	0.631783	0	0	0.787813	0.996	0.963
RPL13A	0.630522	0	0	0.793394	0.997	0.97
GPC6	0.630138	0	0	0.701741	0.505	0.109
HAS2	0.629715	0	0	0.68365	0.401	0.036
CRISPLD1	0.628574	0	0	0.667157	0.495	0.176
ARHGAP28	0.627518	0	0	0.719587	0.504	0.069
TWIST2	0.626867	0	0	0.689197	0.404	0.027
PLK2	0.625083	0	0	0.691267	0.71	0.349
GLT8D2	0.624369	0	0	0.745784	0.542	0.057
OST4	0.623826	0	0	0.738066	0.961	0.79
OLFML1	0.6226	0	0	0.715572	0.463	0.035
EEF1A1	0.621087	0	0	0.795983	0.999	0.985
RPL32	0.620105	0	0	0.773292	0.994	0.956
IRF1	0.619903	6.81492e-204	1.84023e-199	0.632949	0.468	0.22
GAS1	0.615093	0	0	0.706222	0.552	0.151
RPL8	0.610883	0	0	0.773824	0.993	0.942
P3H4	0.610726	0	0	0.741091	0.741	0.289
ITGB1	0.610459	0	0	0.709293	0.901	0.651
DNM3OS	0.607266	0	0	0.71431	0.461	0.036
CREB3L1	0.607152	0	0	0.73422	0.529	0.067
SNHG18	0.606564	0	0	0.733334	0.587	0.123
RBMS3	0.605599	0	0	0.722804	0.565	0.123
FILIP1L	0.604449	0	0	0.655705	0.436	0.142
RPS2	0.601895	0	0	0.766608	0.997	0.966
C1R	0.600268	0	0	0.673103	0.391	0.048
RABAC1	0.600184	0	0	0.726866	0.938	0.748
LAMC1	0.599309	0	0	0.698231	0.576	0.221
IL6ST	0.598329	0	0	0.709321	0.71	0.349
LY6H	0.597301	0	0	0.6836	0.627	0.251
AGT	0.596519	4.4259e-279	1.19513e-274	0.576894	0.17	0.017
FHL3	0.59629	0	0	0.725041	0.596	0.178
FST	0.596148	0	0	0.630268	0.342	0.086
RPL9	0.593904	0	0	0.777233	0.993	0.95
LRP1	0.588368	0	0	0.731344	0.769	0.381
FKBP14	0.587849	0	0	0.729752	0.674	0.253
HMGA2	0.587741	0	0	0.657356	0.424	0.117
OLFML3	0.584067	0	0	0.701292	0.634	0.223
OSR2	0.583116	0	0	0.661559	0.356	0.036
SLC25A6	0.583069	0	0	0.727994	0.972	0.836
BST2	0.578382	4.87088e-203	1.31528e-198	0.640884	0.547	0.268
IFITM1	0.577072	0	0	0.711566	0.501	0.086
RPS27A	0.576546	0	0	0.77078	0.993	0.957
SERF2	0.576427	7.74896e-306	2.09245e-301	0.705876	0.979	0.87
RPS16	0.575604	0	0	0.758933	0.993	0.932
P3H1	0.575035	0	0	0.738829	0.655	0.212
RBMS1	0.575009	0	0	0.728682	0.751	0.329
ASS1	0.574197	0	0	0.691628	0.445	0.069
LAPTM4B	0.573836	3.80515e-184	1.0275e-179	0.654539	0.78	0.551
RCN1	0.573733	0	0	0.724021	0.911	0.514
RPL34	0.570884	0	0	0.770639	0.994	0.958
ARHGAP29	0.568718	8.84491e-303	2.38839e-298	0.629069	0.348	0.093
GLIPR2	0.566197	0	0	0.714142	0.569	0.146
RPL35A	0.565763	0	0	0.761065	0.991	0.939
VCL	0.56512	0	0	0.704464	0.642	0.265
RPL4	0.565065	0	0	0.744624	0.976	0.886
EIF4EBP1	0.564536	0	0	0.692843	0.733	0.397
HDLBP	0.562392	4.59897e-304	1.24186e-299	0.70233	0.894	0.626
RPL21	0.562304	0	0	0.777654	0.994	0.946
NBL1	0.561584	0	0	0.676327	0.481	0.15
PLOD1	0.560977	0	0	0.724106	0.571	0.153
ADD3	0.559679	0	0	0.698221	0.728	0.392
NNMT	0.559389	0	0	0.610749	0.25	0.028
FZD2	0.559284	0	0	0.720448	0.64	0.238
UROD	0.558204	8.34086e-255	2.25228e-250	0.669681	0.642	0.363
RPS4Y1	0.558187	0	0	0.71037	0.962	0.818
RPS27	0.557704	0	0	0.756082	0.993	0.956
NR4A1	0.557396	0	0	0.646455	0.396	0.11
RPL38	0.556901	0	0	0.742765	0.983	0.906
RPS5	0.555621	0	0	0.743615	0.987	0.919
MARVELD1	0.550801	0	0	0.731867	0.553	0.103
RPS14	0.549471	0	0	0.765971	0.995	0.961
ANP32B	0.546291	1.63568e-277	4.41683e-273	0.693617	0.908	0.64
FKBP7	0.546222	0	0	0.723907	0.603	0.155
RPL39	0.546079	0	0	0.754591	0.992	0.943
AEBP1	0.544246	0	0	0.730998	0.668	0.211
CLMP	0.544216	0	0	0.717322	0.535	0.099
SNAI2	0.543729	0	0	0.688202	0.426	0.051
PNRC1	0.542413	4.81894e-227	1.30126e-222	0.675875	0.906	0.7
SMARCA1	0.541523	3.6771e-307	9.92927e-303	0.699546	0.817	0.526
MYH10	0.541192	4.22986e-282	1.14219e-277	0.684781	0.748	0.417
PLPP1	0.540411	0	0	0.678616	0.454	0.106
YIF1A	0.538667	0	0	0.708789	0.787	0.452
RPL26	0.538003	0	0	0.752239	0.993	0.944
ARID5B	0.537084	9.34283e-274	2.52284e-269	0.681996	0.728	0.423
LTBP4	0.536048	0	0	0.721411	0.744	0.323
UGCG	0.536037	7.14529e-210	1.92944e-205	0.653548	0.623	0.365
RPL18A	0.535686	0	0	0.740387	0.996	0.953
RACK1	0.535099	0	0	0.748252	0.99	0.926
CAPN6	0.534845	0	0	0.616308	0.268	0.037
BIN1	0.534226	0	0	0.733306	0.736	0.295
LTBP1	0.532854	2.27354e-262	6.13925e-258	0.617084	0.32	0.09
SMAD5	0.53052	3.53256e-263	9.53897e-259	0.684478	0.801	0.528
RPL11	0.529147	0	0	0.758423	0.997	0.96
PLEKHA4	0.528738	0	0	0.71063	0.483	0.068
PRSS35	0.527208	8.12449e-259	2.19385e-254	0.596508	0.241	0.049
CCDC102B	0.526649	5.04127e-257	1.36129e-252	0.615151	0.314	0.089
SMIM3	0.526435	0	0	0.692837	0.48	0.115
A1BG	0.523159	0	0	0.70661	0.805	0.466
XBP1	0.522602	4.99911e-285	1.34991e-280	0.684707	0.727	0.407
RPS7	0.518449	0	0	0.742223	0.991	0.932
GSTM3	0.517771	0	0	0.707715	0.682	0.285
EMP2	0.515934	0	0	0.694963	0.587	0.19
HSPB6	0.515801	0	0	0.642011	0.308	0.026
SORBS3	0.515463	0	0	0.711418	0.615	0.21
RPSA	0.513614	0	0	0.721665	0.988	0.911
RHOBTB3	0.513421	1.12672e-209	3.04249e-205	0.667487	0.863	0.622
NPR3	0.50867	2.47539e-258	6.68429e-254	0.579875	0.184	0.025
IER5L	0.508625	1.24038e-274	3.3494e-270	0.688239	0.822	0.515
PKIG	0.50752	0	0	0.679656	0.568	0.242
BNC2	0.507419	0	0	0.686317	0.503	0.15
STK3	0.504672	0	0	0.695159	0.521	0.149
EBF2	0.504606	0	0	0.6459	0.345	0.052
CSRP2	0.50449	5.90605e-276	1.59481e-271	0.681569	0.753	0.397
TNC	0.502887	2.56006e-275	6.91292e-271	0.608845	0.282	0.064
MYDGF	0.502771	3.74323e-279	1.01078e-274	0.690973	0.835	0.543
ADAM12	0.502482	0	0	0.657085	0.347	0.035
CDC42EP1	0.502008	0	0	0.706724	0.509	0.098
EPS8	0.501891	2.76418e-262	7.46411e-258	0.67037	0.639	0.342
SLIT2	0.501509	0	0	0.678847	0.526	0.178
TGFB2	0.50145	0	0	0.658619	0.449	0.127
SRM	0.498551	0	0	0.692997	0.697	0.354
FHL2	0.498039	0	0	0.654407	0.353	0.047
RPL24	0.497646	0	0	0.735422	0.992	0.944
LBH	0.497305	0	0	0.679336	0.576	0.215
MMP11	0.496974	0	0	0.667473	0.367	0.035
NDUFA11	0.496527	3.63544e-250	9.81679e-246	0.683054	0.887	0.613
CYP1B1	0.495911	1.95208e-95	5.27119e-91	0.586695	0.381	0.207
SHC1	0.493471	0	0	0.70363	0.575	0.196
PPFIBP1	0.490444	0	0	0.695569	0.645	0.261
RPL6	0.488269	0	0	0.734109	0.996	0.956
TSPAN5	0.487236	2.52079e-256	6.80688e-252	0.668667	0.666	0.336
PALLD	0.487226	8.29943e-168	2.2411e-163	0.641326	0.662	0.428
MZT2A	0.485849	3.40749e-267	9.20125e-263	0.68966	0.892	0.631
RPS21	0.485734	0	0	0.713862	0.98	0.89
RBPMS	0.485146	0	0	0.686511	0.452	0.083
RASSF8	0.484527	0	0	0.670849	0.521	0.187
TGFB3	0.483283	0	0	0.662614	0.359	0.037
WASF2	0.482354	3.15676e-273	8.5242e-269	0.691113	0.886	0.602
RPL18	0.480284	0	0	0.733392	0.994	0.948
THBS2	0.479641	0	0	0.660943	0.391	0.068
ROR1	0.478025	0	0	0.689349	0.451	0.078
MZT2B	0.47778	2.40383e-255	6.49106e-251	0.687706	0.964	0.801
LGALS3	0.473191	5.14314e-221	1.3888e-216	0.624946	0.393	0.154
NFE2L2	0.472413	3.08296e-236	8.32493e-232	0.672704	0.773	0.486
FBLIM1	0.471316	0	0	0.687361	0.462	0.093
CTDSP2	0.470796	0	0	0.692744	0.651	0.306
RPL19	0.47004	0	0	0.720587	0.993	0.94
EHD2	0.469899	0	0	0.700044	0.457	0.061
KRT18	0.469873	4.53903e-223	1.22567e-218	0.637442	0.468	0.207
SEPT10	0.468027	0	0	0.691537	0.636	0.284
FAM43A	0.467061	0	0	0.664155	0.434	0.114
ZCCHC24	0.46672	0	0	0.687551	0.492	0.129
QPRT	0.466352	1.60428e-210	4.33204e-206	0.665887	0.846	0.548
RPL37A	0.466099	0	0	0.733418	0.997	0.962
CCDC3	0.466001	0	0	0.648772	0.34	0.043
EGFL7	0.465693	0	0	0.681998	0.505	0.161
PTH1R	0.464394	0	0	0.673438	0.385	0.04
RPS24	0.464069	0	0	0.728931	0.994	0.96
FBL	0.464057	9.58425e-298	2.58804e-293	0.696134	0.847	0.509
PMP22	0.46142	7.72013e-248	2.08467e-243	0.656725	0.577	0.267
TMEM54	0.460885	0	0	0.703131	0.47	0.068
SUB1	0.459802	1.77728e-258	4.79919e-254	0.688852	0.946	0.805
NCL	0.459128	7.6151e-167	2.05631e-162	0.651515	0.95	0.837
IL1R1	0.457821	0	0	0.659903	0.351	0.034
ZEB1	0.457801	2.13964e-240	5.77768e-236	0.67084	0.756	0.421
RPL17	0.45764	6.91473e-250	1.86718e-245	0.685047	0.939	0.728
ARHGAP24	0.456217	0	0	0.669536	0.44	0.112
EBPL	0.455585	0	0	0.699677	0.756	0.385
CFDP1	0.455506	8.54965e-259	2.30866e-254	0.687039	0.905	0.648
RASL11B	0.455306	0	0	0.652811	0.391	0.087
TCF7L1	0.454351	0	0	0.696943	0.561	0.167
FAM110B	0.453364	0	0	0.679853	0.567	0.226
TFPI2	0.452652	1.27898e-282	3.45363e-278	0.596199	0.232	0.039
RPL7A	0.451774	0	0	0.720229	0.993	0.944
VGLL4	0.451605	2.76712e-213	7.47205e-209	0.667202	0.814	0.566
GJA1	0.451585	7.85948e-291	2.1223e-286	0.647932	0.453	0.158
PRRX2	0.451235	0	0	0.658721	0.338	0.022
TNS2	0.450846	0	0	0.696347	0.438	0.047
PBX1	0.447289	8.05348e-215	2.17468e-210	0.664662	0.789	0.481
CTSC	0.447246	1.54302e-268	4.16662e-264	0.677273	0.782	0.36
PSMB5	0.446568	9.65806e-252	2.60797e-247	0.685808	0.926	0.739
SEC24D	0.44474	0	0	0.691225	0.602	0.247
COL15A1	0.44462	0	0	0.612832	0.261	0.036
PDZRN3	0.444533	0	0	0.685841	0.449	0.078
RPS13	0.444507	0	0	0.717735	0.991	0.939
FILIP1	0.444391	7.35662e-298	1.98651e-293	0.628699	0.351	0.095
FRMD6	0.444027	0	0	0.676266	0.404	0.054
S100A13	0.441404	3.19691e-298	8.63261e-294	0.684618	0.714	0.352
SULF2	0.441284	0	0	0.656617	0.382	0.07
TMEFF2	0.441101	6.68313e-308	1.80465e-303	0.608811	0.268	0.05
ARCN1	0.440899	1.9118e-259	5.16243e-255	0.679946	0.755	0.467
RBM3	0.440555	1.23481e-256	3.33435e-252	0.680396	0.772	0.493
SERPINE1	0.440009	0	0	0.59036	0.199	0.02
GXYLT1	0.439642	0	0	0.67377	0.533	0.209
PLAGL1	0.43891	0	0	0.686646	0.659	0.318
ACTG1	0.438506	1.61371e-234	4.3575e-230	0.680183	0.994	0.955
AES	0.437955	2.93727e-275	7.93151e-271	0.690621	0.86	0.566
IGFBP6	0.437695	0	0	0.639238	0.322	0.047
MMP23B	0.437159	0	0	0.643136	0.353	0.069
PRDX4	0.436416	8.20779e-209	2.21635e-204	0.664813	0.808	0.547
LHFPL2	0.436329	0	0	0.667126	0.428	0.105
RPS3A	0.435771	0	0	0.726362	0.996	0.964
SOCS1	0.435693	0	0	0.663351	0.403	0.079
RPS28	0.434554	2.62459e-301	7.08717e-297	0.704437	0.993	0.937
GLT8D1	0.433903	0	0	0.689505	0.662	0.327
NFKBIZ	0.433834	3.26988e-227	8.82966e-223	0.610226	0.309	0.099
SLIT3	0.433556	0	0	0.657971	0.402	0.082
FOXC1	0.431649	0	0	0.602855	0.239	0.036
IFI16	0.431502	0	0	0.687696	0.721	0.276
SAV1	0.430327	2.70039e-249	7.29185e-245	0.651875	0.522	0.239
SEPT7	0.429717	5.17453e-186	1.39728e-181	0.660084	0.958	0.834
RHOU	0.429409	7.5144e-237	2.02911e-232	0.645542	0.502	0.225
CERCAM	0.429403	0	0	0.69002	0.469	0.093
SLC39A7	0.428515	1.22408e-280	3.30539e-276	0.68941	0.808	0.497
PHLDA3	0.426777	3.13858e-247	8.4751e-243	0.661308	0.616	0.303
RPL36A	0.426227	2.45819e-249	6.63784e-245	0.685584	0.965	0.826
STAT3	0.425421	4.74654e-207	1.28171e-202	0.663343	0.778	0.532
SSR4	0.422124	8.02469e-204	2.16691e-199	0.667423	0.945	0.788
RERG	0.422049	0	0	0.653079	0.337	0.032
PDGFRL	0.421161	0	0	0.650825	0.333	0.036
SRPX2	0.420247	0	0	0.660971	0.341	0.021
BMP4	0.419174	0	0	0.642328	0.369	0.089
ITGA5	0.419027	0	0	0.673149	0.425	0.087
DDOST	0.418806	8.17189e-244	2.20666e-239	0.677303	0.802	0.522
DSTN	0.417681	2.24929e-205	6.07375e-201	0.667852	0.928	0.761
CDK4	0.417589	5.54472e-276	1.49724e-271	0.683377	0.746	0.428
HSPA5	0.417341	1.15803e-144	3.12704e-140	0.640751	0.937	0.79
PARVA	0.416472	0	0	0.682915	0.446	0.085
KRT8	0.415348	5.46161e-286	1.4748e-281	0.657799	0.51	0.207
PRKG1	0.414219	0	0	0.655819	0.396	0.085
LRIG3	0.413464	0	0	0.667854	0.418	0.093
BTF3	0.413426	2.29779e-228	6.20472e-224	0.677633	0.97	0.852
JUND	0.412967	8.43886e-70	2.27874e-65	0.597249	0.961	0.864
ADAMTS5	0.412401	0	0	0.613324	0.27	0.044
TCEAL9	0.412135	3.20303e-254	8.64915e-250	0.682618	0.844	0.554
RPL36	0.412004	4.31076e-280	1.16404e-275	0.697048	0.987	0.93
EMP1	0.410787	0	0	0.610708	0.244	0.024
RPS11	0.41003	0	0	0.709696	0.994	0.955
PDLIM4	0.407816	0	0	0.68562	0.562	0.191
RPLP0	0.406759	7.50624e-284	2.02691e-279	0.698378	0.991	0.931
IL32	0.406291	5.74328e-287	1.55086e-282	0.576918	0.168	0.015
RPL12	0.40584	1.02124e-239	2.75765e-235	0.682174	0.989	0.928
NEXN	0.405426	0	0	0.645838	0.351	0.062
PGM1	0.404705	0	0	0.67757	0.503	0.161
EIF3E	0.403422	5.4541e-204	1.47277e-199	0.667776	0.965	0.848
REXO2	0.401736	2.88289e-263	7.78466e-259	0.665945	0.605	0.3
SLC2A3	0.401476	5.87035e-180	1.58517e-175	0.632646	0.524	0.277
MAGED1	0.401271	7.00632e-241	1.89192e-236	0.677766	0.865	0.549
DOCK1	0.400873	0	0	0.67261	0.461	0.121
GSN	0.400466	7.58786e-209	2.04895e-204	0.656	0.692	0.386
MYLK	0.399945	1.47084e-70	3.97171e-66	0.541376	0.126	0.044
TBX2	0.399303	0	0	0.642709	0.313	0.028
HTRA1	0.398722	5.16257e-259	1.39405e-254	0.646757	0.484	0.193
CSRNP1	0.398694	0	0	0.632737	0.355	0.096
TRIL	0.397989	0	0	0.638762	0.325	0.048
AMOTL1	0.397097	0	0	0.667887	0.489	0.153
PHGDH	0.395511	2.40771e-251	6.50153e-247	0.664539	0.655	0.311
P3H3	0.395414	0	0	0.688884	0.482	0.108
SPON1	0.395323	0	0	0.634199	0.317	0.05
TSPAN4	0.3953	1.06765e-229	2.88297e-225	0.662419	0.682	0.37
CARMN	0.395048	0	0	0.633111	0.289	0.024
NOTCH2	0.394907	0	0	0.674729	0.575	0.248
TCF4	0.394802	6.9973e-177	1.88948e-172	0.654364	0.877	0.658
CCDC8	0.394645	0	0	0.677651	0.512	0.172
ADAMTS9	0.393784	0	0	0.640261	0.325	0.045
ZFHX4	0.393367	0	0	0.698429	0.688	0.276
FBLN5	0.392732	0	0	0.661522	0.39	0.064
IKBIP	0.392109	2.06987e-272	5.58927e-268	0.663843	0.572	0.264
UGDH	0.391478	0	0	0.670505	0.528	0.2
ALCAM	0.389705	1.37949e-92	3.72503e-88	0.589357	0.409	0.243
RPS17	0.388909	2.40633e-193	6.49781e-189	0.662846	0.939	0.763
LDB2	0.387367	0	0	0.651043	0.383	0.079
RDH10	0.387114	4.07798e-283	1.10118e-278	0.611848	0.286	0.067
TMEM173	0.385942	0	0	0.649006	0.342	0.048
FAAP20	0.385386	2.50592e-218	6.76674e-214	0.665442	0.754	0.479
OLFML2B	0.384984	3.30028e-238	8.91175e-234	0.636502	0.443	0.178
ELK3	0.38358	0	0	0.660778	0.43	0.122
RPL22	0.383108	1.06707e-255	2.8814e-251	0.688195	0.985	0.922
RPS10	0.380277	4.30528e-219	1.16255e-214	0.674042	0.978	0.889
DKK2	0.378341	0	0	0.598659	0.232	0.034
TCF21	0.378236	0	0	0.591946	0.208	0.025
CDKN1C	0.377167	1.00741e-173	2.72031e-169	0.651137	0.849	0.571
ADH5	0.377149	7.99828e-144	2.15978e-139	0.63821	0.821	0.624
MFGE8	0.377056	5.23643e-282	1.41399e-277	0.657953	0.528	0.211
OLFM2	0.376532	1.7458e-258	4.71419e-254	0.65277	0.531	0.221
SMARCA2	0.37618	4.40272e-205	1.18887e-200	0.647298	0.588	0.318
TRAM1	0.375863	1.41874e-183	3.83103e-179	0.653911	0.8	0.532
DPT	0.375764	1.20794e-213	3.26179e-209	0.553697	0.115	0.008
COPZ2	0.375506	0	0	0.66518	0.372	0.043
CD151	0.3755	4.8591e-238	1.3121e-233	0.665053	0.689	0.363
ESD	0.375369	9.70787e-172	2.62142e-167	0.651738	0.871	0.638
GRASP	0.375129	0	0	0.670656	0.501	0.164
MAP1LC3A	0.374501	0	0	0.681624	0.647	0.3
GUCY1B1	0.374484	0	0	0.651975	0.429	0.121
LOX	0.374122	0	0	0.635314	0.315	0.045
NKAIN4	0.373958	2.94209e-215	7.94453e-211	0.646934	0.59	0.273
LTBP3	0.373542	0	0	0.664497	0.512	0.194
RSPO3	0.372661	2.40813e-229	6.50267e-225	0.610246	0.319	0.094
TCEAL8	0.372513	2.16872e-186	5.85619e-182	0.654983	0.785	0.533
SDF4	0.372103	7.41828e-206	2.00316e-201	0.65923	0.724	0.457
RPL3	0.372068	1.99613e-283	5.39016e-279	0.69824	0.994	0.957
PCDH7	0.371879	0	0	0.655748	0.471	0.152
TLE2	0.370573	0	0	0.652572	0.356	0.053
PHACTR2	0.369865	3.11915e-224	8.42265e-220	0.648997	0.554	0.275
ITPRIPL2	0.368896	2.56245e-243	6.91939e-239	0.644531	0.492	0.206
NFATC4	0.368593	0	0	0.675766	0.472	0.118
CNN2	0.367824	9.04799e-152	2.44323e-147	0.636779	0.7	0.473
TRIP6	0.367644	0	0	0.670807	0.526	0.197
PI15	0.366504	1.21977e-268	3.29376e-264	0.592527	0.224	0.038
EGR2	0.366272	3.93464e-297	1.06247e-292	0.612592	0.285	0.061
PDLIM7	0.365922	2.33324e-169	6.30045e-165	0.640762	0.655	0.406
ARMCX2	0.365375	0	0	0.668638	0.526	0.19
NUCB1	0.365269	6.17437e-198	1.66727e-193	0.657142	0.743	0.475
TSC22D1	0.3647	6.46425e-106	1.74554e-101	0.61882	0.844	0.654
SAMD11	0.364593	4.65742e-306	1.25764e-301	0.623367	0.322	0.079
IMPDH2	0.364353	5.16265e-213	1.39407e-208	0.668497	0.88	0.601
TRIOBP	0.362914	6.97953e-227	1.88468e-222	0.653806	0.591	0.303
GREM1	0.362553	8.30358e-204	2.24222e-199	0.560982	0.138	0.017
PTGR1	0.362001	6.31176e-263	1.70436e-258	0.663972	0.595	0.285
ALDH1A1	0.361624	4.86547e-144	1.31382e-139	0.555241	0.137	0.028
HEBP1	0.361459	6.43031e-230	1.73638e-225	0.659523	0.636	0.344
GALK1	0.361068	0	0	0.659461	0.486	0.177
ZYX	0.360766	6.60575e-199	1.78375e-194	0.650676	0.645	0.376
IGFBP2	0.359609	2.59191e-159	6.99892e-155	0.644594	0.872	0.561
SELENBP1	0.359473	0	0	0.646793	0.364	0.073
NAV3	0.358538	0	0	0.643014	0.397	0.11
RPL35	0.358317	3.64004e-243	9.82921e-239	0.68349	0.988	0.926
HGF	0.357495	7.18543e-280	1.94028e-275	0.578036	0.173	0.018
CAST	0.357256	1.61992e-188	4.37427e-184	0.647852	0.674	0.387
CIRBP	0.357109	2.8807e-166	7.77877e-162	0.651345	0.964	0.87
CYTOR	0.356941	7.48812e-123	2.02202e-118	0.594252	0.356	0.177
ACTB	0.356331	3.53136e-108	9.53573e-104	0.621734	0.984	0.914
PLXDC1	0.355968	0	0	0.618142	0.294	0.061
NUCB2	0.355204	1.49225e-205	4.02952e-201	0.658034	0.736	0.431
TMEM45A	0.354987	0	0	0.658769	0.393	0.074
MANF	0.352945	1.24393e-139	3.35899e-135	0.631574	0.713	0.481
SCN7A	0.352932	0	0	0.586336	0.184	0.012
MYO1B	0.35182	0	0	0.640229	0.391	0.109
ZFAS1	0.351335	5.53856e-144	1.49558e-139	0.640706	0.972	0.868
SEC11A	0.350692	2.01428e-158	5.43917e-154	0.646435	0.915	0.681
COL18A1	0.349306	1.67743e-281	4.52957e-277	0.651309	0.486	0.181
SLC1A5	0.347899	1.82118e-242	4.91773e-238	0.639058	0.453	0.183
ALDH1A3	0.346761	8.91109e-289	2.40626e-284	0.573897	0.159	0.012
TSC22D3	0.346459	4.02915e-201	1.08799e-196	0.638547	0.526	0.259
ACBD3	0.346313	5.72689e-203	1.54643e-198	0.662574	0.811	0.549
FNDC3B	0.345386	2.97619e-254	8.0366e-250	0.663511	0.61	0.303
RPL29	0.344874	2.60341e-237	7.02998e-233	0.681259	0.99	0.946
EGFR	0.344521	0	0	0.630214	0.322	0.065
MME	0.3438	9.83291e-302	2.65518e-297	0.603169	0.248	0.044
COL11A1	0.342455	1.47733e-162	3.98924e-158	0.598262	0.323	0.123
C1QTNF4	0.341856	6.55978e-232	1.77134e-227	0.633572	0.448	0.17
MAN1A1	0.341372	3.12095e-289	8.42749e-285	0.63613	0.386	0.123
MAP4	0.339633	2.70165e-203	7.29528e-199	0.660854	0.787	0.501
SURF4	0.339488	1.35413e-193	3.65657e-189	0.652792	0.702	0.431
PLSCR4	0.336552	0	0	0.632308	0.322	0.058
CSRP1	0.335854	3.21283e-191	8.67562e-187	0.590784	0.252	0.074
SEC13	0.335766	5.17831e-197	1.3983e-192	0.657636	0.761	0.491
MRPL14	0.334379	5.98631e-185	1.61648e-180	0.654774	0.804	0.54
SEPT9	0.332174	2.15002e-202	5.8057e-198	0.648377	0.611	0.336
LOXL1	0.332134	0	0	0.64017	0.354	0.077
ATF4	0.331386	1.33948e-158	3.61701e-154	0.646507	0.885	0.689
FKBP9	0.331154	0	0	0.648957	0.403	0.109
EEF1D	0.331016	2.17123e-163	5.86296e-159	0.649961	0.969	0.845
PRAF2	0.330789	6.80573e-246	1.83775e-241	0.663699	0.654	0.322
PARD3	0.329429	1.26892e-265	3.42646e-261	0.658753	0.56	0.242
GNG12	0.329426	5.20611e-239	1.4058e-234	0.65564	0.582	0.283
GATA6	0.328644	0	0	0.621627	0.286	0.043
NPM3	0.328485	2.29205e-291	6.18921e-287	0.657175	0.5	0.197
FOXP1	0.32699	3.31814e-146	8.95996e-142	0.626731	0.584	0.358
PEAR1	0.326901	0	0	0.63838	0.298	0.022
TMEM263	0.326372	1.22862e-254	3.31763e-250	0.670921	0.704	0.361
TNFAIP6	0.326226	0	0	0.598072	0.21	0.015
PTGIR	0.325784	0	0	0.628683	0.279	0.023
RPS15	0.324795	1.43704e-219	3.88043e-215	0.674291	0.993	0.952
PEG10	0.324458	1.17475e-88	3.17219e-84	0.606525	0.791	0.544
S1PR3	0.324221	0	0	0.623331	0.285	0.039
CD81	0.324124	5.01087e-287	1.35309e-282	0.699248	0.97	0.828
TMEM100	0.322401	0	0	0.60137	0.221	0.019
WIF1	0.32234	3.27496e-226	8.84337e-222	0.561213	0.134	0.012
BCL7C	0.321101	3.59844e-225	9.71686e-221	0.653459	0.591	0.306
CNTLN	0.320852	5.373e-244	1.45087e-239	0.647151	0.508	0.219
VASN	0.320389	0	0	0.636306	0.326	0.054
COL26A1	0.319569	0	0	0.633227	0.334	0.069
ETS1	0.319475	1.80099e-264	4.86321e-260	0.621258	0.335	0.1
TLN2	0.319436	2.50846e-292	6.7736e-288	0.634049	0.38	0.112
TIMM13	0.319381	3.52117e-143	9.50822e-139	0.638497	0.866	0.648
SEC61G	0.319068	3.11907e-178	8.42242e-174	0.656088	0.919	0.743
GLI3	0.318754	9.2233e-284	2.49057e-279	0.645318	0.451	0.154
HOXC8	0.318672	0	0	0.622373	0.305	0.059
SNCAIP	0.318616	3.57875e-263	9.6637e-259	0.639638	0.44	0.156
PLIN3	0.318584	1.93994e-192	5.23843e-188	0.651599	0.694	0.42
PHB	0.318092	5.30865e-165	1.43349e-160	0.645893	0.78	0.54
GSTP1	0.317622	5.30542e-125	1.43262e-120	0.630716	0.96	0.788
FBLN2	0.317426	0	0	0.632035	0.324	0.06
PTGIS	0.316416	0	0	0.64396	0.337	0.05
NSA2	0.315988	1.29972e-141	3.50962e-137	0.638987	0.929	0.749
TMEM119	0.31593	0	0	0.617427	0.268	0.036
CTSK	0.315494	0	0	0.601319	0.225	0.024
CXCL2	0.315251	1.5533e-129	4.19438e-125	0.545949	0.11	0.019
PDGFC	0.315019	1.64191e-143	4.43365e-139	0.601396	0.362	0.171
SH3BP5	0.314926	2.59124e-265	6.99712e-261	0.663383	0.614	0.266
IFT20	0.31441	2.6777e-201	7.2306e-197	0.65493	0.7	0.415
BMP1	0.313698	0	0	0.645954	0.393	0.104
SYNPO	0.313603	0	0	0.636866	0.3	0.028
FXYD1	0.313528	2.00509e-180	5.41435e-176	0.58983	0.257	0.079
B4GALT1	0.313305	1.07238e-264	2.89575e-260	0.63917	0.422	0.157
DNAJC1	0.31302	2.31779e-172	6.25872e-168	0.641856	0.664	0.4
NOP53	0.312566	7.36281e-139	1.98818e-134	0.637413	0.921	0.725
IGF2BP2	0.312285	6.04577e-195	1.63254e-190	0.657321	0.769	0.502
RARG	0.311752	0	0	0.636415	0.316	0.046
CTDSPL	0.311735	0	0	0.653154	0.428	0.119
TNS3	0.31121	3.54e-220	9.55907e-216	0.620806	0.371	0.139
DZIP1	0.310737	7.34973e-286	1.98465e-281	0.654222	0.505	0.186
ACTN1	0.310342	1.6482e-146	4.45064e-142	0.616328	0.479	0.255
MYO1C	0.310268	5.10983e-265	1.37981e-260	0.644745	0.457	0.178
JCAD	0.310034	0	0	0.628542	0.295	0.038
ANGPTL2	0.309909	0	0	0.618483	0.3	0.064
SSBP4	0.309679	3.26947e-172	8.82854e-168	0.646579	0.738	0.48
LPAR1	0.30946	5.52016e-296	1.49061e-291	0.630091	0.352	0.102
SPRY2	0.308711	1.94588e-135	5.25445e-131	0.602816	0.39	0.197
SCARA3	0.308059	0	0	0.625405	0.292	0.042
C1S	0.307844	0	0	0.612834	0.266	0.041
KRTCAP2	0.307815	4.78738e-169	1.29274e-164	0.643435	0.704	0.448
KLF4	0.3076	1.21507e-185	3.28106e-181	0.595422	0.277	0.091
GDI2	0.307549	3.12497e-128	8.43836e-124	0.631713	0.886	0.707
IL27RA	0.307266	0	0	0.635167	0.338	0.071
CFH	0.307043	4.60461e-120	1.24338e-115	0.563698	0.184	0.06
TMEM141	0.306876	1.78401e-175	4.81736e-171	0.637204	0.593	0.33
ROCK2	0.30593	1.13268e-160	3.05858e-156	0.635073	0.629	0.378
MMP16	0.304756	4.89398e-231	1.32152e-226	0.620352	0.368	0.123
NME3	0.304147	9.60698e-168	2.59417e-163	0.64176	0.699	0.425
COL23A1	0.303746	9.92834e-227	2.68095e-222	0.596228	0.255	0.064
ENPP1	0.302919	2.27753e-307	6.15003e-303	0.594139	0.216	0.029
SEC61B	0.302316	6.18945e-130	1.67134e-125	0.633335	0.946	0.797
MCC	0.30134	2.50653e-249	6.76839e-245	0.630193	0.397	0.139
GOLIM4	0.301124	2.69454e-156	7.27606e-152	0.636473	0.682	0.424
EIF3A	0.300944	3.83955e-104	1.03679e-99	0.618571	0.875	0.721
TMEM109	0.300943	9.92266e-237	2.67942e-232	0.64191	0.48	0.206
SESN3	0.300935	6.12868e-128	1.65493e-123	0.623125	0.663	0.426
PABPC4	0.300698	7.4843e-159	2.02099e-154	0.636728	0.66	0.413
TXNL4A	0.299952	7.80237e-134	2.10687e-129	0.633742	0.836	0.651
RFTN1	0.299844	2.94901e-271	7.96321e-267	0.624177	0.345	0.103
HNRNPA1P48	0.299055	6.1575e-215	1.66271e-210	0.640125	0.515	0.234
SPATS2L	0.298982	3.38888e-89	9.151e-85	0.605749	0.739	0.511
CD164	0.298786	2.67191e-190	7.21495e-186	0.65609	0.832	0.501
CLMN	0.298775	2.82109e-240	7.61779e-236	0.612717	0.316	0.094
TUBB6	0.298424	2.87286e-253	7.75758e-249	0.646007	0.492	0.196
MTHFD2	0.29757	1.37672e-116	3.71756e-112	0.599729	0.42	0.231
ADM	0.297428	9.14034e-88	2.46817e-83	0.56683	0.242	0.113
GARS	0.297336	1.43047e-155	3.8627e-151	0.630387	0.586	0.352
NYNRIN	0.297218	0	0	0.642301	0.391	0.107
TMEM98	0.296084	2.78163e-290	7.51123e-286	0.670528	0.629	0.258
CLINT1	0.295963	2.11228e-154	5.70378e-150	0.638758	0.724	0.486
FOXO1	0.295622	6.87409e-250	1.85621e-245	0.619554	0.339	0.106
RARRES2	0.294994	6.51288e-186	1.75867e-181	0.613816	0.383	0.153
CYGB	0.294797	0	0	0.610806	0.27	0.05
PIK3R1	0.294614	1.60157e-94	4.32473e-90	0.606501	0.669	0.451
ALDH18A1	0.294538	4.95889e-302	1.33905e-297	0.650708	0.461	0.155
ZNF385D	0.294323	6.50366e-283	1.75618e-278	0.624686	0.349	0.093
FNDC5	0.294277	8.03797e-290	2.17049e-285	0.632396	0.382	0.107
DCTD	0.293836	2.21155e-245	5.97186e-241	0.646592	0.498	0.215
MYC	0.293694	2.00138e-248	5.40433e-244	0.6087	0.293	0.079
SEC31A	0.293537	2.01895e-244	5.45178e-240	0.681915	0.896	0.661
CCND3	0.293268	2.7538e-232	7.43608e-228	0.63371	0.44	0.172
NBPF14	0.293258	3.53156e-281	9.53628e-277	0.641693	0.426	0.147
F2R	0.29307	1.52246e-154	4.11109e-150	0.622024	0.517	0.27
SNHG7	0.292934	4.48615e-117	1.2114e-112	0.624259	0.831	0.607
PACSIN3	0.291784	0	0	0.630032	0.331	0.074
IGDCC4	0.290824	0	0	0.641948	0.337	0.052
SIX1	0.290714	3.28037e-201	8.85798e-197	0.571818	0.175	0.031
EPHX1	0.289871	7.92754e-161	2.14067e-156	0.618052	0.454	0.226
NACA	0.289807	3.4866e-149	9.41488e-145	0.643341	0.992	0.945
ANTXR2	0.28934	1.50774e-188	4.07136e-184	0.622593	0.43	0.192
DUSP5	0.289095	2.19129e-240	5.91715e-236	0.603865	0.278	0.073
PTGFRN	0.28847	4.50675e-255	1.21696e-250	0.631388	0.393	0.139
GBP1	0.28834	0	0	0.595574	0.216	0.026
SIGIRR	0.287693	6.79439e-176	1.83469e-171	0.630454	0.523	0.27
SAR1A	0.287458	2.26518e-189	6.11666e-185	0.651159	0.7	0.433
YIPF5	0.287186	2.09396e-190	5.65433e-186	0.655065	0.764	0.493
EIF2AK4	0.286789	5.35166e-172	1.44511e-167	0.643313	0.683	0.425
ATF3	0.286154	5.1964e-35	1.40318e-30	0.553048	0.343	0.244
NOTCH3	0.286121	7.89218e-234	2.13113e-229	0.639743	0.489	0.194
PAMR1	0.285916	0	0	0.590691	0.2	0.02
MYL9	0.285229	1.09706e-78	2.96239e-74	0.562341	0.232	0.11
ARF4	0.285226	2.89645e-224	7.82129e-220	0.674965	0.911	0.713
MESD	0.284481	4.53525e-138	1.22465e-133	0.631199	0.722	0.489
CAPNS1	0.283456	3.81768e-142	1.03089e-137	0.634075	0.752	0.508
TXLNA	0.282352	1.75572e-186	4.74097e-182	0.637259	0.552	0.292
TFG	0.282317	9.45315e-148	2.55263e-143	0.638795	0.795	0.569
SMAD3	0.281074	4.71648e-260	1.27359e-255	0.634273	0.411	0.141
LPAR4	0.280798	9.0798e-209	2.45182e-204	0.593335	0.254	0.068
VWA1	0.28076	3.51798e-294	9.49959e-290	0.618184	0.309	0.073
RCN3	0.27952	1.65232e-80	4.46177e-76	0.56741	0.257	0.133
STOM	0.279091	3.26174e-171	8.80768e-167	0.612068	0.386	0.171
HSP90AB1	0.279065	4.13422e-145	1.11636e-140	0.641335	0.988	0.928
LEF1	0.278495	4.27019e-227	1.15308e-222	0.608223	0.307	0.092
SHMT2	0.278006	9.29614e-176	2.51024e-171	0.632076	0.536	0.284
MYLIP	0.277153	2.95444e-149	7.97787e-145	0.61001	0.415	0.205
CCS	0.277129	3.90979e-173	1.05576e-168	0.637094	0.604	0.338
IGF2-AS	0.276986	0	0	0.617043	0.267	0.034
INKA1	0.276239	0	0	0.615997	0.285	0.058
ADAMTS12	0.276132	0	0	0.626321	0.306	0.056
EIF3K	0.276075	4.01991e-101	1.0855e-96	0.617035	0.932	0.735
HDAC7	0.275665	6.58083e-274	1.77702e-269	0.643372	0.445	0.16
RCOR1	0.275645	7.18786e-173	1.94094e-168	0.633594	0.565	0.306
SWI5	0.275562	6.78819e-162	1.83301e-157	0.636391	0.648	0.386
ARFGAP1	0.2754	6.83325e-286	1.84518e-281	0.662532	0.544	0.23
KAT6B	0.274195	4.94686e-145	1.3358e-140	0.630514	0.664	0.411
CD63	0.273652	9.36539e-159	2.52894e-154	0.647719	0.97	0.821
SERTAD3	0.273497	9.46568e-193	2.55602e-188	0.624413	0.433	0.194
LXN	0.27336	2.04929e-136	5.53368e-132	0.567574	0.188	0.057
ARHGAP42	0.272802	1.89579e-268	5.11919e-264	0.623803	0.35	0.102
CAPN2	0.272707	1.19429e-231	3.22494e-227	0.644839	0.529	0.224
AHCY	0.272623	1.45848e-94	3.93834e-90	0.604196	0.614	0.407
GNL3	0.272202	9.82491e-187	2.65302e-182	0.646665	0.669	0.38
BCAT1	0.271039	3.09135e-195	8.34756e-191	0.623808	0.431	0.184
EGLN3	0.270732	1.17065e-269	3.16111e-265	0.603275	0.262	0.056
MIR4435-2HG	0.270598	2.77889e-150	7.50384e-146	0.582279	0.245	0.085
HDDC2	0.270411	6.90577e-166	1.86476e-161	0.636612	0.636	0.365
HMCN1	0.270392	0	0	0.605118	0.23	0.021
EIF4E2	0.269663	1.70198e-133	4.59586e-129	0.629322	0.729	0.497
PLEKHH2	0.269484	2.32915e-261	6.2894e-257	0.60484	0.273	0.063
TMEM214	0.269342	1.95728e-223	5.28525e-219	0.632485	0.438	0.182
RGS3	0.269175	7.00995e-149	1.8929e-144	0.615946	0.483	0.24
BEX3	0.268546	3.35491e-112	9.05927e-108	0.62385	0.948	0.826
HOXD8	0.268159	0	0	0.622899	0.285	0.04
HOXA10	0.268119	1.89882e-154	5.12738e-150	0.57092	0.193	0.052
DMAC1	0.267899	2.74239e-122	7.40528e-118	0.62399	0.74	0.504
ARHGAP10	0.267485	7.42452e-277	2.00484e-272	0.62118	0.327	0.091
KCNE4	0.267324	0	0	0.592678	0.198	0.013
KDELC2	0.267271	0	0	0.626635	0.317	0.066
SRSF3	0.267104	7.21096e-112	1.94718e-107	0.622734	0.88	0.693
TNFRSF1A	0.266933	7.94912e-169	2.1465e-164	0.637561	0.653	0.356
GEM	0.266828	2.4282e-300	6.55688e-296	0.603693	0.252	0.044
TBL2	0.265622	1.16941e-194	3.15775e-190	0.630544	0.477	0.223
IAH1	0.265422	8.10925e-173	2.18974e-168	0.63397	0.567	0.31
TP53I3	0.265103	0	0	0.613462	0.277	0.053
MAP7D3	0.265053	2.08801e-173	5.63824e-169	0.612237	0.388	0.167
MPST	0.265016	2.34842e-122	6.34144e-118	0.622709	0.704	0.474
RGL1	0.264984	7.15487e-156	1.93203e-151	0.609801	0.403	0.188
HOXB4	0.264758	4.30668e-260	1.16293e-255	0.633636	0.412	0.137
WLS	0.264664	0	0	0.691978	0.749	0.364
EPHB4	0.264564	0	0	0.627182	0.324	0.071
PTN	0.264491	1.94051e-295	5.23997e-291	0.699752	0.946	0.625
WNT11	0.264315	0	0	0.608551	0.235	0.019
FAU	0.264217	4.01175e-135	1.08329e-130	0.636312	0.986	0.926
TXN	0.264167	1.63374e-95	4.4116e-91	0.613556	0.884	0.732
SPARCL1	0.263632	0	0	0.715635	0.625	0.18
POFUT2	0.263287	1.94344e-241	5.24786e-237	0.645327	0.508	0.211
SMAD1	0.26188	1.2116e-119	3.27169e-115	0.601691	0.434	0.233
DPH5	0.26183	6.18946e-166	1.67134e-161	0.62831	0.543	0.282
ADGRL2	0.261725	1.16563e-258	3.14755e-254	0.635691	0.424	0.146
MEIS1	0.261719	5.22133e-258	1.40991e-253	0.662173	0.622	0.274
SHC2	0.261555	4.34472e-207	1.1732e-202	0.628024	0.439	0.185
RYK	0.260823	1.76148e-181	4.75652e-177	0.63716	0.576	0.305
ERLEC1	0.260395	1.207e-138	3.25925e-134	0.631838	0.733	0.496
HSPG2	0.259858	1.16203e-208	3.13782e-204	0.605527	0.309	0.099
MORC4	0.259308	4.31264e-238	1.16454e-233	0.626449	0.388	0.138
S100A11	0.259115	0	0	0.720503	0.928	0.369
PDS5B	0.258996	7.32453e-172	1.97784e-167	0.644544	0.715	0.442
FLNA	0.258992	1.21488e-171	3.28054e-167	0.639756	0.657	0.371
RHOJ	0.258614	0	0	0.614367	0.252	0.023
TES	0.25825	3.30476e-171	8.92385e-167	0.598648	0.306	0.116
SEC22B	0.257928	1.16674e-209	3.15055e-205	0.649741	0.605	0.322
PDLIM1	0.257918	2.5349e-171	6.84498e-167	0.585596	0.246	0.075
PTGFR	0.257453	1.33209e-266	3.59704e-262	0.570791	0.154	0.013
MDFIC	0.257331	1.84196e-230	4.97385e-226	0.615141	0.337	0.109
SYDE2	0.257184	4.77404e-282	1.28913e-277	0.612312	0.291	0.068
TMEM9	0.256653	1.35759e-139	3.6659e-135	0.633571	0.782	0.523
SEMA5A	0.256591	2.65598e-227	7.17195e-223	0.597913	0.262	0.067
SNRPD2	0.256451	2.09544e-122	5.65831e-118	0.629411	0.955	0.81
TMED3	0.256449	2.2963e-163	6.20071e-159	0.642987	0.753	0.482
AMOT	0.25638	7.92774e-270	2.14073e-265	0.609648	0.287	0.068
RTL8C	0.256226	2.24775e-133	6.06959e-129	0.631232	0.787	0.549
CCNL1	0.255631	7.54559e-80	2.03754e-75	0.602514	0.801	0.639
RNF150	0.255479	1.90427e-277	5.1421e-273	0.635949	0.409	0.128
USP46	0.255431	1.55879e-183	4.2092e-179	0.629718	0.502	0.242
COL25A1	0.255078	0	0	0.601656	0.24	0.036
TMEM167A	0.255021	5.6813e-121	1.53412e-116	0.626018	0.805	0.597
SGCD	0.253859	0	0	0.601788	0.236	0.033
TBC1D8B	0.253688	5.50095e-295	1.48542e-290	0.613177	0.286	0.064
NEK6	0.253077	2.62527e-166	7.08902e-162	0.621039	0.469	0.23
TJP1	0.252547	2.31265e-155	6.24484e-151	0.629028	0.599	0.329
PRSS23	0.252459	2.04649e-170	5.52613e-166	0.574383	0.199	0.049
CLIC1	0.252132	2.28686e-103	6.17521e-99	0.61687	0.874	0.609
ARL1	0.252132	2.46991e-173	6.66951e-169	0.647855	0.766	0.492
EPRS	0.251746	1.49908e-117	4.04797e-113	0.622078	0.737	0.524
SPTBN1	0.25166	9.99335e-151	2.6985e-146	0.633748	0.699	0.413
DNAJB1	0.250099	1.77146e-127	4.78348e-123	0.625762	0.703	0.488

## Sheet: Dataset 1C
Marker genes of clusters in the organoid-microglia coculture: microglia
gene	avg_log2FC	p_val	p_val_adj	auc	pct.1	pct.2
SPP1	5.82527	0	0	0.955031	0.917	0.031
C1QB	5.31046	0	0	0.983395	0.967	0.011
APOE	5.29081	0	0	0.962018	0.968	0.397
TYROBP	4.93587	0	0	0.982471	0.966	0.017
APOC1	4.73467	0	0	0.943949	0.899	0.075
FTL	4.49604	0	0	0.99672	1	0.94
C1QC	4.40662	0	0	0.975497	0.951	0.007
C1QA	4.37891	0	0	0.971688	0.945	0.015
SAT1	4.19996	0	0	0.985214	0.992	0.559
C3	3.98587	0	0	0.952815	0.91	0.034
CTSD	3.93144	0	0	0.963192	0.957	0.424
MS4A7	3.8495	0	0	0.9519	0.905	0.003
AIF1	3.8472	0	0	0.977827	0.963	0.132
CTSB	3.72315	0	0	0.960736	0.952	0.446
B2M	3.70091	0	0	0.980766	0.98	0.607
LAPTM5	3.68492	0	0	0.973865	0.949	0.01
CST3	3.541	0	0	0.96038	0.954	0.581
CRYBB1	3.49834	0	0	0.927564	0.856	0.003
CYBA	3.46228	0	0	0.961698	0.939	0.226
CTSL	3.45961	0	0	0.942545	0.926	0.327
ASAH1	3.41928	0	0	0.962434	0.952	0.395
MS4A6A	3.36895	0	0	0.964635	0.93	0.005
FUCA1	3.33344	0	0	0.952551	0.925	0.152
VAMP8	3.24786	0	0	0.968373	0.94	0.035
A2M	3.21993	0	0	0.949487	0.917	0.113
CTSS	3.21551	0	0	0.961305	0.925	0.021
NPC2	3.20407	0	0	0.967725	0.965	0.64
CSF1R	3.14435	0	0	0.960728	0.922	0.006
RNASE6	3.09079	0	0	0.953721	0.908	0.003
GRN	3.06354	0	0	0.949624	0.933	0.404
SELENOP	3.00992	0	0	0.936058	0.936	0.326
FCER1G	3.00455	0	0	0.95684	0.916	0.016
NEAT1	2.93236	0	0	0.906145	0.925	0.415
TMSB4X	2.85282	0	0	0.984573	0.998	0.939
FCGRT	2.84629	0	0	0.950247	0.942	0.378
LGMN	2.84241	0	0	0.930754	0.904	0.234
NINJ1	2.83721	0	0	0.959092	0.943	0.297
TMEM176B	2.81238	0	0	0.921688	0.86	0.075
HMOX1	2.78616	0	0	0.954669	0.92	0.065
FTH1	2.78588	0	0	0.976416	0.997	0.95
ITM2B	2.78216	0	0	0.964898	0.969	0.812
ALOX5AP	2.73355	0	0	0.932136	0.867	0.01
CD74	2.66706	0	0	0.914387	0.834	0.017
CTSZ	2.64729	0	0	0.94844	0.903	0.033
BRI3	2.61415	0	0	0.958433	0.963	0.771
CREG1	2.57997	0	0	0.944807	0.913	0.148
CD36	2.57292	0	0	0.944289	0.892	0.01
S100A11	2.51926	0	0	0.94046	0.956	0.407
MAFB	2.51596	0	0	0.937964	0.919	0.179
GM2A	2.4991	0	0	0.935214	0.89	0.106
ADAP2	2.48939	0	0	0.956628	0.916	0.01
RETN	2.4716	0	0	0.871418	0.747	0.008
CD53	2.39749	0	0	0.951913	0.904	0.003
PSAP	2.38981	0	0	0.938676	0.955	0.782
NT5DC2	2.36883	0	0	0.921361	0.929	0.483
ITGB2	2.35419	0	0	0.942478	0.888	0.009
FYB1	2.35406	0	0	0.938828	0.879	0.003
S100A4	2.34973	0	0	0.904637	0.85	0.111
NCF1	2.34387	0	0	0.919544	0.842	0.009
CPVL	2.32334	0	0	0.932815	0.878	0.052
ABCA1	2.30875	0	0	0.927868	0.895	0.159
CRYBA4	2.29184	0	0	0.814567	0.63	0.001
ATP6V1F	2.26381	0	0	0.940238	0.952	0.747
DAB2	2.26236	0	0	0.911352	0.906	0.261
PLXDC2	2.22418	0	0	0.925049	0.904	0.25
TYMP	2.22203	0	0	0.938204	0.892	0.063
RNASET2	2.21791	0	0	0.931659	0.905	0.206
CSTB	2.21225	0	0	0.937249	0.952	0.677
LACC1	2.20891	0	0	0.941638	0.888	0.021
C5AR1	2.19113	0	0	0.930822	0.863	0.008
FCGR2A	2.17034	0	0	0.939023	0.881	0.013
PLD4	2.15627	0	0	0.936673	0.874	0.004
CTSC	2.15119	0	0	0.915874	0.933	0.36
FABP5	2.14015	0	0	0.865523	0.906	0.46
KCTD12	2.13507	0	0	0.905434	0.917	0.319
ARHGDIB	2.12882	0	0	0.944072	0.896	0.037
RAB32	2.12067	0	0	0.910098	0.886	0.233
ARPC1B	2.11323	0	0	0.943238	0.917	0.191
C3AR1	2.1056	0	0	0.942131	0.885	0.002
HLA-DRA	2.09971	0	0	0.750831	0.507	0.007
FAM20C	2.09462	0	0	0.91258	0.879	0.207
CCL3	2.09445	0	0	0.762526	0.532	0.01
SPI1	2.08874	0	0	0.945479	0.892	0.003
GPR34	2.07975	0	0	0.933811	0.868	0.002
HLA-B	2.07305	0	0	0.894724	0.917	0.458
CMKLR1	2.06437	0	0	0.905013	0.815	0.013
ENG	2.04417	0	0	0.917613	0.855	0.07
CD9	2.01664	0	0	0.802325	0.725	0.194
NCOA4	2.01323	0	0	0.912392	0.902	0.348
PLIN2	1.99926	0	0	0.878239	0.845	0.207
SAMHD1	1.99395	0	0	0.938603	0.9	0.09
LPAR6	1.98465	0	0	0.931286	0.88	0.066
CYBB	1.98392	0	0	0.929805	0.861	0.003
SRGN	1.96836	0	0	0.802812	0.608	0.004
SLC7A7	1.96267	0	0	0.931287	0.872	0.032
ATP6V0E1	1.94342	0	0	0.913584	0.925	0.637
CTSA	1.93269	0	0	0.9263	0.892	0.18
ID2	1.92003	0	0	0.874343	0.929	0.548
SDCBP	1.91133	0	0	0.916879	0.941	0.612
HAVCR2	1.90174	0	0	0.93303	0.868	0.005
OAZ1	1.89629	0	0	0.947296	0.961	0.842
CYFIP1	1.85665	0	0	0.892848	0.87	0.28
CD68	1.85262	0	0	0.928274	0.87	0.04
LIPA	1.84253	0	0	0.896485	0.866	0.181
AP1B1	1.83708	0	0	0.929834	0.898	0.14
RAP2B	1.83173	0	0	0.908832	0.894	0.247
CKLF	1.82829	0	0	0.881679	0.847	0.217
TMEM176A	1.82386	0	0	0.877957	0.792	0.078
HLA-A	1.80126	0	0	0.89696	0.919	0.513
HLA-C	1.79587	0	0	0.888333	0.899	0.361
RUNX3	1.79567	0	0	0.911561	0.826	0.008
MS4A4A	1.79224	0	0	0.888415	0.778	0.002
UCP2	1.78227	0	0	0.907831	0.857	0.094
CORO1A	1.7785	0	0	0.924162	0.882	0.073
SAMSN1	1.77052	0	0	0.932356	0.866	0.003
PLD3	1.76361	0	0	0.904725	0.936	0.753
ARPC3	1.76171	0	0	0.937861	0.952	0.736
FCGR3A	1.75532	0	0	0.873818	0.748	0.001
NPL	1.74954	0	0	0.92716	0.858	0.013
DNASE2	1.74933	0	0	0.860161	0.831	0.284
SLCO2B1	1.72409	0	0	0.921534	0.845	0.004
VSIG4	1.71781	0	0	0.829951	0.661	0.002
OLR1	1.70688	0	0	0.852808	0.71	0.007
CD81	1.70461	0	0	0.917461	0.954	0.843
LST1	1.6868	0	0	0.900262	0.809	0.02
MYL12A	1.68095	0	0	0.898945	0.926	0.483
BMP2K	1.67968	0	0	0.904383	0.872	0.148
LAP3	1.66697	0	0	0.907377	0.875	0.2
TPP1	1.66696	0	0	0.909246	0.874	0.186
NCKAP1L	1.64437	0	0	0.935054	0.874	0.007
PLTP	1.64324	0	0	0.852896	0.873	0.39
NOP10	1.64235	0	0	0.910231	0.931	0.661
IFI16	1.63947	0	0	0.890873	0.908	0.271
PLEK	1.63663	0	0	0.917454	0.836	0.002
RGS10	1.62729	0	0	0.87096	0.866	0.254
GLUL	1.61132	0	0	0.873357	0.927	0.566
RAP1A	1.61053	0	0	0.905973	0.9	0.328
TIMP2	1.60882	0	0	0.896708	0.906	0.41
MYO1F	1.60229	0	0	0.922154	0.847	0.007
GLRX	1.59999	0	0	0.893283	0.86	0.151
SYNGR2	1.59748	0	0	0.90832	0.857	0.107
MEF2C	1.5969	0	0	0.893274	0.867	0.15
S100A9	1.58483	0	0	0.784647	0.575	0.007
MFSD1	1.58349	0	0	0.920174	0.87	0.085
ATOX1	1.58121	0	0	0.890711	0.923	0.659
COTL1	1.57518	0	0	0.883751	0.911	0.395
GSTO1	1.57102	0	0	0.891419	0.909	0.439
IQGAP2	1.56801	0	0	0.867098	0.86	0.256
H2AFJ	1.56353	0	0	0.895592	0.896	0.214
PECAM1	1.54571	0	0	0.906364	0.816	0.006
HEXA	1.54328	0	0	0.902191	0.901	0.322
DPP7	1.5229	0	0	0.901115	0.894	0.272
SLC16A3	1.5181	0	0	0.900124	0.828	0.056
PYCARD	1.50243	0	0	0.898506	0.817	0.047
PTPRC	1.49492	0	0	0.900214	0.803	0.004
ALDH2	1.48841	0	0	0.847829	0.857	0.421
CADM1	1.4838	0	0	0.831846	0.843	0.437
ADORA3	1.48365	0	0	0.869875	0.74	0
HBD	1.47824	0	0	0.821216	0.716	0.105
APBB1IP	1.47076	0	0	0.917054	0.835	0.002
MAF	1.46871	0	0	0.886145	0.874	0.205
SLC7A8	1.46842	0	0	0.873806	0.809	0.117
S100B	1.46838	0	0	0.798779	0.654	0.062
CEBPB	1.4667	0	0	0.845383	0.849	0.29
RNF213	1.4655	0	0	0.891335	0.873	0.209
ABHD12	1.46529	0	0	0.872173	0.839	0.221
SLC40A1	1.46417	0	0	0.829942	0.771	0.193
LAMTOR1	1.46298	0	0	0.898699	0.926	0.63
TREM2	1.45852	0	0	0.784103	0.569	0.001
ARPC2	1.45839	0	0	0.903974	0.956	0.769
LYN	1.45538	0	0	0.913934	0.839	0.028
LY96	1.45374	0	0	0.902623	0.808	0.008
SLC15A3	1.45024	0	0	0.90067	0.806	0.009
ITPR2	1.44472	0	0	0.885624	0.842	0.133
DOCK8	1.43844	0	0	0.914867	0.831	0.002
CHCHD10	1.43691	0	0	0.866654	0.868	0.273
GLIPR1	1.43466	0	0	0.887698	0.824	0.09
MMD	1.42673	0	0	0.850397	0.849	0.283
M6PR	1.4262	0	0	0.891445	0.89	0.329
GNPDA1	1.423	0	0	0.877661	0.867	0.28
SMIM4	1.42242	0	0	0.869283	0.804	0.13
SH3BGRL3	1.42079	0	0	0.844073	0.918	0.631
PLA2G7	1.40307	0	0	0.857814	0.717	0.003
CD163	1.40213	0	0	0.8202	0.641	0.001
NRP1	1.40082	0	0	0.854142	0.836	0.21
HLA-E	1.39413	0	0	0.872626	0.902	0.413
ISG15	1.394	0	0	0.779651	0.699	0.19
FOLR2	1.39021	0	0	0.851193	0.705	0.003
CD63	1.38431	0	0	0.877763	0.951	0.837
CCR1	1.37664	0	0	0.884086	0.769	0.001
TMEM37	1.37519	0	0	0.883986	0.781	0.024
RAB31	1.37484	0	0	0.882058	0.863	0.209
GABARAP	1.3619	0	0	0.869854	0.891	0.47
CCL4	1.35426	0	0	0.628289	0.263	0.007
SH3BGRL	1.35342	0	0	0.880157	0.917	0.551
IFI6	1.35136	0	0	0.797404	0.73	0.217
WNT5A	1.34963	0	0	0.835994	0.767	0.157
MARCH1	1.33769	0	0	0.865885	0.806	0.094
GAL3ST4	1.3306	0	0	0.86048	0.761	0.064
CLEC7A	1.308	0	0	0.874308	0.749	0.001
ARPC5	1.3031	0	0	0.869272	0.927	0.643
DOCK4	1.30072	0	0	0.877985	0.841	0.128
SERPINB1	1.29799	0	0	0.89268	0.799	0.024
RAB42	1.29519	0	0	0.842647	0.703	0.035
CAPZB	1.29254	0	0	0.871337	0.92	0.621
STAT1	1.29047	0	0	0.84057	0.795	0.211
IRF8	1.28976	0	0	0.874475	0.763	0.026
GNS	1.28836	0	0	0.867084	0.834	0.197
AP2S1	1.28555	0	0	0.87348	0.93	0.695
LSP1	1.28402	0	0	0.844532	0.708	0.033
TNFRSF1B	1.27558	0	0	0.883766	0.784	0.033
MX1	1.26875	0	0	0.815742	0.637	0.009
ADA	1.26737	0	0	0.852568	0.785	0.159
LAMP2	1.26689	0	0	0.855724	0.885	0.433
TLN1	1.26623	0	0	0.848501	0.898	0.434
SYK	1.2655	0	0	0.894166	0.795	0.013
APLP2	1.26314	0	0	0.834428	0.914	0.681
FAM49B	1.26279	0	0	0.868519	0.89	0.332
AKR1B1	1.26277	0	0	0.847741	0.866	0.362
CAPG	1.24602	0	0	0.856491	0.752	0.064
PFN1	1.23903	0	0	0.841449	0.936	0.734
RASSF4	1.23022	0	0	0.859799	0.801	0.117
ADI1	1.2267	0	0	0.85337	0.812	0.196
PDK4	1.22364	0	0	0.85726	0.724	0.014
GPNMB	1.22224	0	0	0.671936	0.36	0.019
IGSF6	1.22218	0	0	0.775013	0.553	0.004
CXCL1	1.22217	0	0	0.726379	0.468	0.017
CYP1B1	1.21841	0	0	0.776853	0.695	0.153
MYO9B	1.21704	0	0	0.865187	0.861	0.237
RAB5C	1.21447	0	0	0.863398	0.91	0.563
IFI30	1.21009	0	0	0.811473	0.627	0.005
HEXB	1.2059	0	0	0.855749	0.823	0.23
RGS19	1.20234	0	0	0.883757	0.809	0.086
GPX4	1.20124	0	0	0.874852	0.951	0.835
ARRB2	1.20079	0	0	0.874486	0.859	0.186
PLAUR	1.19839	0	0	0.819033	0.696	0.086
NABP1	1.19588	0	0	0.823193	0.709	0.082
LAMP1	1.19587	0	0	0.844442	0.876	0.422
RNF13	1.19513	0	0	0.852782	0.854	0.296
GMFG	1.1924	0	0	0.86758	0.744	0.011
SLA	1.19207	0	0	0.864121	0.735	0.009
EVI2B	1.19156	0	0	0.883372	0.767	0.001
FAM20A	1.19083	0	0	0.858035	0.726	0.017
ARL5A	1.18974	0	0	0.829041	0.813	0.281
SNX6	1.18832	0	0	0.832252	0.921	0.683
LYZ	1.18821	0	0	0.819635	0.643	0.003
NUPR1	1.18751	2.02828e-250	5.47695e-246	0.682881	0.66	0.325
SP100	1.18519	0	0	0.875891	0.788	0.067
SMS	1.18222	0	0	0.793959	0.84	0.45
NMRK1	1.18111	0	0	0.851327	0.724	0.033
CLTA	1.17995	0	0	0.874023	0.94	0.791
RAB5IF	1.17456	0	0	0.846233	0.876	0.399
CTSH	1.17138	0	0	0.83506	0.77	0.146
ITGAV	1.16918	0	0	0.83269	0.827	0.279
ATP6V0B	1.15863	0	0	0.833807	0.913	0.681
LRPAP1	1.15769	0	0	0.814592	0.895	0.589
UQCR10	1.15741	0	0	0.858989	0.939	0.829
CHI3L1	1.15663	0	0	0.803193	0.612	0.007
SPINT2	1.15528	0	0	0.849898	0.866	0.217
GPSM3	1.15515	0	0	0.878886	0.799	0.075
ATP6AP1	1.15324	0	0	0.844319	0.881	0.42
HLA-DRB1	1.14466	0	0	0.721237	0.447	0.005
CASP1	1.14436	0	0	0.875427	0.755	0.008
LINC01094	1.14318	0	0	0.860386	0.722	0.002
NQO2	1.14192	0	0	0.836173	0.821	0.259
ARHGAP18	1.14134	0	0	0.857092	0.822	0.158
ATP6V0D1	1.13511	0	0	0.851868	0.874	0.358
ENHO	1.13164	0	0	0.707638	0.611	0.217
BLVRB	1.13142	0	0	0.787135	0.864	0.513
C15orf48	1.13134	0	0	0.779088	0.563	0.005
PLSCR1	1.12942	0	0	0.862918	0.816	0.148
MILR1	1.12853	0	0	0.881344	0.766	0.007
GLMP	1.12595	0	0	0.86143	0.8	0.146
CLTC	1.12567	0	0	0.828476	0.906	0.598
EFHD2	1.12188	0	0	0.86069	0.814	0.164
BLOC1S1	1.1209	0	0	0.841717	0.895	0.528
RNF149	1.11625	0	0	0.844228	0.806	0.192
IL13RA1	1.11379	0	0	0.867283	0.809	0.136
MSN	1.11297	0	0	0.83052	0.881	0.421
BRK1	1.11088	0	0	0.862162	0.928	0.778
OGFRL1	1.11018	0	0	0.83512	0.755	0.108
HLA-DPA1	1.10841	0	0	0.670962	0.349	0.009
EVI2A	1.1066	0	0	0.875766	0.753	0.002
CD300A	1.10381	0	0	0.876164	0.753	0.001
SKAP2	1.10333	0	0	0.847501	0.834	0.229
TLR4	1.10256	0	0	0.865322	0.736	0.008
RHOG	1.10179	0	0	0.84383	0.826	0.261
AP2M1	1.10166	0	0	0.837694	0.922	0.698
CORO1B	1.09124	0	0	0.839463	0.845	0.312
ATP6AP2	1.0897	0	0	0.817972	0.897	0.619
ADAM28	1.08737	0	0	0.850633	0.712	0.01
RBM47	1.08722	0	0	0.872465	0.769	0.03
NDUFA2	1.08691	0	0	0.827816	0.902	0.619
CD1D	1.08166	0	0	0.812059	0.627	0.006
CD84	1.07934	0	0	0.815128	0.631	0.001
IFNGR1	1.07921	0	0	0.813856	0.801	0.269
LCP1	1.07832	0	0	0.813904	0.635	0.008
GNAI2	1.07832	0	0	0.836175	0.922	0.744
S100A6	1.07636	0	0	0.766014	0.679	0.152
DHRS3	1.07498	0	0	0.823693	0.814	0.244
SGK1	1.07325	0	0	0.807401	0.718	0.135
PRDX1	1.06874	0	0	0.809845	0.942	0.796
DUSP1	1.06665	0	0	0.789988	0.868	0.445
MERTK	1.06511	0	0	0.837301	0.712	0.056
FPR1	1.0643	0	0	0.842164	0.685	0.001
CARD16	1.06367	0	0	0.843788	0.692	0.006
VEGFB	1.06171	0	0	0.828362	0.878	0.416
GPR137B	1.06082	0	0	0.83987	0.773	0.137
OSTF1	1.05967	0	0	0.872255	0.78	0.061
PRDM1	1.05923	0	0	0.80115	0.62	0.021
GAPLINC	1.0556	0	0	0.835195	0.674	0.005
GIMAP1	1.05417	0	0	0.845599	0.693	0.002
CMTM3	1.05243	0	0	0.790832	0.801	0.343
SDC2	1.05092	0	0	0.784951	0.782	0.311
CD14	1.05063	0	0	0.745806	0.498	0.007
BAX	1.05005	0	0	0.813882	0.892	0.494
ANXA5	1.04615	0	0	0.809831	0.92	0.631
MSR1	1.03985	0	0	0.799428	0.6	0.001
CAP1	1.03945	0	0	0.817639	0.902	0.601
ABRACL	1.03447	0	0	0.838169	0.842	0.265
MPP1	1.03035	0	0	0.842913	0.724	0.062
GALC	1.03002	0	0	0.835824	0.729	0.093
GPR65	1.02973	0	0	0.846374	0.693	0.001
LPIN2	1.02557	0	0	0.804317	0.838	0.371
CXCL16	1.02161	0	0	0.852874	0.721	0.025
ANXA1	1.01984	0	0	0.777044	0.719	0.176
TIMP1	1.0198	0	0	0.740914	0.911	0.503
NTAN1	1.01978	0	0	0.824773	0.816	0.286
FCHO2	1.01736	0	0	0.809916	0.741	0.177
P2RX4	1.01329	0	0	0.844476	0.756	0.101
COX14	1.01264	0	0	0.818888	0.877	0.48
LAIR1	1.01111	0	0	0.845451	0.692	0.002
BCAP31	1.01033	0	0	0.824482	0.882	0.513
MYH9	1.00733	0	0	0.831356	0.816	0.232
SWAP70	1.004	0	0	0.824574	0.77	0.178
ACTR2	1.00224	0	0	0.82018	0.92	0.668
PARP14	1.00219	0	0	0.81168	0.739	0.157
TMBIM4	1.00088	0	0	0.827346	0.872	0.398
BTG2	1.00079	0	0	0.761013	0.824	0.415
CD164	0.998325	0	0	0.808909	0.895	0.514
ENTPD1	0.995626	0	0	0.824385	0.661	0.016
ZFP36L2	0.994985	0	0	0.769669	0.859	0.459
CMTM6	0.994264	0	0	0.825752	0.862	0.388
FXYD5	0.989998	0	0	0.829174	0.796	0.161
TBXAS1	0.986218	0	0	0.85666	0.716	0.004
HCLS1	0.986212	0	0	0.855531	0.721	0.016
TMEM219	0.986127	0	0	0.821557	0.885	0.508
SIRPA	0.985447	0	0	0.852498	0.747	0.067
ORAI3	0.980978	0	0	0.834676	0.784	0.179
IDH2	0.977418	0	0	0.795599	0.873	0.481
LINC01088	0.973764	7.65068e-192	2.06591e-187	0.579042	0.194	0.039
FKBP15	0.970928	0	0	0.834735	0.776	0.154
LINC01503	0.969486	0	0	0.783913	0.64	0.093
TMBIM6	0.967324	0	0	0.82072	0.931	0.811
NDUFB5	0.964378	0	0	0.809396	0.899	0.596
ATP6V1G1	0.961062	0	0	0.814929	0.934	0.787
RB1	0.958463	0	0	0.805534	0.821	0.316
NCF4	0.957169	0	0	0.816428	0.634	0.002
ID3	0.955737	1.06945e-280	2.88785e-276	0.707657	0.781	0.449
LAMTOR4	0.951141	0	0	0.81616	0.91	0.67
SLC25A5	0.949607	0	0	0.7954	0.917	0.728
ABCG1	0.94935	0	0	0.843167	0.741	0.059
PILRA	0.945919	0	0	0.792873	0.592	0.008
PTAFR	0.944973	0	0	0.816777	0.635	0.002
SUPT4H1	0.943626	0	0	0.807318	0.889	0.552
MMP9	0.942294	0	0	0.67519	0.368	0.02
WAS	0.941348	0	0	0.856228	0.716	0.005
MMP24OS	0.941106	0	0	0.810032	0.843	0.376
HIPK2	0.935776	0	0	0.78584	0.808	0.324
TMC6	0.935433	0	0	0.850128	0.73	0.041
TRIM38	0.934704	0	0	0.824167	0.715	0.096
IKZF1	0.934127	0	0	0.826232	0.661	0.01
PEPD	0.933852	0	0	0.825792	0.79	0.211
MARCKS	0.930248	0	0	0.798993	0.98	0.94
SERF2	0.929923	0	0	0.828257	0.962	0.882
PDXK	0.929898	0	0	0.806686	0.869	0.442
CX3CR1	0.928665	0	0	0.747378	0.496	0.001
DOCK2	0.925663	0	0	0.837789	0.676	0.002
PTPN6	0.924168	0	0	0.818853	0.642	0.006
SNX5	0.923336	0	0	0.803052	0.867	0.458
GIMAP4	0.922091	0	0	0.787171	0.575	0.001
RCSD1	0.920878	0	0	0.836173	0.674	0.003
MINOS1	0.919897	0	0	0.802284	0.879	0.496
CASP4	0.915578	0	0	0.823301	0.663	0.024
ICAM1	0.911684	0	0	0.818567	0.682	0.051
NAGK	0.911563	0	0	0.810525	0.829	0.314
COX4I1	0.910058	0	0	0.843872	0.95	0.87
SQSTM1	0.909914	0	0	0.785213	0.891	0.54
PRR13	0.909321	0	0	0.806278	0.849	0.378
HMGA1	0.909208	0	0	0.786572	0.877	0.429
SCAMP2	0.908904	0	0	0.814872	0.842	0.347
SELENOH	0.902079	0	0	0.798474	0.909	0.664
PLCB2	0.90128	0	0	0.829453	0.667	0.011
GRB2	0.900249	0	0	0.799721	0.879	0.475
ATP6V1B2	0.8993	0	0	0.820807	0.819	0.247
DDT	0.899044	0	0	0.792614	0.865	0.5
TNFSF13B	0.898365	0	0	0.790118	0.601	0.025
ITGB7	0.897603	0	0	0.694243	0.391	0.003
RNF135	0.896667	0	0	0.81735	0.664	0.043
GCLC	0.893471	0	0	0.796297	0.684	0.109
LITAF	0.892738	0	0	0.772096	0.884	0.461
LAMTOR2	0.889868	0	0	0.802383	0.876	0.517
EPB41L3	0.884418	0	0	0.818801	0.738	0.12
SNX18	0.88238	0	0	0.810355	0.781	0.218
TTYH3	0.881773	0	0	0.797834	0.797	0.282
TBC1D4	0.879554	0	0	0.8009	0.678	0.094
PLEKHO1	0.874914	0	0	0.76537	0.81	0.383
SMAGP	0.874655	0	0	0.814669	0.673	0.056
TGFBR2	0.874045	0	0	0.817424	0.725	0.125
DBNL	0.872842	0	0	0.805102	0.788	0.247
RARRES2	0.870733	2.65943e-115	7.18127e-111	0.600196	0.368	0.174
NISCH	0.869576	0	0	0.793034	0.784	0.269
CFD	0.868474	0	0	0.727697	0.497	0.048
CCL4L2	0.866874	0	0	0.595447	0.196	0.005
OLFML3	0.86326	0	0	0.751532	0.711	0.239
TMEM14C	0.862184	0	0	0.783955	0.908	0.645
ABCC5	0.860734	0	0	0.800842	0.73	0.157
CNPY3	0.860191	0	0	0.798954	0.835	0.365
MFSD12	0.858388	0	0	0.819748	0.746	0.139
PGLS	0.858017	0	0	0.788275	0.904	0.633
TFEC	0.854207	0	0	0.827855	0.658	0.002
RASSF2	0.848795	0	0	0.808136	0.724	0.117
CLIC1	0.847467	0	0	0.762127	0.912	0.622
SLC12A5	0.84448	0	0	0.820267	0.782	0.179
GSTK1	0.843478	0	0	0.804089	0.805	0.263
RPN2	0.841375	0	0	0.77978	0.884	0.565
SLC6A6	0.83827	0	0	0.81411	0.675	0.052
RNF130	0.83798	0	0	0.796127	0.861	0.426
TFPT	0.837662	0	0	0.815914	0.731	0.138
SP110	0.837114	0	0	0.780062	0.635	0.09
GNB4	0.836141	0	0	0.748865	0.771	0.384
IL6R	0.835044	0	0	0.83035	0.674	0.017
TPCN1	0.830494	0	0	0.817933	0.701	0.081
SNX3	0.829998	0	0	0.785806	0.92	0.711
POLD4	0.829154	0	0	0.819042	0.688	0.07
EPSTI1	0.827385	0	0	0.770848	0.586	0.053
PRAM1	0.827258	0	0	0.79942	0.606	0.008
APPL2	0.826402	0	0	0.786638	0.743	0.222
MT-CO2	0.825599	5.94916e-222	1.60645e-217	0.696561	0.974	0.975
KCNE3	0.824385	0	0	0.816835	0.636	0.003
IFNGR2	0.824107	0	0	0.757141	0.785	0.358
CD180	0.819795	0	0	0.792478	0.585	0
SGPL1	0.819524	0	0	0.784641	0.702	0.171
APRT	0.816977	0	0	0.782855	0.865	0.468
PFDN5	0.814173	0	0	0.83034	0.951	0.89
TNFRSF1A	0.812226	0	0	0.784999	0.822	0.343
MOB1A	0.811527	0	0	0.796212	0.854	0.398
NCEH1	0.807724	0	0	0.803428	0.628	0.023
TMEM86A	0.806942	0	0	0.810958	0.63	0.011
PPP1CA	0.80371	0	0	0.78499	0.858	0.461
BID	0.803182	0	0	0.746741	0.622	0.152
HIF1A	0.802167	0	0	0.755747	0.827	0.439
SNX2	0.799935	0	0	0.767731	0.871	0.524
ERP29	0.799439	0	0	0.772874	0.91	0.76
ARID5A	0.798994	0	0	0.795969	0.693	0.114
ADAM9	0.798969	0	0	0.80076	0.779	0.229
DDIT4L	0.797296	0	0	0.73898	0.505	0.03
HSD17B14	0.795088	0	0	0.803985	0.692	0.101
FUOM	0.792487	0	0	0.78726	0.671	0.125
EPAS1	0.791051	0	0	0.786189	0.606	0.039
ADPGK	0.789577	0	0	0.808616	0.757	0.188
C4orf3	0.785987	0	0	0.773383	0.877	0.557
VASH1	0.785826	0	0	0.804279	0.7	0.109
RAB20	0.784695	0	0	0.790452	0.593	0.015
TM6SF1	0.783376	0	0	0.817597	0.637	0.002
GCNT1	0.78288	0	0	0.778392	0.598	0.042
UQCR11	0.782091	0	0	0.774181	0.909	0.749
TAPBP	0.779413	0	0	0.799567	0.776	0.222
LY86	0.779165	0	0	0.754514	0.511	0.003
TMEM51	0.779076	0	0	0.79396	0.652	0.08
HIGD2A	0.775912	0	0	0.768227	0.888	0.626
LRRC25	0.775645	0	0	0.815543	0.633	0.002
CHMP3	0.773507	0	0	0.778291	0.833	0.386
LIMD2	0.767053	0	0	0.75344	0.707	0.233
MBP	0.76502	0	0	0.78533	0.637	0.067
DRAM2	0.764469	0	0	0.788215	0.795	0.287
ARPC1A	0.7644	0	0	0.764471	0.847	0.489
DNPH1	0.763501	0	0	0.770418	0.798	0.334
BMF	0.763452	0	0	0.79105	0.652	0.082
RUNX1	0.761732	0	0	0.772237	0.664	0.131
CD44	0.759423	0	0	0.77616	0.675	0.119
RPL36AL	0.757771	0	0	0.785069	0.932	0.838
MGLL	0.756569	0	0	0.74702	0.535	0.046
DSC2	0.755692	0	0	0.789775	0.636	0.06
REX1BD	0.755455	0	0	0.775011	0.85	0.427
TAGLN2	0.755318	0	0	0.761154	0.793	0.309
PICALM	0.753683	0	0	0.785211	0.78	0.27
PRKAR1A	0.753016	0	0	0.754977	0.896	0.619
COMMD7	0.752956	0	0	0.773545	0.824	0.385
IQGAP1	0.749292	0	0	0.771953	0.825	0.373
TM2D2	0.748668	0	0	0.774803	0.768	0.284
HS3ST1	0.748572	0	0	0.761553	0.563	0.039
TGFBI	0.745407	0	0	0.745733	0.767	0.254
LIMS1	0.742277	1.04488e-258	2.8215e-254	0.699914	0.791	0.456
GPX3	0.742129	0	0	0.725215	0.472	0.024
PRDX6	0.741318	2.71409e-283	7.32886e-279	0.720626	0.924	0.716
YPEL3	0.740944	0	0	0.741895	0.829	0.466
CCL3L1	0.739123	0	0	0.624232	0.25	0.001
CREM	0.738305	0	0	0.744305	0.698	0.245
ACP2	0.737366	0	0	0.794397	0.687	0.123
IFIT3	0.736894	0	0	0.69358	0.459	0.078
FCGR1A	0.73454	0	0	0.754845	0.511	0.001
ST14	0.73296	0	0	0.778819	0.562	0.005
SRA1	0.732871	0	0	0.755368	0.811	0.378
ACTR3	0.732488	0	0	0.753425	0.876	0.545
GABARAPL1	0.731711	0	0	0.731903	0.817	0.459
STX7	0.730688	0	0	0.754149	0.796	0.347
SLC43A2	0.730293	0	0	0.773186	0.649	0.106
ATP8B4	0.72965	0	0	0.790261	0.586	0.007
TALDO1	0.72861	0	0	0.752694	0.882	0.569
TCIRG1	0.728239	0	0	0.79258	0.634	0.056
RHOA	0.727173	0	0	0.748	0.925	0.738
HPGDS	0.726993	0	0	0.74832	0.498	0.002
TMEM144	0.72586	0	0	0.788779	0.582	0.005
TMEM230	0.724716	0	0	0.764721	0.835	0.423
MT-ND4	0.724182	6.16706e-157	1.66529e-152	0.664958	0.957	0.965
NDUFA13	0.723095	0	0	0.753725	0.921	0.738
GLB1	0.719534	0	0	0.782458	0.765	0.258
SLC2A5	0.718916	0	0	0.771032	0.543	0.001
CHURC1	0.716227	0	0	0.763897	0.829	0.412
HLA-DMA	0.714051	0	0	0.713787	0.446	0.021
ZDHHC12	0.713515	0	0	0.807439	0.7	0.103
BST2	0.712643	0	0	0.750142	0.756	0.245
SELENOT	0.711427	0	0	0.768654	0.847	0.441
ANXA11	0.711292	0	0	0.779113	0.721	0.192
MELTF	0.710444	0	0	0.645302	0.303	0.014
MGAT1	0.709316	0	0	0.761632	0.765	0.299
CIB1	0.708924	0	0	0.755062	0.838	0.43
MKNK1	0.708589	0	0	0.770948	0.628	0.095
FNIP2	0.708456	0	0	0.738603	0.614	0.154
ISCU	0.70833	0	0	0.750564	0.848	0.494
IGF2R	0.707314	0	0	0.774543	0.726	0.217
IFI35	0.707207	0	0	0.774402	0.594	0.055
MAP3K8	0.705978	0	0	0.769245	0.624	0.096
IL4I1	0.704663	0	0	0.608046	0.224	0.009
DUSP23	0.704426	0	0	0.783524	0.636	0.079
HPS1	0.703494	0	0	0.780868	0.663	0.121
LINC01480	0.703265	0	0	0.748659	0.499	0.002
VPS29	0.702335	0	0	0.759745	0.813	0.388
WDR1	0.700017	0	0	0.780207	0.747	0.23
SEC14L1	0.699907	0	0	0.748904	0.823	0.43
CPQ	0.699547	0	0	0.791117	0.622	0.045
RAB29	0.699498	0	0	0.786671	0.655	0.093
NRIP1	0.698176	0	0	0.746375	0.775	0.33
MTHFD1L	0.697732	0	0	0.773924	0.681	0.159
CHMP4A	0.697616	0	0	0.767151	0.783	0.311
PLBD1	0.693382	0	0	0.774091	0.568	0.022
PPP1R18	0.692992	0	0	0.767785	0.768	0.274
CD86	0.692447	0	0	0.776508	0.554	0.002
RAB7A	0.692211	0	0	0.750555	0.878	0.549
ZNF385A	0.691207	0	0	0.779571	0.697	0.148
STXBP2	0.691003	0	0	0.796556	0.619	0.027
SKIL	0.689903	0	0	0.72181	0.82	0.454
PLEKHO2	0.688639	0	0	0.781166	0.596	0.038
CYTH4	0.688172	0	0	0.765605	0.533	0.002
TPT1	0.688082	0	0	0.772985	0.991	0.969
RNF181	0.687466	0	0	0.751928	0.857	0.5
FMNL2	0.687327	0	0	0.74043	0.756	0.319
TGFBR1	0.686376	0	0	0.745561	0.668	0.197
NPC1	0.686129	0	0	0.769576	0.641	0.109
EXOC3	0.685568	0	0	0.76421	0.702	0.204
RILPL2	0.685454	0	0	0.770795	0.658	0.135
SOD2	0.684924	0	0	0.747953	0.705	0.24
PLEKHB2	0.684892	0	0	0.767343	0.847	0.417
ACAA1	0.682782	0	0	0.771241	0.747	0.241
HNMT	0.682397	0	0	0.778272	0.626	0.076
S100A13	0.681702	1.30019e-195	3.51091e-191	0.667391	0.678	0.388
PLXNC1	0.681262	0	0	0.760154	0.672	0.162
ANTXR1	0.680478	0	0	0.731323	0.63	0.201
FKBP1A	0.6803	0	0	0.729669	0.873	0.556
MMP14	0.680264	0	0	0.771154	0.682	0.16
TRAPPC2L	0.679113	0	0	0.749421	0.816	0.423
ST8SIA4	0.677348	0	0	0.787381	0.688	0.106
UBA52	0.675759	0	0	0.810656	0.965	0.925
WIPF1	0.675752	0	0	0.774033	0.669	0.14
ADAR	0.675092	0	0	0.759016	0.834	0.426
IL1B	0.674979	0	0	0.617864	0.239	0.003
SMPDL3A	0.673821	0	0	0.764891	0.598	0.077
NAIP	0.673717	0	0	0.755591	0.633	0.121
YWHAH	0.673666	5.12367e-256	1.38354e-251	0.70675	0.871	0.605
VSIR	0.672887	0	0	0.752233	0.531	0.029
FAM89A	0.671078	0	0	0.754509	0.73	0.261
PABPC1	0.670599	0	0	0.748805	0.933	0.827
AMDHD2	0.67047	0	0	0.771459	0.581	0.044
SNX27	0.669806	0	0	0.759342	0.751	0.282
MYL12B	0.669665	0	0	0.733286	0.916	0.716
SDSL	0.66915	0	0	0.776013	0.593	0.049
USF2	0.66899	0	0	0.764579	0.797	0.353
EMC3	0.668179	0	0	0.757225	0.802	0.384
PCBD1	0.667493	0	0	0.747338	0.794	0.359
ARHGAP4	0.667471	0	0	0.782148	0.577	0.014
ERCC1	0.666867	0	0	0.738164	0.805	0.409
CPM	0.665696	0	0	0.742036	0.518	0.035
MXD4	0.664316	0	0	0.758737	0.804	0.361
BHLHE41	0.664055	0	0	0.721388	0.501	0.061
QPRT	0.662389	1.9315e-284	5.21562e-280	0.716563	0.872	0.566
ATP6V1E1	0.662272	0	0	0.751194	0.818	0.409
MRC1	0.661878	0	0	0.664314	0.33	0.001
CHCHD1	0.661823	0	0	0.738638	0.847	0.52
HLA-DMB	0.661616	0	0	0.698707	0.4	0.003
CD4	0.661061	0	0	0.771327	0.549	0.007
AHR	0.659717	0	0	0.761998	0.592	0.076
HPS3	0.659414	0	0	0.752849	0.63	0.136
PDCD6	0.658007	0	0	0.736957	0.862	0.539
OTOA	0.656602	0	0	0.737091	0.476	0.002
UFC1	0.656097	0	0	0.742171	0.877	0.596
CFLAR	0.656078	0	0	0.763209	0.695	0.18
SLC35F6	0.653765	0	0	0.769641	0.629	0.103
STK4	0.65182	0	0	0.75479	0.755	0.28
TGFB1	0.651663	0	0	0.748019	0.611	0.132
GDE1	0.651355	0	0	0.746017	0.751	0.315
PREX1	0.651082	0	0	0.769563	0.739	0.202
PTPN18	0.650964	0	0	0.764487	0.611	0.088
FMNL3	0.649045	0	0	0.765682	0.611	0.087
TACC1	0.648517	0	0	0.769761	0.769	0.27
IDH1	0.647455	0	0	0.734706	0.839	0.443
SIGLEC10	0.64623	0	0	0.736077	0.474	0.002
TMEM123	0.644276	0	0	0.729756	0.83	0.462
ATP2B1	0.644246	9.03385e-274	2.43941e-269	0.709719	0.84	0.513
CD59	0.643272	0	0	0.740534	0.825	0.424
NAA20	0.643137	0	0	0.722169	0.744	0.37
ZEB2	0.64296	0	0	0.720044	0.824	0.451
MYL5	0.641281	0	0	0.77504	0.618	0.077
WWP1	0.640508	0	0	0.741604	0.647	0.181
SERPINB6	0.640211	0	0	0.746063	0.756	0.3
IL10RA	0.640196	0	0	0.757897	0.524	0.008
ETS2	0.639732	0	0	0.73718	0.651	0.186
CCDC69	0.639417	0	0	0.782749	0.577	0.014
CABLES1	0.639311	0	0	0.73934	0.511	0.039
METTL7A	0.638431	0	0	0.755792	0.629	0.114
COX6B1	0.638043	0	0	0.757067	0.934	0.853
ATP6V1C1	0.637532	0	0	0.758064	0.69	0.191
ODF3B	0.634819	0	0	0.765712	0.563	0.034
PRKAR2A	0.632455	0	0	0.727132	0.821	0.453
TPST2	0.630165	0	0	0.766722	0.653	0.135
RREB1	0.63014	0	0	0.752619	0.601	0.106
NAGLU	0.63009	0	0	0.760255	0.655	0.156
SCARB1	0.628319	0	0	0.768862	0.608	0.077
ANKH	0.626733	0	0	0.751889	0.597	0.094
TEX264	0.624348	0	0	0.759138	0.738	0.261
ZNF331	0.624121	0	0	0.699106	0.641	0.252
YWHAB	0.623773	0	0	0.740542	0.916	0.742
INAFM2	0.623137	0	0	0.767008	0.61	0.079
POU2F2	0.623112	0	0	0.722946	0.603	0.139
OSTM1	0.621045	0	0	0.772388	0.664	0.126
C5AR2	0.620024	0	0	0.717755	0.437	0.002
NUP214	0.619982	0	0	0.731892	0.673	0.237
HERPUD1	0.617847	2.31823e-229	6.25992e-225	0.694362	0.862	0.57
SERP1	0.617467	0	0	0.733971	0.92	0.758
AXL	0.616954	0	0	0.736598	0.629	0.176
PPCS	0.616767	0	0	0.746781	0.741	0.288
CNDP2	0.616624	0	0	0.745863	0.7	0.228
NINJ2	0.616227	0	0	0.770823	0.542	0.001
DOCK10	0.61583	0	0	0.748012	0.535	0.043
SLC31A1	0.615191	0	0	0.760501	0.734	0.239
GLA	0.614806	0	0	0.733428	0.603	0.152
ITPRIPL2	0.614772	0	0	0.746442	0.675	0.19
SIPA1	0.614659	0	0	0.763557	0.598	0.081
NR1H3	0.61397	0	0	0.724151	0.521	0.08
GPRIN3	0.612912	0	0	0.737314	0.545	0.06
UQCRB	0.612473	0	0	0.76106	0.943	0.89
BARX1	0.611763	0	0	0.675141	0.355	0.006
EIF3K	0.611309	1.28058e-295	3.45794e-291	0.725955	0.915	0.754
LRMDA	0.611013	0	0	0.767208	0.543	0.009
CD83	0.610748	4.22761e-258	1.14158e-253	0.619766	0.314	0.078
LRRC4	0.609688	0	0	0.733554	0.529	0.06
PTP4A2	0.609034	1.6152e-290	4.36153e-286	0.721682	0.886	0.645
ABI3	0.608935	0	0	0.737998	0.478	0.003
DNAJC4	0.608661	0	0	0.732515	0.808	0.421
TMEM14B	0.60816	0	0	0.73288	0.823	0.459
C14orf119	0.60801	0	0	0.740508	0.763	0.344
MARCO	0.607482	0	0	0.64433	0.289	0
SH3BP1	0.607201	0	0	0.746472	0.61	0.13
ALOX5	0.606423	0	0	0.757033	0.517	0.004
CYB561A3	0.605298	0	0	0.744193	0.58	0.096
ACSL1	0.60211	0	0	0.743521	0.56	0.077
CEBPD	0.601858	0	0	0.747817	0.82	0.331
COX5B	0.601294	0	0	0.737192	0.92	0.819
FERMT3	0.601015	0	0	0.736111	0.479	0.007
EPN1	0.600052	0	0	0.734132	0.819	0.451
PSMC4	0.599733	2.1198e-261	5.72409e-257	0.700718	0.795	0.451
DSE	0.597984	0	0	0.727949	0.703	0.268
GUSB	0.596703	0	0	0.757552	0.705	0.214
HERC5	0.596399	0	0	0.719395	0.485	0.044
AP2A2	0.594836	0	0	0.738178	0.775	0.347
DAZAP2	0.594491	0	0	0.742554	0.863	0.479
METRNL	0.594387	1.21141e-257	3.27118e-253	0.681057	0.633	0.293
ELF1	0.594004	0	0	0.744189	0.699	0.226
ATP5IF1	0.592531	2.84587e-264	7.68471e-260	0.71394	0.917	0.79
SH2B3	0.592337	0	0	0.754341	0.543	0.04
STX12	0.592035	0	0	0.743194	0.789	0.347
ABCD1	0.591015	0	0	0.743896	0.522	0.038
CREBL2	0.590575	0	0	0.756273	0.615	0.108
SCAND1	0.590154	2.5781e-279	6.96164e-275	0.717056	0.877	0.637
HLA-DPB1	0.588337	4.83541e-289	1.30571e-284	0.6169	0.29	0.059
EEPD1	0.588143	0	0	0.745186	0.574	0.092
ATF5	0.587578	0	0	0.717613	0.598	0.164
GSN	0.587233	3.87912e-279	1.04748e-274	0.702549	0.789	0.389
SLC3A2	0.587113	1.04758e-257	2.82879e-253	0.708781	0.887	0.648
LCP2	0.586123	0	0	0.73993	0.482	0.002
ARF3	0.58548	0	0	0.737602	0.778	0.347
CTBS	0.584623	0	0	0.739097	0.681	0.22
S100A8	0.584083	0	0	0.584666	0.17	0.001
TMEM179B	0.583144	0	0	0.746261	0.777	0.335
RABEP1	0.582601	0	0	0.717401	0.8	0.436
EFR3A	0.581987	0	0	0.750077	0.663	0.182
DUSP6	0.581934	0	0	0.68977	0.502	0.125
AC244090.1	0.581701	0	0	0.751434	0.574	0.074
ABR	0.580885	0	0	0.762134	0.65	0.129
NDUFA4	0.580781	1.07974e-299	2.91561e-295	0.728511	0.942	0.87
CALHM6	0.58007	0	0	0.742713	0.488	0.003
HSDL2	0.578508	0	0	0.725435	0.751	0.331
GPR108	0.578208	0	0	0.745588	0.674	0.199
VMP1	0.577982	6.8802e-222	1.85786e-217	0.684936	0.787	0.455
AC100810.1	0.575533	0	0	0.751868	0.682	0.2
SEPHS2	0.574801	0	0	0.741263	0.735	0.277
MMP2	0.574392	4.21662e-283	1.13862e-278	0.695715	0.705	0.325
HBEGF	0.573961	1.47649e-238	3.98697e-234	0.629412	0.37	0.112
RAB11FIP1	0.572568	0	0	0.74393	0.727	0.246
HRH2	0.572049	0	0	0.742046	0.509	0.026
FMNL1	0.571989	0	0	0.755047	0.524	0.013
MARCH2	0.570374	0	0	0.7528	0.642	0.142
POLR2J	0.568712	1.63225e-286	4.40757e-282	0.718036	0.86	0.585
OAS1	0.567901	0	0	0.710127	0.425	0.006
GALM	0.566878	0	0	0.718052	0.55	0.124
POLR2J3.1	0.565628	0	0	0.721421	0.761	0.369
TLR1	0.564596	0	0	0.750379	0.504	0.004
FAM96A	0.564501	0	0	0.728761	0.781	0.392
TLR8	0.564395	0	0	0.730505	0.461	0
SORL1	0.564105	0	0	0.743352	0.544	0.054
CAPZA2	0.563616	2.93503e-295	7.92547e-291	0.717242	0.839	0.502
NHLRC3	0.563554	0	0	0.728585	0.709	0.272
ATP5F1E	0.563486	0	0	0.753075	0.94	0.891
PSMB8	0.562824	0	0	0.740339	0.586	0.112
GAPDH	0.562112	0	0	0.73792	0.967	0.917
GALNT10	0.561643	0	0	0.736955	0.572	0.103
EDEM2	0.561445	0	0	0.751042	0.604	0.109
TMC8	0.560104	0	0	0.746733	0.495	0.002
C6orf62	0.560017	0	0	0.720023	0.793	0.395
P2RY13	0.55935	0	0	0.693931	0.39	0.003
PCBP2	0.558716	9.95387e-265	2.68784e-260	0.713938	0.907	0.773
RAP1B	0.558598	1.68615e-269	4.55312e-265	0.712428	0.881	0.611
NDUFV2	0.557866	9.90995e-264	2.67598e-259	0.710777	0.877	0.634
SPG21	0.556852	0	0	0.724015	0.771	0.368
SEC11A	0.555356	1.06974e-251	2.88862e-247	0.707536	0.903	0.702
LYPD1	0.555218	0	0	0.684716	0.547	0.17
PIK3R5	0.554705	0	0	0.756526	0.514	0.001
LTBR	0.554437	0	0	0.747286	0.54	0.047
TWF2	0.554256	0	0	0.728377	0.669	0.236
ZSCAN16-AS1	0.554219	0	0	0.729297	0.719	0.281
SDCCAG8	0.554194	0	0	0.73015	0.725	0.283
OXA1L	0.553637	8.45773e-273	2.28384e-268	0.707567	0.817	0.486
ENOSF1	0.552619	0	0	0.735305	0.573	0.108
SUSD3	0.552159	0	0	0.715529	0.449	0.02
BRI3BP	0.551332	0	0	0.746589	0.554	0.063
IL7R	0.549432	0	0	0.638699	0.281	0.004
MBD4	0.548815	6.54955e-244	1.76858e-239	0.690233	0.742	0.412
ABHD17A	0.548025	3.32609e-256	8.98145e-252	0.701136	0.817	0.487
SCIMP	0.547934	0	0	0.722789	0.449	0.003
CHST15	0.547548	0	0	0.734725	0.52	0.051
CLN8	0.547542	0	0	0.735093	0.621	0.154
VAV1	0.547211	0	0	0.754638	0.51	0.001
PLXND1	0.547187	0	0	0.741174	0.57	0.094
UBE2L6	0.547106	3.09011e-293	8.34422e-289	0.708427	0.774	0.401
KTN1	0.545472	3.04148e-240	8.21291e-236	0.701787	0.889	0.659
APOBR	0.544612	0	0	0.73355	0.468	0.001
GNPTG	0.544342	0	0	0.741477	0.663	0.202
TMEM106A	0.544061	0	0	0.746992	0.516	0.024
WNK1	0.543134	1.28537e-296	3.47088e-292	0.717551	0.833	0.5
SOAT1	0.542757	0	0	0.729097	0.567	0.117
PLCG2	0.540631	0	0	0.745257	0.509	0.017
RNF141	0.540539	0	0	0.719449	0.633	0.204
FAM120AOS	0.53952	0	0	0.738955	0.629	0.166
ADAMDEC1	0.539399	0	0	0.674935	0.351	0.001
KLF3	0.539028	3.8205e-300	1.03165e-295	0.70499	0.738	0.348
GALE	0.538737	0	0	0.731627	0.6	0.139
MGST2	0.53848	0	0	0.733912	0.571	0.113
UNC93B1	0.537344	0	0	0.736604	0.528	0.056
HNRNPF	0.536684	2.34016e-246	6.31915e-242	0.70116	0.856	0.562
STK17A	0.536112	0	0	0.693489	0.493	0.109
MYO1E	0.535358	0	0	0.692119	0.48	0.101
SNF8	0.533398	1.72311e-304	4.65292e-300	0.714379	0.794	0.42
PIK3AP1	0.532656	0	0	0.734928	0.471	0.001
ZNF124	0.531991	0	0	0.735663	0.563	0.09
LRP10	0.531789	0	0	0.730459	0.71	0.275
BAG1	0.531369	0	0	0.717574	0.719	0.305
COLGALT1	0.531272	0	0	0.735914	0.666	0.205
TMEM70	0.530137	0	0	0.698466	0.646	0.261
RELT	0.529502	0	0	0.72896	0.499	0.043
IFIT1	0.528251	9.527e-180	2.57258e-175	0.607412	0.324	0.103
FAM49A	0.528236	0	0	0.732942	0.574	0.098
ANOS1	0.527897	0	0	0.733217	0.587	0.119
SH3KBP1	0.526924	0	0	0.733589	0.681	0.211
PTPRJ	0.526737	0	0	0.747031	0.552	0.056
GCA	0.52512	0	0	0.723311	0.606	0.153
GGA1	0.524753	0	0	0.713555	0.677	0.26
ASCL2	0.524701	0	0	0.741415	0.49	0.007
DAPK1	0.524466	0	0	0.708009	0.55	0.137
AKR1A1	0.524447	3.00905e-212	8.12533e-208	0.688545	0.863	0.623
C19orf24	0.522193	0	0	0.737515	0.696	0.241
SLC23A2	0.521935	0	0	0.735551	0.555	0.085
TAF10	0.52175	5.25613e-266	1.41931e-261	0.709224	0.855	0.566
MGAT4A	0.520699	0	0	0.735021	0.564	0.09
CD302	0.520398	0	0	0.733027	0.557	0.094
RNF166	0.520397	0	0	0.738007	0.633	0.158
IFNAR1	0.519658	0	0	0.71869	0.744	0.335
SH3TC1	0.518861	0	0	0.736113	0.48	0.01
NUAK1	0.518401	0	0	0.695907	0.526	0.13
MXD1	0.517234	0	0	0.700564	0.597	0.19
TPM3	0.517182	3.3375e-165	9.01225e-161	0.666923	0.881	0.657
METTL23	0.515892	0	0	0.722938	0.693	0.261
TNFSF12	0.515294	0	0	0.739239	0.513	0.039
ELL2	0.515045	0	0	0.713383	0.493	0.066
ZC3HAV1	0.514988	0	0	0.725778	0.571	0.123
IFI44L	0.514907	0	0	0.66932	0.414	0.071
ARAP1	0.514318	0	0	0.730114	0.566	0.111
RPL12	0.513633	1.15592e-177	3.12132e-173	0.675637	0.971	0.936
SNX24	0.511668	0	0	0.719292	0.594	0.167
TMIGD3	0.511418	0	0	0.735252	0.471	0
ARHGAP25	0.51132	0	0	0.728026	0.457	0.001
MRPL34	0.51035	0	0	0.716494	0.781	0.408
INPP5D	0.51019	0	0	0.737368	0.5	0.022
RAC2	0.509261	0	0	0.691158	0.463	0.084
TBC1D22A	0.509034	0	0	0.738294	0.579	0.106
GRK2	0.508342	0	0	0.711048	0.662	0.241
GIMAP8	0.507597	0	0	0.723522	0.447	0
DBI	0.505775	6.23619e-217	1.68396e-212	0.690648	0.868	0.622
PGK1	0.505583	1.75256e-224	4.73243e-220	0.693886	0.873	0.618
ARL6IP1	0.503888	0	0	0.741358	0.888	0.606
SPATS2L	0.502795	3.59634e-206	9.71121e-202	0.681492	0.821	0.512
SLC36A1	0.50278	0	0	0.728115	0.47	0.015
ZNF710	0.502367	0	0	0.731184	0.501	0.038
ANAPC16	0.500103	1.08218e-233	2.92222e-229	0.695837	0.849	0.563
ATG16L2	0.499677	0	0	0.695512	0.446	0.056
MANBA	0.4988	0	0	0.726902	0.562	0.105
ARPC4	0.498133	2.76522e-270	7.46691e-266	0.69943	0.766	0.396
CHCHD7	0.497504	0	0	0.712937	0.691	0.28
RPS6KA1	0.496472	0	0	0.727172	0.502	0.048
NEU1	0.496018	0	0	0.719282	0.77	0.355
OLFML2B	0.49576	0	0	0.710206	0.595	0.166
MCOLN1	0.49569	0	0	0.717077	0.538	0.104
ST6GAL1	0.494896	0	0	0.727273	0.502	0.047
ETHE1	0.493992	3.97463e-255	1.07327e-250	0.689624	0.712	0.362
SCPEP1	0.492693	0	0	0.705404	0.597	0.198
PKN1	0.492279	2.07156e-304	5.59382e-300	0.707504	0.747	0.356
NR4A2	0.49173	0	0	0.638373	0.327	0.049
PSENEN	0.490873	0	0	0.715391	0.752	0.361
SPPL2A	0.490071	0	0	0.733464	0.69	0.238
PTPRE	0.489471	0	0	0.643754	0.361	0.074
RNASEH2C	0.488591	0	0	0.71013	0.721	0.317
BTK	0.488343	0	0	0.724064	0.449	0.001
GGA2	0.486454	0	0	0.731661	0.655	0.198
RNF7	0.486307	6.73803e-212	1.81947e-207	0.690388	0.887	0.713
SSH1	0.486117	0	0	0.72669	0.546	0.093
LMAN2	0.486113	1.09547e-245	2.9581e-241	0.699023	0.835	0.524
PGPEP1	0.48599	0	0	0.725523	0.567	0.115
BNIP2	0.485787	0	0	0.71768	0.751	0.338
LYL1	0.485142	0	0	0.721938	0.446	0.003
C9orf16	0.484142	1.08899e-187	2.94059e-183	0.67878	0.883	0.695
SMAP2	0.484142	5.45688e-296	1.47352e-291	0.699293	0.713	0.316
PRDX3	0.483552	3.76538e-231	1.01677e-226	0.689528	0.798	0.465
PLEKHA2	0.483537	0	0	0.720572	0.498	0.058
TK2	0.483505	0	0	0.710999	0.54	0.116
TMED5	0.483505	0	0	0.719098	0.669	0.235
SIGIRR	0.483382	0	0	0.70173	0.668	0.259
SLC29A1	0.483341	0	0	0.722587	0.528	0.083
SNCA	0.481999	0	0	0.734908	0.698	0.21
ARPIN	0.481273	0	0	0.717425	0.546	0.115
TMEM87B	0.480849	0	0	0.68563	0.514	0.145
ACP5	0.480353	0	0	0.67065	0.348	0.007
RHOQ	0.479745	2.83528e-269	7.65612e-265	0.697533	0.745	0.383
CXCL8	0.479694	0	0	0.58746	0.182	0.007
AKNA	0.479011	0	0	0.711521	0.488	0.066
ACADVL	0.47868	3.85046e-246	1.03974e-241	0.68944	0.75	0.389
SMURF2	0.478644	3.65592e-291	9.87209e-287	0.68574	0.615	0.251
MPV17	0.478553	0	0	0.708888	0.718	0.327
G0S2	0.478549	1.43156e-194	3.86565e-190	0.595423	0.257	0.065
RENBP	0.478353	0	0	0.714773	0.452	0.02
STK10	0.477193	0	0	0.705915	0.469	0.06
LAGE3	0.476907	0	0	0.713308	0.761	0.369
MAPKAPK3	0.475515	0	0	0.718998	0.577	0.142
TRDN	0.47522	0	0	0.693768	0.394	0.006
GAA	0.474643	0	0	0.714412	0.647	0.225
CD40	0.474234	0	0	0.712109	0.438	0.014
MRPL57	0.473886	7.46657e-220	2.0162e-215	0.689722	0.855	0.557
LINC00996	0.473834	0	0	0.694257	0.389	0
OSBPL8	0.473558	6.17266e-206	1.6668e-201	0.684233	0.851	0.577
ZNF267	0.472289	0	0	0.690877	0.485	0.102
NFAM1	0.471527	0	0	0.718567	0.439	0.001
FAH	0.471321	0	0	0.715109	0.505	0.076
SFT2D2	0.470831	0	0	0.727435	0.641	0.19
FKBP5	0.470817	0	0	0.702252	0.537	0.132
DPEP2	0.470555	0	0	0.704313	0.409	0.001
CYTL1	0.470257	0	0	0.642151	0.315	0.03
LYPLAL1	0.46962	0	0	0.71273	0.635	0.215
MIEN1	0.468658	6.86065e-276	1.85258e-271	0.702424	0.762	0.408
NMI	0.467944	0	0	0.713434	0.472	0.049
CYSLTR1	0.467855	0	0	0.705212	0.424	0.013
LRRFIP1	0.466302	4.90796e-277	1.3253e-272	0.699396	0.75	0.371
CDKN1A	0.466011	2.8472e-234	7.68829e-230	0.686866	0.777	0.411
SH3BP2	0.465872	0	0	0.714934	0.569	0.139
FURIN	0.465784	0	0	0.721439	0.523	0.084
KIAA1147	0.465603	0	0	0.707544	0.548	0.127
FAM120A	0.465542	0	0	0.722708	0.659	0.223
SMIM30	0.465254	0	0	0.70684	0.718	0.316
ANKRD13D	0.464521	1.73036e-261	4.6725e-257	0.681331	0.644	0.283
CMTM7	0.462956	0	0	0.713392	0.515	0.094
NDUFB8	0.462933	3.43466e-200	9.27462e-196	0.683355	0.874	0.632
OSGEP	0.462676	0	0	0.722126	0.596	0.151
RER1	0.462325	7.89471e-242	2.13181e-237	0.695114	0.817	0.482
GATM	0.461672	0	0	0.710993	0.543	0.107
UHRF1BP1	0.461356	0	0	0.719988	0.546	0.104
PNKD	0.460474	9.79584e-266	2.64517e-261	0.7024	0.803	0.45
LDHA	0.4598	1.01778e-150	2.74832e-146	0.652823	0.801	0.468
RNPEPL1	0.459685	0	0	0.711175	0.547	0.126
MT-ND3	0.459573	2.99035e-66	8.07485e-62	0.606254	0.938	0.942
RGL2	0.45895	0	0	0.699221	0.603	0.201
NEK6	0.457596	3.0073e-299	8.1206e-295	0.682628	0.587	0.223
RPP25	0.457497	0	0	0.701876	0.472	0.067
ARHGAP9	0.457362	0	0	0.723742	0.45	0.003
NKG7	0.457152	0	0	0.697433	0.396	0.001
SMAD7	0.457091	0	0	0.702599	0.461	0.057
NAGA	0.456297	0	0	0.721474	0.526	0.086
CSF2RA	0.456015	0	0	0.687188	0.379	0.005
FLI1	0.456015	0	0	0.713063	0.462	0.039
NCSTN	0.454573	0	0	0.716179	0.652	0.227
SNAP23	0.454387	0	0	0.702558	0.591	0.189
ARSA	0.453892	0	0	0.726697	0.529	0.079
SLC30A1	0.45384	0	0	0.72472	0.532	0.078
RAB13	0.453563	1.65103e-172	4.45826e-168	0.666827	0.851	0.529
TMEM60	0.453408	0	0	0.703905	0.67	0.274
PIK3R1	0.453231	5.14328e-226	1.38884e-221	0.685878	0.794	0.441
TRIM56	0.452968	0	0	0.703017	0.588	0.188
THEMIS2	0.452825	0	0	0.70576	0.439	0.026
NEDD8	0.452563	3.52532e-198	9.51942e-194	0.685079	0.915	0.798
ATP5MG	0.452522	1.54662e-245	4.17634e-241	0.706672	0.938	0.871
CRYL1	0.448719	3.29864e-297	8.90732e-293	0.694359	0.667	0.285
NDUFB1	0.44857	6.90549e-206	1.86469e-201	0.683964	0.849	0.57
LRRK2	0.447753	0	0	0.691575	0.388	0.005
PKD2L1	0.447695	0	0	0.692979	0.388	0.002
UBB	0.447387	1.3761e-183	3.71589e-179	0.678113	0.936	0.801
ZNF106	0.447047	2.74716e-259	7.41816e-255	0.701718	0.814	0.476
LGALS8	0.445595	0	0	0.723286	0.555	0.109
NDUFA11	0.445573	2.32401e-178	6.27553e-174	0.67307	0.893	0.633
TSPAN4	0.445288	7.59931e-197	2.05204e-192	0.668513	0.724	0.386
MITF	0.444626	0	0	0.712803	0.5	0.07
HINT1	0.444564	1.70816e-220	4.61256e-216	0.695787	0.939	0.882
UROS	0.444337	3.47062e-301	9.37172e-297	0.695574	0.667	0.284
SGK3	0.444017	0	0	0.713083	0.486	0.059
OS9	0.443337	1.55254e-208	4.19232e-204	0.68287	0.824	0.518
KCNK6	0.443248	0	0	0.691584	0.441	0.056
ATP5MPL	0.442977	3.45183e-206	9.32098e-202	0.689053	0.916	0.834
OSBPL11	0.442881	0	0	0.702152	0.553	0.145
GAK	0.442106	0	0	0.726455	0.647	0.19
SLC22A18	0.441716	0	0	0.721471	0.495	0.054
CAPZA1	0.441633	2.44384e-209	6.59909e-205	0.682259	0.812	0.5
TRIM25	0.441596	0	0	0.699597	0.471	0.073
RALGAPA2	0.441246	0	0	0.709968	0.499	0.077
CD2AP	0.440746	0	0	0.69185	0.578	0.195
TESC	0.439956	0	0	0.648885	0.327	0.029
HLX	0.439802	0	0	0.702044	0.446	0.042
ADA2	0.439158	0	0	0.702108	0.414	0.01
VASP	0.438704	2.98298e-255	8.05493e-251	0.668213	0.564	0.226
TAX1BP3	0.436854	1.51768e-240	4.09818e-236	0.674164	0.637	0.287
NAMPT	0.435512	1.14281e-152	3.08593e-148	0.645509	0.659	0.363
STX6	0.435222	0	0	0.702799	0.679	0.278
CTNNB1	0.433114	1.84039e-199	4.9696e-195	0.679211	0.817	0.529
COX17	0.432386	8.98785e-228	2.42699e-223	0.684432	0.772	0.414
NUDT14	0.431975	0	0	0.699008	0.567	0.172
VPS26A	0.431757	2.5901e-252	6.99404e-248	0.68654	0.709	0.342
ECHDC2	0.43153	0	0	0.704695	0.443	0.032
PARP9	0.431361	0	0	0.693271	0.435	0.051
TEN1	0.430692	0	0	0.700848	0.508	0.11
HSD17B11	0.430666	4.74542e-299	1.2814e-294	0.702142	0.729	0.328
SLC45A4	0.430151	0	0	0.695765	0.434	0.041
MDM2	0.42994	3.51048e-138	9.47935e-134	0.636985	0.621	0.353
PPP4C	0.429493	1.8512e-234	4.99879e-230	0.689055	0.787	0.438
PLA2G15	0.429196	0	0	0.692197	0.512	0.128
ITGB1	0.428933	3.04396e-73	8.21962e-69	0.610538	0.861	0.68
EMILIN2	0.428013	0	0	0.677964	0.404	0.048
TNFSF10	0.427727	0	0	0.667045	0.348	0.014
H6PD	0.427516	0	0	0.70011	0.518	0.12
TLE3	0.427409	4.01096e-257	1.08308e-252	0.670909	0.581	0.235
MBNL1	0.427125	1.40232e-223	3.78667e-219	0.677568	0.716	0.363
PI4K2A	0.426484	0	0	0.715947	0.525	0.092
CRYBA2	0.425582	0	0	0.594991	0.19	0
OXLD1	0.425362	0	0	0.699129	0.644	0.249
KLHDC8B	0.4242	2.45106e-190	6.6186e-186	0.650786	0.565	0.269
TLR2	0.423092	0	0	0.692338	0.389	0.005
SCP2	0.421606	1.07799e-215	2.9109e-211	0.681338	0.781	0.441
PSMB3	0.421578	4.99461e-157	1.34869e-152	0.662204	0.867	0.636
ARL6IP5	0.421405	8.97447e-172	2.42338e-167	0.671538	0.893	0.736
WASHC4	0.421342	0	0	0.706646	0.65	0.24
OTULINL	0.420687	0	0	0.69708	0.484	0.086
TRAPPC3	0.420535	1.293e-238	3.49148e-234	0.691047	0.792	0.442
MIF4GD	0.4203	0	0	0.703448	0.519	0.111
RABGAP1L	0.420085	0	0	0.702338	0.595	0.18
FOXO3	0.419869	3.4952e-192	9.4381e-188	0.669022	0.736	0.419
GSTZ1	0.419836	0	0	0.689989	0.6	0.226
COA5	0.419604	3.93548e-303	1.0627e-298	0.694906	0.666	0.275
NDUFA1	0.418702	1.36034e-161	3.67333e-157	0.666492	0.9	0.75
ATP6V1A	0.418449	0	0	0.7029	0.709	0.301
PIP4K2A	0.417771	0	0	0.695187	0.507	0.113
TSPAN14	0.417727	0	0	0.708937	0.673	0.254
RASSF5	0.417512	0	0	0.691314	0.402	0.018
SQOR	0.417262	0	0	0.70623	0.433	0.021
STAT2	0.41725	0	0	0.692156	0.588	0.205
ACTB	0.41719	6.64277e-81	1.79375e-76	0.617719	0.967	0.923
SURF1	0.416564	6.46579e-279	1.74596e-274	0.697511	0.729	0.35
NCOA3	0.415921	0	0	0.691361	0.603	0.215
ATP6V0D2	0.415884	0	0	0.627343	0.256	0.001
PKM	0.415852	1.23864e-128	3.34471e-124	0.646987	0.865	0.657
TMEM50A	0.415819	2.69484e-180	7.27689e-176	0.673004	0.853	0.602
MMRN2	0.415806	0	0	0.700176	0.405	0.004
ETV5	0.41572	0	0	0.676611	0.468	0.117
BROX	0.415337	1.27768e-291	3.45011e-287	0.686817	0.632	0.253
TM9SF2	0.415125	7.52026e-256	2.0307e-251	0.696617	0.792	0.424
PLEKHM2	0.415085	3.21516e-293	8.68189e-289	0.693945	0.675	0.29
SNAP29	0.414693	6.83726e-306	1.84626e-301	0.690229	0.626	0.247
PADI2	0.414324	0	0	0.678841	0.361	0.003
AOAH	0.414303	0	0	0.691816	0.388	0.004
RAPGEF1	0.412532	0	0	0.701557	0.532	0.124
COX5A	0.411806	1.59288e-166	4.30124e-162	0.669246	0.906	0.77
PIGP	0.411136	0	0	0.714751	0.606	0.176
UBAC1	0.410813	1.91491e-225	5.17083e-221	0.677349	0.703	0.355
NDUFAF8	0.410687	3.31743e-236	8.95804e-232	0.678764	0.684	0.331
DAPP1	0.410464	0	0	0.69413	0.391	0.002
ATP5PB	0.410135	6.83747e-165	1.84632e-160	0.66662	0.871	0.652
LTB	0.410083	0	0	0.58243	0.168	0.003
ATP5MF	0.409874	2.8717e-167	7.75446e-163	0.669373	0.893	0.747
ATF6	0.409862	1.50281e-303	4.05804e-299	0.69759	0.68	0.29
TUBA1C	0.409831	2.97127e-286	8.02333e-282	0.692759	0.702	0.292
HCST	0.409391	0	0	0.667679	0.342	0.007
LMBRD1	0.407219	0	0	0.710973	0.636	0.204
PLEC	0.406488	0	0	0.690329	0.595	0.218
C2	0.406465	0	0	0.643034	0.295	0.009
ARID3A	0.406431	0	0	0.699488	0.653	0.254
COX8A	0.406349	1.45198e-168	3.92078e-164	0.670525	0.909	0.798
TLR5	0.406184	0	0	0.683665	0.377	0.009
IFNAR2	0.406142	0	0	0.700804	0.54	0.137
DVL3	0.40568	4.92845e-225	1.33083e-220	0.674833	0.685	0.334
DUSP3	0.40541	0	0	0.690258	0.547	0.163
CCR3	0.405112	0	0	0.64924	0.299	0
MAT2A	0.40402	2.13536e-229	5.76611e-225	0.678115	0.693	0.348
LINC00847	0.403897	0	0	0.681713	0.418	0.053
BHLHE40	0.403738	0	0	0.649907	0.413	0.11
ATPAF2	0.403575	0	0	0.694687	0.558	0.162
PCBP1	0.403183	1.66717e-147	4.50187e-143	0.658673	0.888	0.726
CCM2	0.402748	3.49315e-262	9.43257e-258	0.685548	0.675	0.308
EVL	0.402276	8.92869e-118	2.41101e-113	0.639494	0.825	0.612
RASGRP3	0.401071	0	0	0.68066	0.379	0.018
SRP14	0.400867	2.33886e-201	6.31563e-197	0.68707	0.952	0.906
SFT2D1	0.400642	1.02638e-287	2.77153e-283	0.692544	0.67	0.294
ACADM	0.400436	7.24679e-264	1.95685e-259	0.678102	0.621	0.259
LRMP	0.400347	0	0	0.69711	0.397	0.003
DENND3	0.399875	0	0	0.6792	0.396	0.034
HCK	0.399849	0	0	0.667331	0.336	0.001
AMPD3	0.399472	0	0	0.674293	0.35	0.001
GIMAP6	0.399243	0	0	0.682854	0.366	0
TNRC18	0.398377	0	0	0.697385	0.635	0.235
SP140L	0.398334	0	0	0.675775	0.411	0.059
LEPROT	0.398314	1.37105e-214	3.70224e-210	0.682171	0.8	0.458
EIF3G	0.398112	6.48189e-126	1.75031e-121	0.646175	0.882	0.706
LYPLA1	0.397996	7.43768e-245	2.0084e-240	0.680685	0.68	0.319
ARL8B	0.397233	2.3819e-291	6.43185e-287	0.687207	0.64	0.254
CDKN1C	0.396549	1.0559e-100	2.85124e-96	0.628522	0.804	0.603
UBE2F	0.396141	0	0	0.690405	0.601	0.216
LINC01857	0.395732	0	0	0.671912	0.344	0
SYS1	0.39572	0	0	0.691972	0.631	0.249
COX7C	0.395083	1.14869e-221	3.10181e-217	0.696381	0.949	0.912
TPD52L2	0.39451	9.13129e-194	2.46572e-189	0.663335	0.68	0.349
IL17RA	0.394207	0	0	0.684785	0.429	0.06
ERBIN	0.393967	7.87997e-221	2.12783e-216	0.677182	0.722	0.369
ETFRF1	0.393599	0	0	0.689027	0.567	0.182
TMEM8A	0.392691	0	0	0.706167	0.543	0.131
SUCNR1	0.392067	0	0	0.659852	0.323	0.003
PTRHD1	0.391872	8.57307e-196	2.31499e-191	0.670442	0.742	0.415
NDUFB3	0.391561	2.94778e-184	7.95989e-180	0.667425	0.768	0.443
FAM89B	0.391274	3.55092e-163	9.58854e-159	0.658255	0.758	0.46
GNPTAB	0.391143	0	0	0.70903	0.694	0.27
PFKL	0.391024	7.79694e-241	2.10541e-236	0.679969	0.686	0.325
TLR7	0.390972	0	0	0.654842	0.315	0.006
APOL6	0.390926	0	0	0.685197	0.379	0.008
MCFD2	0.390398	1.29853e-185	3.50643e-181	0.669167	0.774	0.462
LYSMD2	0.390259	0	0	0.698293	0.425	0.028
GALNT1	0.390184	1.13611e-213	3.06782e-209	0.67555	0.734	0.382
EPHX1	0.390061	5.93363e-239	1.60226e-234	0.661743	0.55	0.223
PTPMT1	0.389372	0	0	0.684522	0.554	0.182
ETV6	0.389106	0	0	0.688905	0.511	0.129
CPT1A	0.388831	0	0	0.695877	0.435	0.042
TMEM251	0.388671	0	0	0.690872	0.541	0.154
TMEM127	0.388584	0	0	0.716368	0.533	0.096
TMEM243	0.388013	0	0	0.678209	0.495	0.138
MAN2A1	0.387734	0	0	0.694919	0.592	0.199
WDR77	0.387113	0	0	0.681671	0.469	0.107
ZNF524	0.386575	0	0	0.698728	0.463	0.066
MSRB1	0.385871	0	0	0.671958	0.452	0.106
SLC38A10	0.385825	0	0	0.701039	0.521	0.116
TIMM10	0.385734	1.3869e-194	3.74505e-190	0.671787	0.762	0.439
JAK1	0.38565	7.64257e-142	2.06372e-137	0.653222	0.862	0.6
SENCR	0.385082	0	0	0.687741	0.39	0.015
GNAS	0.384607	6.47878e-188	1.74946e-183	0.680671	0.96	0.919
MTMR14	0.383817	0	0	0.700039	0.557	0.152
IRAK3	0.383809	0	0	0.672895	0.349	0.003
TMEM9B	0.38348	4.40469e-302	1.1894e-297	0.692607	0.655	0.264
HPS5	0.383044	0	0	0.706109	0.561	0.141
FHIT	0.382896	0	0	0.68082	0.422	0.06
STX4	0.382277	8.65349e-246	2.3367e-241	0.669919	0.598	0.25
TIPARP	0.382056	5.54353e-129	1.49692e-124	0.613017	0.44	0.205
ATP6V0A1	0.381847	0	0	0.706471	0.752	0.329
TRAPPC6A	0.381242	2.83396e-272	7.65254e-268	0.680173	0.62	0.254
MAP3K5	0.381168	0	0	0.694856	0.402	0.012
NFATC2	0.380963	0	0	0.679968	0.385	0.025
EBI3	0.380667	0	0	0.675014	0.351	0.002
WDR26	0.379999	5.77657e-307	1.55985e-302	0.694033	0.656	0.263
RAC1	0.379359	4.31499e-136	1.16518e-131	0.653328	0.937	0.867
ATRAID	0.379349	2.79397e-155	7.54456e-151	0.660486	0.859	0.603
GCHFR	0.379342	0	0	0.680746	0.517	0.149
SLC9A9	0.379142	0	0	0.655892	0.391	0.077
GAS7	0.377952	0	0	0.681794	0.486	0.119
SASH3	0.377812	0	0	0.695302	0.391	0
CYBC1	0.377726	3.41347e-292	9.2174e-288	0.680115	0.586	0.222
MRPL40	0.377576	6.58598e-188	1.77841e-183	0.664626	0.71	0.389
TST	0.376978	0	0	0.684452	0.52	0.148
NADK	0.37637	0	0	0.677886	0.509	0.15
CEPT1	0.375604	0	0	0.67518	0.526	0.163
GMIP	0.37546	0	0	0.693814	0.438	0.045
POLR2L	0.375156	8.35707e-134	2.25666e-129	0.647973	0.837	0.575
NUDT5	0.374624	2.27095e-169	6.13224e-165	0.656788	0.719	0.395
EHBP1L1	0.374267	0	0	0.682403	0.462	0.095
TXNDC17	0.374219	2.44781e-143	6.60983e-139	0.64939	0.772	0.483
F11R	0.373626	0	0	0.687381	0.412	0.035
IFIH1	0.373496	0	0	0.664736	0.348	0.019
CDC42SE1	0.373372	5.0735e-274	1.37e-269	0.67299	0.572	0.217
STX3	0.373112	0	0	0.693596	0.451	0.058
CXorf21	0.372683	0	0	0.666193	0.333	0.001
APH1B	0.372596	0	0	0.69155	0.484	0.096
LASP1	0.372544	3.32084e-233	8.96728e-229	0.678266	0.692	0.335
PRKCA	0.372199	0	0	0.667817	0.493	0.15
NRBF2	0.371276	6.0438e-197	1.63201e-192	0.66947	0.734	0.396
RHBDF2	0.37111	0	0	0.666398	0.343	0.01
ITGB5	0.371097	0	0	0.667128	0.462	0.126
BX284668.5	0.370672	0	0	0.692839	0.397	0.011
CMPK2	0.370621	0	0	0.672946	0.358	0.012
NT5DC1	0.370419	0	0	0.679083	0.478	0.116
NUBP1	0.370083	0	0	0.686136	0.549	0.171
REL	0.369403	7.91564e-153	2.13746e-148	0.644565	0.652	0.351
TIGAR	0.369086	0	0	0.682918	0.483	0.11
DPYD	0.368724	0	0	0.675048	0.41	0.056
CISD2	0.368701	1.60079e-217	4.32262e-213	0.674755	0.712	0.359
ABI1	0.368601	0	0	0.684848	0.582	0.203
GIT2	0.368412	0	0	0.689501	0.543	0.158
TLR6	0.368024	0	0	0.683827	0.369	0.002
GMPR2	0.367931	3.85496e-262	1.04096e-257	0.680201	0.64	0.274
RNASE1	0.367852	0	0	0.577258	0.166	0.011
MAX	0.367777	4.61775e-270	1.24693e-265	0.686206	0.671	0.291
COPS9	0.367765	4.85844e-146	1.31192e-141	0.65778	0.877	0.72
SMIM19	0.367663	2.03499e-235	5.49508e-231	0.675629	0.66	0.31
CDV3	0.367191	5.20135e-106	1.40452e-101	0.632792	0.864	0.633
ITSN2	0.366897	0	0	0.678386	0.54	0.178
UPP1	0.36624	0	0	0.651421	0.41	0.102
ZBTB7A	0.36579	6.57436e-287	1.77527e-282	0.678809	0.586	0.224
CTTNBP2	0.365505	2.46462e-305	6.65521e-301	0.652067	0.436	0.116
NOTCH1	0.365443	6.59776e-280	1.78159e-275	0.691967	0.701	0.304
GBA	0.365227	0	0	0.68641	0.415	0.042
PPP1R9B	0.364711	0	0	0.684787	0.502	0.123
UBE2Q1	0.363939	8.64866e-250	2.3354e-245	0.6752	0.627	0.271
ACER3	0.363707	0	0	0.691408	0.489	0.099
SLC37A2	0.363515	0	0	0.686306	0.375	0.002
DMXL2	0.363144	0	0	0.692477	0.618	0.22
OGFR	0.363017	3.99034e-221	1.07751e-216	0.671532	0.668	0.321
GNA13	0.362973	0	0	0.681848	0.534	0.16
HDLBP	0.36254	6.21919e-128	1.67937e-123	0.646506	0.882	0.649
DBP	0.362027	7.71593e-290	2.08353e-285	0.665712	0.518	0.168
NECAP2	0.361479	2.62559e-269	7.08987e-265	0.681058	0.633	0.264
TXNDC12	0.360961	1.21706e-160	3.28642e-156	0.658314	0.785	0.481
HIST1H2AC	0.360818	1.24792e-200	3.36977e-196	0.643529	0.507	0.204
TRIM22	0.360658	0	0	0.667073	0.409	0.069
SNX30	0.360651	0	0	0.69726	0.507	0.105
REEP4	0.360458	0	0	0.683184	0.462	0.092
DYNLL1	0.360423	1.55401e-122	4.19631e-118	0.645346	0.932	0.859
MIA2	0.359016	8.27715e-277	2.23508e-272	0.671571	0.559	0.207
SLC31A2	0.357903	0	0	0.679882	0.393	0.033
SLC38A6	0.35771	0	0	0.669402	0.456	0.11
CARD19	0.357462	3.63074e-181	9.80408e-177	0.650293	0.597	0.29
ME1	0.357371	0	0	0.663579	0.337	0.011
MPEG1	0.356493	0	0	0.637128	0.275	0.001
ATG7	0.356432	0	0	0.689724	0.464	0.081
GPR160	0.356367	0	0	0.679311	0.367	0.007
INPPL1	0.356225	2.49564e-274	6.73897e-270	0.66049	0.499	0.169
ASAP1	0.355156	7.21595e-177	1.94852e-172	0.654236	0.647	0.336
TXNRD1	0.354931	7.88121e-209	2.12816e-204	0.670229	0.703	0.35
SYT6	0.354726	0	0	0.668268	0.407	0.065
NCF2	0.354067	0	0	0.635626	0.273	0.001
RCBTB2	0.353806	1.76083e-299	4.75477e-295	0.660513	0.472	0.144
ALAS1	0.353486	1.96249e-205	5.29931e-201	0.652222	0.553	0.238
TWF1	0.353108	1.50637e-180	4.06765e-176	0.657301	0.67	0.347
FAM78A	0.352913	0	0	0.673707	0.351	0.004
CAT	0.352598	0	0	0.671788	0.468	0.123
TOR2A	0.352545	1.36183e-297	3.67735e-293	0.675859	0.561	0.196
TOR3A	0.352529	2.32868e-296	6.28812e-292	0.652361	0.432	0.126
BEST1	0.352498	0	0	0.675191	0.369	0.017
PSME1	0.351532	1.4436e-136	3.89814e-132	0.647775	0.818	0.524
PPT1	0.351044	6.61093e-204	1.78515e-199	0.66493	0.663	0.325
FIS1	0.350934	1.14421e-116	3.0897e-112	0.639955	0.862	0.663
TNFAIP8	0.350661	0	0	0.67028	0.471	0.122
PIK3CG	0.35024	0	0	0.653729	0.308	0
SIGLEC1	0.350156	0	0	0.625627	0.255	0.003
LPCAT2	0.350126	0	0	0.649858	0.352	0.051
CDK5	0.350077	0	0	0.673932	0.498	0.145
WDR81	0.350011	0	0	0.674177	0.373	0.024
CFL1	0.349903	4.60248e-138	1.24281e-133	0.654517	0.948	0.893
DNAJC13	0.349731	0	0	0.68326	0.531	0.159
PGD	0.349561	5.1391e-191	1.38771e-186	0.666083	0.716	0.389
GTF3A	0.349421	9.23206e-177	2.49293e-172	0.655637	0.67	0.348
COQ2	0.34898	0	0	0.673678	0.403	0.055
TAB2	0.348709	9.39963e-301	2.53818e-296	0.686496	0.614	0.237
IRF1	0.348418	3.79347e-275	1.02435e-270	0.673463	0.579	0.216
CSF3R	0.348132	0	0	0.646516	0.295	0.002
MAP3K1	0.347515	0	0	0.67801	0.515	0.151
CSF2RB	0.347511	0	0	0.661211	0.324	0.001
APOBEC3C	0.347425	0	0	0.670648	0.466	0.123
DEF6	0.347338	0	0	0.662869	0.359	0.034
IFI44	0.346278	0	0	0.66137	0.359	0.034
PPP6R1	0.346247	0	0	0.681106	0.563	0.188
NFKBIE	0.346209	0	0	0.666012	0.42	0.085
YPEL5	0.345743	2.76135e-127	7.45647e-123	0.642399	0.794	0.524
B3GNT5	0.344963	1.22665e-291	3.31233e-287	0.654266	0.45	0.133
SLC25A20	0.344894	0	0	0.681279	0.412	0.047
SERINC3	0.34486	4.57543e-216	1.2355e-211	0.678156	0.75	0.4
JAG1	0.344751	1.33503e-189	3.60499e-185	0.64224	0.511	0.22
TOMM7	0.344013	3.1728e-126	8.56751e-122	0.64756	0.925	0.863
CYB5R4	0.343927	0	0	0.680774	0.423	0.056
ACAP2	0.343599	4.62217e-196	1.24812e-191	0.672485	0.768	0.439
NBDY	0.343393	5.12953e-130	1.38513e-125	0.647842	0.863	0.661
CYP27A1	0.343116	0	0	0.660706	0.374	0.053
NDUFB7	0.342853	5.40906e-110	1.46061e-105	0.636726	0.887	0.728
DNM2	0.342591	4.11764e-239	1.11189e-234	0.659712	0.543	0.212
SUSD6	0.342252	0	0	0.67375	0.431	0.08
ARHGEF40	0.342148	5.98533e-231	1.61622e-226	0.664349	0.589	0.25
FABP3	0.341837	0	0	0.650501	0.347	0.042
SMIM7	0.341702	6.25921e-145	1.69017e-140	0.651342	0.791	0.505
APBB3	0.341635	1.25965e-297	3.40143e-293	0.641312	0.39	0.098
PPIF	0.341542	3.75829e-179	1.01485e-174	0.642143	0.538	0.242
TRABD	0.34057	6.40985e-233	1.73085e-228	0.659219	0.547	0.221
TIMMDC1	0.340473	9.65296e-190	2.60659e-185	0.660549	0.675	0.338
PRR15	0.340452	0	0	0.677548	0.362	0.008
CYTOR	0.339099	0	0	0.670302	0.514	0.157
LRRC8C	0.338829	0	0	0.681328	0.393	0.029
PIGT	0.338772	3.39408e-231	9.16503e-227	0.674242	0.664	0.311
DUSP22	0.338547	0	0	0.68302	0.503	0.131
TGOLN2	0.338267	3.7155e-168	1.0033e-163	0.661426	0.771	0.472
RPS27L	0.33821	2.54969e-130	6.88492e-126	0.649662	0.92	0.795
TNFAIP8L2	0.337737	0	0	0.666238	0.333	0
JAML	0.337527	0	0	0.606546	0.215	0.002
BLOC1S2	0.336927	1.55471e-178	4.19819e-174	0.660657	0.718	0.391
NFKBIA	0.336681	3.64307e-177	9.83737e-173	0.662334	0.746	0.418
DIRC2	0.336651	0	0	0.678703	0.433	0.072
SYCE1L	0.336415	2.20648e-269	5.95817e-265	0.656127	0.481	0.159
HADHB	0.336253	2.08279e-133	5.62415e-129	0.642684	0.747	0.458
HOMER3	0.336246	1.23878e-149	3.34507e-145	0.642159	0.641	0.343
RPS6KA3	0.336232	4.21425e-276	1.13797e-271	0.673535	0.571	0.216
CPT2	0.336068	0	0	0.668174	0.472	0.128
PARP4	0.335883	1.10574e-269	2.98584e-265	0.655936	0.478	0.159
POMP	0.33527	9.0105e-117	2.4331e-112	0.641326	0.898	0.767
MRPL54	0.334966	2.85663e-189	7.71375e-185	0.664814	0.715	0.383
IGF2BP3	0.334356	4.40235e-172	1.18877e-167	0.659179	0.732	0.409
PGBD5	0.33379	0	0	0.67952	0.428	0.059
AKR7A2	0.333736	1.05608e-125	2.85173e-121	0.641581	0.791	0.527
ELMO1	0.333697	0	0	0.671916	0.422	0.068
KCNC3	0.333499	0	0	0.658951	0.327	0.009
HAGH	0.333173	2.49435e-208	6.73551e-204	0.667357	0.687	0.326
SPRED1	0.333146	1.83924e-150	4.9665e-146	0.638378	0.596	0.306
SFMBT2	0.332849	0	0	0.644048	0.367	0.076
TIMM8B	0.332706	2.46741e-137	6.66274e-133	0.648378	0.799	0.533
RBMS1	0.332472	1.99972e-208	5.39984e-204	0.672003	0.749	0.363
CRYBG1	0.332395	0	0	0.653044	0.308	0.002
CLN5	0.332316	7.03456e-265	1.89954e-260	0.670773	0.574	0.22
ARHGAP45	0.331297	0	0	0.660913	0.332	0.01
EIF2AK2	0.331079	1.31048e-119	3.53868e-115	0.634653	0.725	0.456
COX7B	0.331044	6.82086e-101	1.84184e-96	0.631273	0.901	0.779
SCAF11	0.330443	1.87544e-128	5.06426e-124	0.64652	0.857	0.639
LPCAT3	0.330156	0	0	0.67102	0.469	0.123
DTX3L	0.329607	0	0	0.672495	0.38	0.035
HHEX	0.329586	0	0	0.656434	0.315	0.002
GAB3	0.329573	0	0	0.661167	0.335	0.013
P2RY6	0.329569	0	0	0.657594	0.317	0.002
COMMD5	0.329539	2.2693e-278	6.12778e-274	0.664509	0.516	0.178
TRPS1	0.329163	5.85933e-202	1.58219e-197	0.661231	0.644	0.301
JTB	0.329124	9.61549e-131	2.59647e-126	0.647936	0.864	0.643
PLEKHG5	0.328839	0	0	0.633124	0.327	0.059
SUMO3	0.327546	1.81987e-149	4.91419e-145	0.653293	0.782	0.497
MRPL41	0.327273	4.18318e-132	1.12958e-127	0.647561	0.831	0.597
EFCAB14	0.326961	8.82678e-276	2.3835e-271	0.685231	0.654	0.273
CHP1	0.325919	3.37867e-250	9.12343e-246	0.667191	0.575	0.228
RAB9A	0.324586	2.92543e-210	7.89953e-206	0.652028	0.54	0.228
RNF19B	0.324394	0	0	0.666623	0.439	0.096
MTHFS	0.323721	0	0	0.649772	0.35	0.05
CHMP2A	0.323477	2.17491e-104	5.87292e-100	0.632494	0.872	0.678
FDX1	0.323368	5.76086e-243	1.5556e-238	0.666134	0.579	0.236
CD300LF	0.323038	0	0	0.655063	0.311	0.001
ZDHHC4	0.322603	3.26562e-229	8.81815e-225	0.662413	0.573	0.244
ARF6	0.322523	2.08675e-188	5.63486e-184	0.659685	0.665	0.337
PNPO	0.322057	0	0	0.668651	0.373	0.035
AL034397.3	0.3219	0	0	0.599475	0.199	0
PQLC2	0.320897	0	0	0.667386	0.422	0.083
FLII	0.319624	5.76508e-254	1.55675e-249	0.663745	0.544	0.207
ALDH16A1	0.319516	0	0	0.668387	0.425	0.084
ST3GAL1	0.319461	0	0	0.657292	0.446	0.125
WIPI2	0.318925	1.48757e-133	4.01688e-129	0.644244	0.765	0.487
WASF2	0.31761	5.56987e-96	1.50403e-91	0.626171	0.874	0.627
CAPNS1	0.317549	7.28732e-107	1.96779e-102	0.630086	0.791	0.519
SELENOF	0.317306	2.35919e-153	6.37051e-149	0.65375	0.771	0.466
AC021054.1	0.317106	0	0	0.648087	0.298	0.002
NEURL2	0.317086	0	0	0.659588	0.337	0.018
RAB8A	0.316605	4.09303e-178	1.10524e-173	0.659528	0.71	0.38
PIK3CD	0.316301	0	0	0.657815	0.33	0.013
MSRB2	0.316264	3.87055e-150	1.04516e-145	0.648861	0.726	0.416
SLC8A1	0.315473	2.84713e-279	7.68811e-275	0.668728	0.555	0.189
TRAF3IP3	0.315319	0	0	0.653473	0.308	0.001
FAM91A1	0.315154	0	0	0.671429	0.515	0.161
TMEM248	0.315128	2.42226e-215	6.54084e-211	0.668662	0.664	0.316
COPE	0.314657	5.31858e-101	1.43618e-96	0.631149	0.896	0.753
CYSTM1	0.314536	2.37535e-201	6.41415e-197	0.66321	0.669	0.317
DTX2	0.314176	0	0	0.663693	0.396	0.066
SLC38A7	0.313817	0	0	0.664889	0.394	0.062
ATG10	0.31381	1.05305e-300	2.84354e-296	0.637347	0.366	0.089
GRINA	0.313778	1.29817e-178	3.50544e-174	0.657845	0.677	0.362
NUDT22	0.313234	1.05063e-278	2.83703e-274	0.661631	0.497	0.168
COMMD4	0.312969	0	0	0.667538	0.502	0.156
MCRIP2	0.312518	5.63844e-244	1.52255e-239	0.653507	0.498	0.18
SERPINA1	0.31213	0	0	0.662355	0.334	0.008
UBASH3B	0.311766	0	0	0.63936	0.366	0.084
GK	0.311577	0	0	0.64449	0.342	0.051
PLAU	0.311351	0	0	0.621032	0.29	0.048
NAAA	0.311101	0	0	0.658082	0.378	0.06
GNG5	0.31038	4.12229e-102	1.11314e-97	0.631735	0.914	0.732
PCYOX1L	0.31028	0	0	0.643175	0.368	0.081
SLC8B1	0.310109	0	0	0.653501	0.356	0.047
CORO7	0.309875	0	0	0.678847	0.464	0.094
TPP2	0.309845	0	0	0.670974	0.521	0.167
TAF9	0.309842	1.67761e-170	4.53005e-166	0.653769	0.678	0.357
DNAJC5	0.309792	0	0	0.683532	0.528	0.146
IRF2	0.309778	1.46624e-223	3.95929e-219	0.658345	0.562	0.233
CARD6	0.309703	0	0	0.659687	0.321	0.002
MAGT1	0.309522	1.94424e-211	5.25004e-207	0.662927	0.623	0.288
NANS	0.3095	3.39183e-172	9.15897e-168	0.653824	0.674	0.349
HINT2	0.309476	7.09971e-176	1.91713e-171	0.653709	0.653	0.334
CALM3	0.309404	9.13852e-120	2.46768e-115	0.643113	0.902	0.761
CISD3	0.309241	0	0	0.667141	0.406	0.071
ANKRD13A	0.308939	0	0	0.662985	0.447	0.111
PMVK	0.308889	1.53203e-194	4.13693e-190	0.653602	0.596	0.271
SLC25A39	0.308814	7.76497e-135	2.09677e-130	0.639409	0.687	0.398
LPCAT1	0.30823	9.29858e-159	2.5109e-154	0.633285	0.516	0.244
TAF12	0.308178	2.87849e-185	7.77279e-181	0.654446	0.624	0.306
PFKFB3	0.308165	0	0	0.644981	0.374	0.081
MAVS	0.307925	2.77249e-297	7.48656e-293	0.662099	0.483	0.151
SMUG1	0.307883	0	0	0.665279	0.469	0.133
PROCR	0.307539	0	0	0.665689	0.39	0.057
GSTP1	0.307468	5.61223e-62	1.51547e-57	0.602425	0.929	0.808
RHOF	0.3073	0	0	0.66673	0.425	0.083
RPS6KB2	0.307258	3.03213e-211	8.18766e-207	0.662121	0.615	0.283
SLC17A5	0.306992	1.21779e-276	3.28839e-272	0.667247	0.533	0.19
AP3B1	0.306578	1.40924e-236	3.80537e-232	0.673562	0.65	0.291
SMIM1	0.306506	1.02035e-286	2.75525e-282	0.66009	0.483	0.155
VPS28	0.306251	6.63718e-95	1.79224e-90	0.626153	0.875	0.672
SDHC	0.305754	8.01721e-139	2.16489e-134	0.648491	0.793	0.516
PPP2R3C	0.305618	2.94842e-177	7.96162e-173	0.652571	0.644	0.317
SLC7A2	0.305609	0	0	0.640404	0.337	0.055
MR1	0.305311	0	0	0.651124	0.31	0.007
RNPEP	0.305265	3.39946e-238	9.17956e-234	0.663096	0.568	0.229
TMEM59	0.305025	6.4572e-97	1.74364e-92	0.628071	0.884	0.717
SOCS2	0.304734	7.85219e-234	2.12033e-229	0.645733	0.467	0.164
ADIPOR1	0.304017	8.56982e-216	2.31411e-211	0.657425	0.569	0.244
S100A1	0.303592	0	0	0.605803	0.218	0.006
GFRA2	0.30341	0	0	0.641812	0.337	0.048
ABHD3	0.303082	0	0	0.670198	0.43	0.08
RCC2	0.302913	2.86078e-201	7.72496e-197	0.653027	0.575	0.251
MAN2B2	0.302864	0	0	0.664177	0.409	0.077
TANGO2	0.302769	0	0	0.656035	0.338	0.025
SMOX	0.302472	0	0	0.659298	0.462	0.133
CYREN	0.30116	5.85135e-267	1.58004e-262	0.643122	0.414	0.124
DRAM1	0.30088	0	0	0.648968	0.368	0.069
ARHGAP27	0.300267	0	0	0.656177	0.321	0.008
SGTB	0.300188	3.08481e-191	8.32992e-187	0.644737	0.533	0.228
NENF	0.299869	1.02856e-144	2.77743e-140	0.648676	0.778	0.451
ZDHHC3	0.299765	4.56999e-255	1.23403e-250	0.670798	0.592	0.236
FGL2	0.299656	0	0	0.589688	0.188	0.009
RIN3	0.299613	0	0	0.65435	0.355	0.047
GPR82	0.299284	0	0	0.633235	0.321	0.052
ST3GAL6	0.29919	0	0	0.669374	0.394	0.049
GYG1	0.299167	1.82225e-209	4.92063e-205	0.653995	0.561	0.239
TMEM30A	0.298339	3.98713e-135	1.07664e-130	0.644953	0.763	0.484
ARHGAP17	0.298025	0	0	0.67088	0.466	0.119
HSD17B4	0.29786	1.97398e-131	5.33033e-127	0.636566	0.664	0.387
ADRB2	0.29779	0	0	0.624782	0.273	0.021
BCL2L1	0.297738	1.99577e-295	5.38917e-291	0.657087	0.458	0.138
IGFLR1	0.297594	0	0	0.665732	0.336	0.004
TSTD1	0.297424	0	0	0.626293	0.313	0.055
WASHC2C	0.297012	0	0	0.664585	0.453	0.118
CHPT1	0.296868	5.89686e-271	1.59233e-266	0.663212	0.516	0.182
AC087741.1	0.296703	0	0	0.630416	0.287	0.025
SETX	0.296493	6.31636e-195	1.70561e-190	0.667049	0.72	0.378
TRIOBP	0.2964	2.12151e-191	5.72872e-187	0.658313	0.656	0.312
PSMG2	0.296337	2.03117e-120	5.48476e-116	0.634939	0.727	0.452
TUSC2	0.29631	2.85075e-188	7.69788e-184	0.655844	0.632	0.306
EIF4EBP2	0.296045	6.7618e-184	1.82589e-179	0.654153	0.628	0.308
GCC2	0.295031	2.86367e-117	7.73276e-113	0.636639	0.793	0.526
DGKZ	0.295019	3.77276e-269	1.01876e-264	0.664692	0.531	0.189
SUMF2	0.294966	4.51567e-147	1.21937e-142	0.646093	0.704	0.401
CPPED1	0.294897	0	0	0.652234	0.345	0.038
VAMP3	0.294486	2.20487e-191	5.95382e-187	0.654872	0.613	0.289
TBRG1	0.294308	7.31684e-154	1.97577e-149	0.638671	0.59	0.294
QKI	0.293877	3.74012e-203	1.00994e-198	0.686537	0.92	0.716
FPR3	0.293461	0	0	0.59187	0.184	0.001
MGST3	0.293237	1.35108e-68	3.64831e-64	0.60744	0.872	0.737
ZDHHC5	0.293182	0	0	0.656677	0.445	0.124
FAM50A	0.293153	8.58934e-126	2.31938e-121	0.639424	0.757	0.477
EIF6	0.29248	4.04676e-111	1.09275e-106	0.630965	0.75	0.48
RPA2	0.292327	7.3729e-140	1.9909e-135	0.640683	0.679	0.38
NUDT3	0.292145	2.75903e-195	7.45021e-191	0.675238	0.814	0.484
NFE2L2	0.291841	4.11989e-110	1.11249e-105	0.631591	0.802	0.502
ATP5MC3	0.291728	3.81267e-68	1.02953e-63	0.607597	0.917	0.824
IFIT2	0.291524	6.74891e-213	1.82241e-208	0.593532	0.239	0.053
RNASEH2B	0.291267	3.38725e-278	9.14659e-274	0.655832	0.471	0.149
FBXL15	0.29123	1.23754e-215	3.34172e-211	0.657957	0.582	0.246
SLC46A3	0.291179	0	0	0.649175	0.324	0.025
STK40	0.290887	3.05779e-287	8.25696e-283	0.66076	0.488	0.156
PFKFB2	0.290875	0	0	0.653097	0.336	0.028
TRIM8	0.290548	1.64614e-138	4.44508e-134	0.64287	0.719	0.417
SLC9A3R1	0.290363	8.97441e-272	2.42336e-267	0.661677	0.515	0.174
PTGS1	0.290285	0	0	0.646597	0.311	0.017
AC245297.3	0.289894	6.56577e-195	1.77295e-190	0.640684	0.495	0.201
NR3C1	0.289784	8.18729e-175	2.21081e-170	0.654711	0.698	0.341
SHKBP1	0.289523	1.82539e-276	4.92909e-272	0.656277	0.474	0.153
TAOK3	0.289426	2.03222e-194	5.48761e-190	0.663106	0.699	0.339
CSK	0.288776	8.93995e-267	2.41405e-262	0.662548	0.521	0.184
ZFAND6	0.288574	3.8127e-105	1.02954e-100	0.630319	0.813	0.558
C19orf53	0.288561	5.68156e-94	1.53419e-89	0.626458	0.892	0.76
LRRC39	0.28815	0	0	0.62163	0.249	0.006
SGPP1	0.287683	0	0	0.664445	0.405	0.07
DOK1	0.287578	0	0	0.646492	0.372	0.076
ZNF688	0.287437	0	0	0.65843	0.438	0.116
CD163L1	0.287114	0	0	0.608617	0.219	0.002
OCEL1	0.286774	9.98207e-226	2.69546e-221	0.649245	0.501	0.188
MYL6	0.286574	1.00152e-109	2.7044e-105	0.637485	0.946	0.891
HM13	0.286274	7.55175e-102	2.0392e-97	0.627767	0.806	0.543
H2AFY	0.286025	1.09754e-88	2.96369e-84	0.62175	0.872	0.665
FKBP2	0.286009	6.69098e-93	1.80677e-88	0.624039	0.847	0.63
COA6	0.285668	3.2562e-144	8.79273e-140	0.640665	0.653	0.355
TRIP12	0.285602	5.21367e-165	1.40785e-160	0.655521	0.73	0.405
CGAS	0.28555	0	0	0.629885	0.263	0.003
FAM45A	0.285378	2.13661e-143	5.76948e-139	0.635923	0.604	0.313
MAFG	0.284125	2.12995e-241	5.75151e-237	0.666281	0.591	0.238
VTI1B	0.283866	4.65845e-131	1.25792e-126	0.641644	0.752	0.463
SIGLEC14	0.283241	0	0	0.651959	0.304	0
ZNF217	0.28303	6.0017e-144	1.62064e-139	0.632666	0.573	0.284
PAG1	0.282844	1.73603e-265	4.68781e-261	0.666909	0.56	0.201
WBP1L	0.282641	4.92704e-260	1.33045e-255	0.656201	0.494	0.17
IL10RB	0.282579	0	0	0.653916	0.348	0.038
CD33	0.282521	0	0	0.624701	0.252	0.003
CHMP1B	0.28246	8.51956e-99	2.30054e-94	0.616523	0.625	0.368
FAM129A	0.282153	3.56798e-279	9.63461e-275	0.60051	0.24	0.039
FUCA2	0.281842	5.07584e-226	1.37063e-221	0.642731	0.459	0.163
PTPRO	0.28151	0	0	0.680757	0.455	0.077
SNX9	0.281497	5.5353e-166	1.4947e-161	0.640725	0.564	0.269
MLXIP	0.281331	4.78437e-196	1.29192e-191	0.656422	0.617	0.285
LINC00900	0.281202	0	0	0.651826	0.309	0.005
MAP3K11	0.280952	9.36766e-241	2.52955e-236	0.655078	0.521	0.188
CARD8-AS1	0.280887	0	0	0.648874	0.314	0.015
RASGEF1B	0.280746	0	0	0.633439	0.324	0.053
ZNF706	0.280153	1.60542e-97	4.33511e-93	0.626832	0.834	0.616
PPARD	0.279747	0	0	0.641984	0.365	0.078
PIM1	0.27932	1.27567e-163	3.44469e-159	0.635369	0.526	0.242
BORCS8	0.279298	0	0	0.665313	0.437	0.095
PELI1	0.279233	1.58032e-154	4.26734e-150	0.631382	0.519	0.242
NDUFV3	0.27902	5.09121e-119	1.37478e-114	0.638105	0.802	0.537
CCS	0.279012	1.50801e-134	4.07209e-130	0.635324	0.651	0.349
UBE2L3	0.278678	4.75041e-97	1.28275e-92	0.62694	0.848	0.636
ELMSAN1	0.278664	8.25117e-226	2.22806e-221	0.651713	0.512	0.199
MRO	0.278345	0	0	0.623695	0.248	0.001
MIS18BP1	0.27818	2.24553e-228	6.0636e-224	0.656955	0.553	0.216
RHOB	0.277877	6.57986e-91	1.77676e-86	0.613965	0.659	0.402
MTCH2	0.277757	1.126e-191	3.04054e-187	0.651372	0.588	0.264
NALT1	0.277589	0	0	0.624984	0.261	0.011
SNX8	0.277426	5.85585e-274	1.58126e-269	0.637104	0.382	0.104
KDM2B	0.277199	0	0	0.660503	0.448	0.117
TBC1D1	0.277129	9.97566e-258	2.69373e-253	0.656548	0.498	0.174
ST20	0.276979	1.5028e-276	4.05802e-272	0.636101	0.376	0.1
COMMD9	0.276696	7.73268e-195	2.08806e-190	0.649062	0.56	0.243
RXRA	0.276355	2.94351e-192	7.94835e-188	0.646069	0.536	0.234
ZFPM1	0.275784	1.05379e-200	2.84555e-196	0.659734	0.635	0.294
TSPYL1	0.27549	2.16734e-170	5.85246e-166	0.651359	0.663	0.333
ATP6V1D	0.275481	9.4058e-144	2.53985e-139	0.648451	0.769	0.459
ATP13A1	0.275183	0	0	0.657339	0.431	0.108
APEX2	0.275014	0	0	0.652432	0.382	0.077
JDP2	0.274971	3.35535e-171	9.06046e-167	0.626672	0.448	0.181
PYGL	0.274956	5.30769e-232	1.43324e-227	0.622045	0.346	0.098
PIK3IP1	0.274864	1.41687e-287	3.82599e-283	0.644007	0.41	0.11
PDPR	0.274304	1.19579e-240	3.22898e-236	0.661592	0.555	0.218
SNRNP25	0.274169	6.20805e-210	1.67636e-205	0.658344	0.594	0.262
ECH1	0.273996	8.65721e-99	2.33771e-94	0.625217	0.778	0.529
SERPINB8	0.273929	0	0	0.640445	0.29	0.009
VKORC1	0.273789	3.47928e-111	9.39511e-107	0.634721	0.829	0.579
ATP1A1	0.27365	1.21841e-161	3.29007e-157	0.65157	0.698	0.378
TRADD	0.273415	0	0	0.649604	0.359	0.06
DDX60L	0.272937	0	0	0.621287	0.279	0.036
ATP5PD	0.272877	3.32289e-67	8.9728e-63	0.605313	0.851	0.645
PTCRA	0.272783	0	0	0.627943	0.256	0
PARVG	0.272454	0	0	0.6304	0.262	0.001
ATP5F1D	0.271942	1.33909e-79	3.61594e-75	0.616319	0.904	0.782
AC116563.1	0.271801	0	0	0.644305	0.291	0.002
STOM	0.271595	1.60062e-258	4.32215e-254	0.654781	0.49	0.166
AC004687.1	0.270491	0	0	0.600758	0.202	0.001
ARL6IP4	0.270316	3.90877e-83	1.05549e-78	0.617891	0.868	0.673
VPS13C	0.270241	6.59666e-242	1.7813e-237	0.677631	0.671	0.304
PPM1N	0.270163	0	0	0.623001	0.262	0.016
ZBTB8OS	0.269908	2.28917e-234	6.18146e-230	0.65737	0.54	0.208
GTF3C6	0.269569	3.13741e-100	8.47194e-96	0.622943	0.721	0.454
STUB1	0.269043	5.63263e-101	1.52098e-96	0.62781	0.819	0.562
TRAPPC10	0.268964	8.23847e-242	2.22464e-237	0.646271	0.46	0.157
PCGF5	0.268952	4.72284e-299	1.27531e-294	0.655187	0.452	0.129
PMAIP1	0.268854	1.95884e-82	5.28946e-78	0.577083	0.295	0.139
VPS41	0.268774	3.06227e-207	8.26905e-203	0.658937	0.609	0.271
CXCL12	0.268713	2.01237e-241	5.434e-237	0.660629	0.56	0.209
MAN1C1	0.268413	0	0	0.638889	0.325	0.044
MAPRE1	0.268397	1.64095e-104	4.43105e-100	0.627867	0.782	0.498
CFP	0.267889	0	0	0.611705	0.229	0.005
PARL	0.26786	9.64579e-148	2.60465e-143	0.639945	0.63	0.33
SMIM20	0.267771	2.27245e-119	6.13629e-115	0.632767	0.704	0.425
ASXL2	0.267448	1.98737e-296	5.3665e-292	0.653673	0.443	0.128
EPS15	0.267213	6.66441e-205	1.79959e-200	0.65693	0.601	0.264
SDF2L1	0.266564	5.31776e-147	1.43595e-142	0.632953	0.566	0.275
PDPN	0.266214	6.6867e-179	1.80561e-174	0.642778	0.555	0.244
LMO2	0.265861	0	0	0.626315	0.304	0.047
NCOR2	0.265717	7.85577e-184	2.12129e-179	0.652421	0.614	0.295
TADA3	0.265225	3.04783e-166	8.23007e-162	0.648333	0.652	0.322
AC012368.1	0.265097	0	0	0.612505	0.267	0.04
SPNS1	0.265041	6.55862e-196	1.77102e-191	0.650878	0.572	0.251
SLC44A1	0.26483	2.05344e-214	5.54491e-210	0.654992	0.562	0.233
TMEM126B	0.264567	2.93679e-154	7.93021e-150	0.638662	0.592	0.292
KYNU	0.264187	0	0	0.638694	0.279	0.001
SLFN5	0.263894	9.18687e-234	2.48073e-229	0.629192	0.382	0.114
MYD88	0.263854	0	0	0.643396	0.323	0.036
EHD1	0.263841	1.64173e-110	4.43318e-106	0.603102	0.412	0.201
ZDHHC24	0.263772	1.5229e-280	4.11228e-276	0.650553	0.443	0.132
COMMD8	0.263772	6.85875e-214	1.85207e-209	0.641081	0.472	0.172
SNAPC5	0.263383	4.47128e-210	1.20738e-205	0.647966	0.517	0.208
PPM1M	0.263244	0	0	0.63307	0.319	0.053
HTATIP2	0.262655	0	0	0.648687	0.31	0.013
IER5L	0.262296	3.10993e-52	8.39774e-48	0.590683	0.773	0.55
TMA7	0.262064	2.31065e-86	6.23945e-82	0.62152	0.92	0.831
ETNK1	0.261974	2.60015e-178	7.02118e-174	0.654938	0.669	0.332
FMN1	0.261808	0	0	0.633906	0.285	0.017
PURA	0.261747	1.05342e-140	2.84454e-136	0.640668	0.68	0.373
CAPRIN2	0.261646	6.74873e-140	1.82236e-135	0.608166	0.386	0.157
UNC5B	0.261389	2.48572e-218	6.71218e-214	0.651052	0.525	0.207
MYO5A	0.261213	0	0	0.692817	0.53	0.122
TMEM208	0.261156	3.7981e-116	1.0256e-111	0.633974	0.756	0.48
TMEM80	0.261108	2.83549e-243	7.65667e-239	0.646154	0.459	0.154
TNFAIP3	0.260991	7.34503e-209	1.98338e-204	0.610178	0.31	0.087
SRSF9	0.260742	6.47491e-66	1.74842e-61	0.604971	0.882	0.701
UNC50	0.260642	6.20923e-169	1.67668e-164	0.63855	0.541	0.246
ARHGAP26	0.260361	4.80369e-266	1.29714e-261	0.627723	0.351	0.088
TAGAP	0.260239	0	0	0.627629	0.256	0.001
DHRS4L2	0.260225	2.2372e-221	6.04111e-217	0.640888	0.454	0.163
RTCA	0.25965	3.48279e-159	9.40458e-155	0.641802	0.603	0.298
ABHD14B	0.259591	5.4751e-277	1.47844e-272	0.645445	0.418	0.122
PTBP3	0.259368	1.80641e-146	4.87786e-142	0.64482	0.693	0.388
ATP2B1-AS1	0.259333	2.24101e-175	6.05141e-171	0.617856	0.389	0.14
RRAGD	0.259006	5.67238e-222	1.53171e-217	0.664196	0.636	0.263
C6orf106	0.258876	5.99197e-216	1.61801e-211	0.640243	0.46	0.167
CD38	0.258672	0	0	0.630137	0.262	0.001
VMA21	0.258517	3.61151e-163	9.75216e-159	0.652198	0.7	0.376
SUMF1	0.258512	0	0	0.650131	0.37	0.068
SLC25A13	0.258502	3.42997e-219	9.26196e-215	0.628867	0.391	0.127
NFATC3	0.258387	8.63298e-223	2.33116e-218	0.649392	0.505	0.193
ATP11A	0.258034	6.05808e-302	1.63586e-297	0.655015	0.446	0.127
CR1	0.257879	0	0	0.623961	0.248	0
SEL1L	0.257494	5.07388e-187	1.3701e-182	0.658106	0.661	0.328
KLHL36	0.257109	2.11426e-250	5.70914e-246	0.65736	0.519	0.184
VPS33A	0.257013	3.98351e-287	1.07567e-282	0.645539	0.417	0.114
PKIB	0.256629	1.20785e-257	3.26156e-253	0.63634	0.397	0.113
RILP	0.256327	0	0	0.650027	0.352	0.051
NME3	0.256096	9.69834e-103	2.61884e-98	0.623962	0.73	0.44
TMEM268	0.255972	0	0	0.632434	0.308	0.041
PCNA	0.255643	1.22728e-164	3.31403e-160	0.636173	0.539	0.242
MEF2A	0.255602	2.86154e-127	7.72702e-123	0.626778	0.577	0.306
PAK2	0.255339	6.40946e-69	1.73075e-64	0.607368	0.871	0.699
PSEN1	0.255061	4.33742e-211	1.17123e-206	0.649487	0.53	0.212
HMGCL	0.254841	7.67884e-159	2.07352e-154	0.634356	0.538	0.247
CLPTM1	0.25482	3.28542e-141	8.87162e-137	0.634042	0.597	0.306
RGS1	0.254369	0	0	0.569826	0.141	0.001
PDCD10	0.25419	3.10325e-138	8.3797e-134	0.638118	0.664	0.358
RAP2A	0.254031	2.12128e-168	5.72811e-164	0.644222	0.601	0.283
PPP1R21	0.25402	0	0	0.649486	0.393	0.086
GABRE	0.253902	0	0	0.600775	0.215	0.013
MTUS1	0.253572	6.91806e-156	1.86808e-151	0.620868	0.442	0.182
TMEM19	0.253408	0	0	0.64963	0.394	0.084
KRCC1	0.2532	3.88708e-220	1.04963e-215	0.644185	0.474	0.177
DISC1	0.253168	0	0	0.617115	0.255	0.019
CYP46A1	0.252874	6.29146e-282	1.69888e-277	0.620109	0.31	0.066
GPRC5C	0.252528	1.35449e-200	3.65752e-196	0.636796	0.462	0.175
HADH	0.252425	1.90148e-140	5.13456e-136	0.630538	0.564	0.281
ARRB1	0.252235	0	0	0.632714	0.306	0.039
PAK1	0.251885	4.67123e-112	1.26137e-107	0.618655	0.569	0.306
NMRAL1	0.25163	2.3647e-228	6.3854e-224	0.635826	0.417	0.138
ALG2	0.251133	6.89552e-231	1.862e-226	0.660054	0.563	0.227
MICAL1	0.251038	0	0	0.661543	0.431	0.096
ATG4C	0.250999	1.18308e-256	3.19466e-252	0.647633	0.451	0.145
SCARB2	0.250734	1.00853e-87	2.72332e-83	0.620423	0.826	0.632
TRIB1	0.250395	1.00274e-193	2.70771e-189	0.615295	0.349	0.112
SIL1	0.250345	1.26764e-172	3.42302e-168	0.648182	0.619	0.299
PDGFB	0.250217	0	0	0.614228	0.244	0.015
UBE4A	0.250205	1.0261e-178	2.77078e-174	0.65112	0.626	0.301

## Sheet: Dataset 1D
Marker genes of clusters in the organoid-microglia coculture: cycling
gene	avg_log2FC	p_val	p_val_adj	auc	pct.1	pct.2
TOP2A	3.45028	0	0	0.844566	0.729	0.093
CENPF	3.31608	0	0	0.850049	0.757	0.131
UBE2C	2.92955	0	0	0.829322	0.691	0.059
HMGB2	2.86437	0	0	0.856095	0.873	0.423
PTTG1	2.83657	0	0	0.838046	0.773	0.186
NUSAP1	2.7609	0	0	0.848514	0.735	0.093
MKI67	2.75759	0	0	0.837029	0.693	0.036
HIST1H4C	2.56457	2.03226e-243	5.48772e-239	0.781093	0.91	0.7
TPX2	2.42147	0	0	0.832504	0.706	0.087
UBE2S	2.16005	2.82223e-220	7.62087e-216	0.760591	0.84	0.563
ASPM	2.1332	0	0	0.815323	0.654	0.037
CDC20	2.10198	0	0	0.746054	0.515	0.029
CCNB1	2.05546	0	0	0.746121	0.54	0.073
MYLPF	2.04465	3.16564e-31	8.54818e-27	0.537033	0.115	0.043
BIRC5	1.99782	0	0	0.831539	0.684	0.035
TUBA1B	1.9745	5.45053e-298	1.47181e-293	0.814551	0.971	0.873
KPNA2	1.95436	1.98434e-213	5.35832e-209	0.739885	0.739	0.4
CCNB2	1.88706	0	0	0.785618	0.608	0.054
CKS1B	1.81503	0	0	0.837479	0.813	0.347
SMC4	1.77126	0	0	0.83333	0.759	0.198
TYMS	1.76219	0	0	0.822673	0.712	0.126
CENPE	1.73861	0	0	0.773891	0.583	0.053
H2AFX	1.7351	0	0	0.808516	0.781	0.344
TUBB4B	1.71522	2.68707e-180	7.25591e-176	0.73921	0.851	0.636
CDK1	1.7038	0	0	0.794244	0.621	0.057
CKS2	1.66098	2.93942e-251	7.93733e-247	0.755655	0.752	0.367
DLGAP5	1.65688	0	0	0.776732	0.565	0.016
GTSE1	1.62615	0	0	0.797578	0.608	0.019
PCLAF	1.61262	0	0	0.845756	0.765	0.122
HMGN2	1.57466	7.28826e-254	1.96805e-249	0.789791	0.969	0.828
HMGB1	1.54935	0	0	0.838306	0.99	0.917
CKAP2	1.53108	0	0	0.774631	0.701	0.244
TPM2	1.47534	2.15043e-141	5.8068e-137	0.676428	0.592	0.281
MAD2L1	1.47369	0	0	0.823723	0.705	0.106
CDKN3	1.45945	0	0	0.767775	0.566	0.045
AURKB	1.45743	0	0	0.797506	0.608	0.021
SGO2	1.43183	0	0	0.76819	0.582	0.069
KIF2C	1.39323	0	0	0.786545	0.581	0.012
H2AFZ	1.38338	4.78978e-264	1.29338e-259	0.795769	0.962	0.847
PLK1	1.35101	0	0	0.706437	0.435	0.028
CCNA2	1.34812	0	0	0.775477	0.565	0.019
MXD3	1.324	0	0	0.770778	0.562	0.03
ARL6IP1	1.29484	5.6688e-58	1.53075e-53	0.634131	0.809	0.642
NUF2	1.28251	0	0	0.768502	0.549	0.016
CDCA8	1.25843	0	0	0.755557	0.527	0.021
HMGB3	1.22297	2.57846e-278	6.96262e-274	0.753608	0.725	0.291
PBK	1.21632	0	0	0.758677	0.527	0.012
KIF11	1.20104	0	0	0.779991	0.583	0.034
TNNI1	1.19926	7.98281e-89	2.1556e-84	0.560593	0.154	0.034
TMPO	1.19816	3.84464e-301	1.03817e-296	0.800612	0.867	0.509
NEK2	1.18714	0	0	0.693911	0.399	0.012
AURKA	1.18363	0	0	0.706075	0.448	0.047
TACC3	1.18315	0	0	0.764646	0.56	0.048
KNL1	1.18283	0	0	0.768952	0.551	0.017
KIF20B	1.16565	0	0	0.783473	0.662	0.136
MIS18BP1	1.16152	0	0	0.756158	0.671	0.239
KIFC1	1.15757	0	0	0.78613	0.581	0.013
ECT2	1.1443	0	0	0.747675	0.564	0.094
FBXO5	1.13422	0	0	0.745109	0.563	0.111
ATAD2	1.12963	0	0	0.756488	0.6	0.129
RAD21	1.12546	3.54515e-168	9.57297e-164	0.734181	0.926	0.743
DEK	1.12381	1.54354e-249	4.16802e-245	0.786185	0.941	0.757
LMNB1	1.12131	0	0	0.782527	0.703	0.194
ANP32E	1.10548	1.45746e-218	3.93558e-214	0.755595	0.829	0.511
STMN1	1.09916	3.12959e-197	8.45084e-193	0.754963	0.962	0.812
CKAP2L	1.0932	0	0	0.757292	0.521	0.008
NDC80	1.08756	0	0	0.773317	0.558	0.016
SMC2	1.08017	0	0	0.784711	0.689	0.206
PIMREG	1.07556	0	0	0.72449	0.456	0.008
NUCKS1	1.07002	6.63113e-237	1.7906e-232	0.780337	0.986	0.903
TTK	1.06191	0	0	0.750433	0.515	0.017
CENPU	1.05239	0	0	0.796583	0.63	0.052
HJURP	1.04884	0	0	0.748688	0.503	0.007
KNSTRN	1.04834	0	0	0.705822	0.507	0.123
NASP	1.04221	4.82364e-203	1.30253e-198	0.755743	0.904	0.677
KIF22	1.03574	0	0	0.772227	0.637	0.13
KIF23	1.02587	0	0	0.753105	0.52	0.018
KIF15	1.01083	0	0	0.773052	0.56	0.018
NCAPG	1.00771	0	0	0.771801	0.565	0.025
SGO1	1.00569	0	0	0.769787	0.553	0.019
HMMR	1.00354	0	0	0.722139	0.462	0.022
UBE2T	1.00104	0	0	0.754681	0.567	0.076
DIAPH3	0.999775	0	0	0.764195	0.543	0.02
DEPDC1	0.998062	0	0	0.734783	0.48	0.013
CDCA3	0.995163	0	0	0.730949	0.474	0.015
CENPW	0.992668	0	0	0.773163	0.648	0.146
PRC1	0.991028	0	0	0.761491	0.554	0.038
PRR11	0.990494	0	0	0.736093	0.516	0.057
KIF4A	0.983154	0	0	0.748579	0.507	0.012
CCDC34	0.974541	0	0	0.771801	0.757	0.289
BUB1	0.966435	0	0	0.712845	0.441	0.02
NEB	0.963404	5.98403e-266	1.61587e-261	0.587132	0.187	0.015
H2AFV	0.9419	7.68834e-189	2.07608e-184	0.747245	0.9	0.7
PSRC1	0.930855	0	0	0.722568	0.492	0.059
DBF4	0.927247	6.26984e-273	1.69305e-268	0.732126	0.639	0.225
NCAPD2	0.922123	0	0	0.759016	0.6	0.112
SPC25	0.914017	0	0	0.757711	0.52	0.006
CDCA2	0.913536	0	0	0.726165	0.46	0.009
ARHGAP11A	0.904271	0	0	0.733001	0.497	0.036
ORC6	0.903751	0	0	0.755868	0.608	0.121
TUBB6	0.903657	4.84611e-304	1.3086e-299	0.747889	0.67	0.231
CENPA	0.902431	0	0	0.696268	0.401	0.011
KLHL41	0.898349	0	0	0.581241	0.17	0.008
HIST1H1C	0.89344	6.96695e-99	1.88129e-94	0.656584	0.603	0.354
RAN	0.893249	1.86066e-210	5.02433e-206	0.763695	0.958	0.836
TUBB	0.893173	1.42568e-176	3.84976e-172	0.741655	0.986	0.904
CENPK	0.888823	0	0	0.763227	0.568	0.055
RRM2	0.885513	0	0	0.748211	0.509	0.016
TNNT1	0.882098	1.28627e-102	3.47332e-98	0.60453	0.308	0.106
CKAP5	0.879097	1.96822e-180	5.31478e-176	0.714138	0.703	0.356
CENPH	0.876988	0	0	0.779549	0.651	0.118
HNRNPA1	0.863554	1.10305e-244	2.97858e-240	0.784871	0.982	0.885
HDGF	0.862201	3.56629e-124	9.63004e-120	0.694928	0.815	0.565
BUB1B	0.860277	0	0	0.739437	0.493	0.018
HIST1H1B	0.859767	0	0	0.680389	0.375	0.016
DTYMK	0.857108	3.83202e-268	1.03476e-263	0.752417	0.719	0.308
HIST2H2AC	0.851921	1.81e-234	4.88755e-230	0.677419	0.461	0.131
ANP32B	0.836787	3.44326e-209	9.29785e-205	0.759969	0.929	0.685
RAD51AP1	0.83673	0	0	0.748549	0.549	0.072
DUT	0.833521	4.7181e-118	1.27403e-113	0.685172	0.744	0.489
BUB3	0.832076	1.42049e-130	3.83576e-126	0.696648	0.784	0.511
CDCA5	0.829354	0	0	0.750725	0.515	0.017
C21orf58	0.828667	0	0	0.731001	0.525	0.081
KIF20A	0.821482	0	0	0.693057	0.392	0.007
PHGDH	0.821224	5.3394e-248	1.4418e-243	0.753063	0.793	0.358
MZT1	0.80603	1.33364e-190	3.60121e-186	0.703938	0.64	0.27
TROAP	0.793406	0	0	0.68702	0.384	0.011
CEP55	0.788273	0	0	0.692379	0.39	0.006
KIF14	0.784302	0	0	0.692543	0.396	0.012
HNRNPA2B1	0.781661	4.71889e-129	1.27424e-124	0.706076	0.967	0.879
ANLN	0.777906	0	0	0.729088	0.48	0.027
CDT1	0.773483	0	0	0.747822	0.544	0.055
GAS2L3	0.767869	3.88882e-236	1.0501e-231	0.672715	0.444	0.12
USP1	0.767258	9.87577e-197	2.66675e-192	0.726873	0.727	0.376
EZH2	0.758007	1.86095e-276	5.02513e-272	0.737926	0.678	0.236
ITGB3BP	0.748485	0	0	0.768675	0.681	0.187
UBALD2	0.747169	1.22702e-87	3.31332e-83	0.641052	0.546	0.306
CHEK1	0.74299	0	0	0.732645	0.551	0.099
PTMS	0.728254	4.30958e-66	1.16372e-61	0.646429	0.974	0.884
SRSF3	0.726969	1.24279e-159	3.35592e-155	0.727638	0.935	0.72
GMNN	0.721993	6.5747e-247	1.77537e-242	0.71664	0.599	0.214
HELLS	0.718341	4.30736e-238	1.16312e-233	0.682581	0.488	0.138
CDC25B	0.71731	3.66931e-284	9.90823e-280	0.70931	0.553	0.154
CENPN	0.716751	0	0	0.75014	0.546	0.059
ATAD5	0.715524	0	0	0.728495	0.566	0.12
TK1	0.715272	0	0	0.716657	0.448	0.017
SKA2	0.715017	1.17773e-172	3.18022e-168	0.717462	0.751	0.416
RRM1	0.71403	1.24704e-227	3.36739e-223	0.719872	0.644	0.256
CLSPN	0.712469	0	0	0.686654	0.404	0.034
GPC3	0.709602	5.65273e-143	1.52641e-138	0.688113	0.705	0.339
SYNE2	0.705246	1.5556e-173	4.20059e-169	0.714085	0.758	0.382
TNNT2	0.703587	8.57966e-139	2.31677e-134	0.557358	0.129	0.015
SNRPB	0.700967	4.97808e-154	1.34423e-149	0.721847	0.888	0.661
RACGAP1	0.699219	0	0	0.711185	0.48	0.064
MYL4	0.697683	3.6221e-171	9.78076e-167	0.557231	0.124	0.01
DES	0.693999	3.5307e-114	9.53394e-110	0.570496	0.174	0.035
HSP90B1	0.686663	5.68883e-85	1.53616e-80	0.666234	0.951	0.815
PSIP1	0.686485	1.61564e-126	4.36272e-122	0.702776	0.907	0.749
MCM7	0.683513	7.66082e-226	2.06865e-221	0.707846	0.603	0.217
RBMX	0.680324	5.75669e-148	1.55448e-143	0.719977	0.946	0.773
NDE1	0.677668	2.27839e-241	6.15234e-237	0.680097	0.472	0.13
ZWINT	0.675657	0	0	0.7347	0.498	0.038
CDCA4	0.665514	0	0	0.726058	0.532	0.099
LSM5	0.664382	4.13008e-150	1.11525e-145	0.715428	0.857	0.577
RTKN2	0.662298	0	0	0.689476	0.406	0.029
RPS6	0.661131	8.23098e-151	2.22261e-146	0.723167	0.99	0.938
HES5	0.643131	4.37534e-27	1.18147e-22	0.566824	0.342	0.21
PMP22	0.641969	4.79351e-76	1.29439e-71	0.633199	0.555	0.323
KMT5A	0.638507	6.4114e-167	1.73127e-162	0.683275	0.569	0.241
NCAPH	0.637202	0	0	0.724405	0.456	0.008
HNRNPD	0.636434	8.86774e-117	2.39456e-112	0.694471	0.917	0.734
FBLN1	0.635705	5.22259e-134	1.41026e-129	0.69706	0.845	0.474
CDK5RAP2	0.634098	4.28915e-199	1.1582e-194	0.714603	0.669	0.298
PCNA	0.627938	5.79491e-122	1.5648e-117	0.661454	0.546	0.272
NES	0.625659	4.86296e-105	1.31315e-100	0.66275	0.681	0.358
LSM4	0.624031	6.02047e-132	1.62571e-127	0.704462	0.857	0.643
H1FX	0.621873	1.67458e-84	4.52186e-80	0.665526	0.927	0.787
KIF18A	0.616496	0	0	0.684089	0.387	0.021
MDK	0.616292	8.32929e-107	2.24916e-102	0.682462	0.915	0.603
C19orf48	0.613527	5.48712e-238	1.48169e-233	0.728187	0.67	0.268
HP1BP3	0.612636	3.02086e-80	8.15724e-76	0.660171	0.869	0.712
RANBP1	0.612221	7.54779e-111	2.03813e-106	0.687678	0.858	0.662
CHAF1A	0.609736	0	0	0.691846	0.427	0.051
CBX5	0.606078	6.55552e-131	1.77019e-126	0.705322	0.899	0.699
NUDT1	0.605498	1.12282e-221	3.03195e-217	0.725623	0.689	0.292
RPS3	0.602799	1.88201e-138	5.082e-134	0.713707	0.992	0.95
DNAJC9	0.598127	3.13515e-232	8.46586e-228	0.696604	0.544	0.176
CEP152	0.593551	0	0	0.702578	0.486	0.088
ILF2	0.590811	1.47833e-135	3.99194e-131	0.708112	0.901	0.665
KIF5B	0.589696	3.68692e-82	9.95579e-78	0.663282	0.935	0.801
MND1	0.589448	0	0	0.725655	0.478	0.029
RPS18	0.588164	1.22816e-106	3.31641e-102	0.687155	0.994	0.973
RPLP0	0.587204	1.17062e-141	3.16102e-137	0.716197	0.989	0.942
SPAG5	0.586733	0	0	0.700148	0.417	0.018
PIF1	0.586431	0	0	0.616657	0.24	0.008
RPL35	0.585288	7.35303e-153	1.98554e-148	0.724697	0.986	0.937
RPL10A	0.579827	4.20765e-107	1.13619e-102	0.687535	0.985	0.921
SAE1	0.578751	1.07999e-201	2.91629e-197	0.716348	0.676	0.299
CIT	0.578149	0	0	0.698451	0.423	0.026
RANGAP1	0.575555	9.34694e-195	2.52395e-190	0.675439	0.496	0.167
MRPL51	0.574742	8.17377e-131	2.20716e-126	0.705707	0.916	0.718
CENPM	0.571693	0	0	0.711432	0.444	0.024
RPL23A	0.571538	1.26854e-136	3.42545e-132	0.71224	0.985	0.922
MCM4	0.570959	2.76976e-217	7.47918e-213	0.649722	0.381	0.093
FANCI	0.56814	0	0	0.711143	0.457	0.039
PTMA	0.563262	3.73122e-123	1.00754e-118	0.701372	0.988	0.948
RPL7A	0.562416	1.37274e-122	3.70681e-118	0.700904	0.99	0.953
SMC3	0.561586	1.33238e-108	3.59783e-104	0.684765	0.857	0.63
CCNA1	0.559859	9.75881e-129	2.63517e-124	0.570428	0.168	0.029
DNMT1	0.558201	1.47341e-97	3.97864e-93	0.659964	0.643	0.394
PITX2	0.555471	2.70373e-130	7.30088e-126	0.610107	0.299	0.087
PRKDC	0.551084	1.29767e-94	3.50409e-90	0.670547	0.795	0.587
FBL	0.551029	1.54781e-145	4.17955e-141	0.711546	0.872	0.565
MELK	0.550542	0	0	0.710748	0.433	0.013
MAZ	0.547439	6.2838e-95	1.69682e-90	0.671078	0.831	0.59
SGCA	0.547192	0	0	0.585805	0.177	0.006
FOXM1	0.54599	0	0	0.708344	0.429	0.014
GINS2	0.543533	3.8885e-299	1.05001e-294	0.667163	0.407	0.076
TMSB15A	0.538835	3.93456e-109	1.06245e-104	0.669837	0.741	0.39
CIP2A	0.538211	0	0	0.693376	0.423	0.043
BRCA1	0.536772	0	0	0.687248	0.424	0.053
DEPDC1B	0.535353	0	0	0.670477	0.36	0.019
PPIA	0.532544	1.23759e-144	3.34185e-140	0.718386	0.972	0.89
RPS2	0.531331	6.67262e-114	1.80181e-109	0.693541	0.999	0.971
EMC9	0.530893	5.56261e-174	1.50207e-169	0.671769	0.508	0.186
HNRNPAB	0.530876	1.0641e-92	2.87339e-88	0.668997	0.812	0.591
MCM3	0.53064	8.05238e-143	2.17439e-138	0.645375	0.427	0.157
RPL13	0.528856	4.14302e-107	1.11874e-102	0.687578	0.998	0.981
NME4	0.526825	1.22521e-119	3.30844e-115	0.691183	0.852	0.56
WEE1	0.52641	8.20333e-235	2.21514e-230	0.682645	0.499	0.14
G2E3	0.525484	6.11917e-126	1.65236e-121	0.666661	0.588	0.283
RPL36A	0.525454	2.95337e-105	7.97499e-101	0.685659	0.966	0.85
NAP1L1	0.518402	4.45708e-137	1.20355e-132	0.712576	0.986	0.91
HIST1H3B	0.51822	0	0	0.657541	0.319	0.004
EEF1D	0.517127	3.46326e-113	9.35183e-109	0.692736	0.974	0.866
CEP70	0.515765	2.42853e-190	6.55775e-186	0.658158	0.437	0.129
ESCO2	0.515095	0	0	0.683214	0.376	0.012
CNTRL	0.511441	7.09211e-129	1.91508e-124	0.646502	0.461	0.186
MZT2B	0.508869	2.78735e-114	7.52669e-110	0.693476	0.961	0.829
BARD1	0.50817	1.06394e-239	2.87295e-235	0.695017	0.544	0.163
YBX1	0.505882	2.33905e-98	6.31613e-94	0.679533	0.985	0.9
HSPB1	0.504852	1.22396e-98	3.30506e-94	0.677403	0.909	0.68
FAM83D	0.504778	0	0	0.648852	0.303	0.005
HIST1H1E	0.503553	1.64223e-142	4.43451e-138	0.656819	0.492	0.194
CDC25C	0.503477	0	0	0.678994	0.362	0.004
CCT5	0.503451	7.88399e-108	2.12891e-103	0.682919	0.839	0.598
SPDL1	0.503088	3.27395e-189	8.84064e-185	0.6536	0.416	0.121
INCENP	0.501481	0	0	0.668993	0.378	0.045
RPSA	0.500604	2.68538e-116	7.25133e-112	0.695568	0.986	0.925
MCM10	0.496532	0	0	0.670443	0.349	0.008
HNRNPA3	0.496332	2.0946e-89	5.65605e-85	0.670466	0.938	0.797
PDLIM3	0.494504	1.76676e-125	4.77078e-121	0.631085	0.404	0.142
TUBA1C	0.493045	1.7568e-06	0.0474389	0.535178	0.404	0.362
SPC24	0.492428	0	0	0.693473	0.396	0.011
HES1	0.492179	3.10616e-57	8.38757e-53	0.630114	0.769	0.541
SUN2	0.490964	3.12178e-173	8.42974e-169	0.653056	0.437	0.135
NCAPD3	0.490563	5.6902e-269	1.53653e-264	0.688453	0.489	0.125
CALM2	0.487888	3.9027e-28	1.05385e-23	0.593778	0.95	0.883
RPS17	0.487755	1.71212e-88	4.62324e-84	0.669542	0.945	0.793
EPB41L2	0.486457	2.80933e-138	7.58603e-134	0.681329	0.661	0.318
MYBL2	0.485195	0	0	0.665333	0.338	0.008
ECI1	0.484709	1.8253e-140	4.92887e-136	0.69723	0.761	0.428
RPS15	0.481388	1.54521e-121	4.17252e-117	0.700029	0.99	0.96
SNRPD1	0.479786	2.78086e-109	7.50915e-105	0.687608	0.899	0.713
NPM1	0.478488	2.52501e-83	6.81828e-79	0.664966	0.978	0.912
HIST1H1D	0.477296	2.81082e-162	7.59006e-158	0.615541	0.3	0.072
RPL7	0.476639	2.48145e-100	6.70067e-96	0.681414	0.989	0.935
CSRP2	0.476012	8.02947e-102	2.1682e-97	0.669695	0.769	0.457
HNRNPR	0.475731	2.82021e-95	7.6154e-91	0.675959	0.944	0.783
RPS4X	0.47559	1.28673e-87	3.47455e-83	0.669296	0.987	0.946
CEP135	0.474899	5.38122e-227	1.45309e-222	0.678324	0.48	0.139
VRK1	0.473077	2.85216e-277	7.70168e-273	0.686272	0.477	0.115
RFC3	0.472554	0	0	0.701735	0.486	0.083
SEPHS1	0.472356	5.25441e-133	1.41885e-128	0.665353	0.563	0.252
DHFR	0.470515	6.83201e-229	1.84485e-224	0.645516	0.361	0.08
EEF1B2	0.469607	4.11184e-80	1.11032e-75	0.661428	0.962	0.835
RPS8	0.468121	5.39269e-95	1.45619e-90	0.676442	0.994	0.968
SET	0.466969	3.67196e-83	9.91538e-79	0.664681	0.964	0.865
POLD3	0.46606	5.27853e-119	1.42536e-114	0.648352	0.486	0.218
CDH15	0.465613	0	0	0.582646	0.171	0.006
MYH10	0.464645	1.55605e-102	4.2018e-98	0.671399	0.773	0.472
SNRPF	0.464235	2.88008e-106	7.77707e-102	0.684782	0.906	0.704
GPSM2	0.46272	1.25811e-147	3.39727e-143	0.658592	0.498	0.189
CENPJ	0.462662	1.57317e-261	4.24802e-257	0.693467	0.522	0.139
SFPQ	0.461733	1.5505e-75	4.18681e-71	0.655159	0.881	0.703
RPL3	0.460831	2.46304e-93	6.65094e-89	0.674861	0.991	0.963
TPM4	0.46068	9.82477e-70	2.65298e-65	0.64739	0.845	0.634
SNRPA	0.459548	2.32458e-139	6.27707e-135	0.697011	0.777	0.433
APOLD1	0.456541	0	0	0.636869	0.299	0.026
TMEM97	0.455638	2.22911e-114	6.01926e-110	0.681341	0.777	0.474
RACK1	0.455551	5.60535e-68	1.51361e-63	0.648643	0.985	0.938
YBX3	0.454693	2.98756e-97	8.0673e-93	0.668392	0.778	0.496
RPL37A	0.454675	4.01068e-97	1.083e-92	0.678449	0.997	0.968
HMG20B	0.452688	1.24003e-94	3.34845e-90	0.656316	0.652	0.381
RPL18A	0.452181	1.48549e-85	4.01127e-81	0.667254	0.994	0.961
LGALS1	0.451797	8.28569e-34	2.23739e-29	0.599697	0.751	0.572
RPL4	0.451626	2.63007e-77	7.10199e-73	0.658737	0.976	0.901
RNF26	0.451598	3.76462e-156	1.01656e-151	0.655369	0.459	0.165
MAD2L2	0.451457	3.68215e-146	9.94292e-142	0.691664	0.698	0.351
CMC2	0.451404	4.46961e-114	1.20693e-109	0.665579	0.626	0.33
RPL29	0.448594	1.43518e-68	3.87541e-64	0.649315	0.99	0.954
BTG3	0.446977	6.17133e-72	1.66644e-67	0.643743	0.761	0.487
RPL14	0.446938	7.64476e-84	2.06432e-79	0.66552	0.992	0.935
CCND1	0.446608	1.5166e-10	4.09526e-06	0.550178	0.556	0.452
MIS18A	0.446252	3.0991e-221	8.36851e-217	0.691898	0.548	0.176
LMNB2	0.444962	2.97659e-233	8.03769e-229	0.691749	0.532	0.162
SPATS2L	0.444648	7.4742e-35	2.01826e-30	0.60071	0.731	0.551
CENPC	0.444589	2.6418e-103	7.13366e-99	0.65641	0.605	0.323
NSD2	0.443218	1.40461e-162	3.79286e-158	0.693258	0.665	0.296
ID1	0.442837	6.12128e-49	1.65293e-44	0.617549	0.716	0.485
CCNF	0.441724	0	0	0.640302	0.318	0.038
SRSF2	0.439505	3.808e-78	1.02827e-73	0.65702	0.853	0.663
RPS16	0.439382	1.98615e-95	5.36321e-91	0.676842	0.988	0.942
EXOSC8	0.438036	1.69014e-148	4.56388e-144	0.691117	0.684	0.337
BRCA2	0.437403	0	0	0.658135	0.359	0.046
BANF1	0.437386	7.18809e-85	1.941e-80	0.665561	0.917	0.757
DDX39A	0.436422	1.12483e-137	3.03738e-133	0.656418	0.505	0.202
RPS3A	0.436339	1.19175e-92	3.21808e-88	0.674206	0.996	0.969
DTL	0.43357	0	0	0.65774	0.326	0.011
METRN	0.433318	5.39719e-58	1.4574e-53	0.627103	0.717	0.461
VIM	0.43323	9.13651e-81	2.46713e-76	0.662357	0.996	0.912
DCXR	0.432812	2.40495e-64	6.49408e-60	0.637267	0.751	0.52
PA2G4	0.432768	2.48513e-80	6.7106e-76	0.659687	0.861	0.682
SSRP1	0.430288	1.05012e-109	2.83565e-105	0.678554	0.775	0.489
ANP32A	0.429855	3.54731e-83	9.57879e-79	0.66192	0.862	0.654
SMC1A	0.428805	4.76241e-77	1.28599e-72	0.645964	0.678	0.447
RPS14	0.428328	1.06867e-68	2.88572e-64	0.649462	0.995	0.967
POC1A	0.425502	0	0	0.681901	0.389	0.027
PARPBP	0.425202	0	0	0.663307	0.354	0.03
IKBIP	0.422492	4.66094e-126	1.25859e-121	0.671818	0.636	0.312
RPL32	0.421573	5.71915e-88	1.54434e-83	0.669651	0.994	0.963
CRNDE	0.421243	3.75299e-141	1.01342e-136	0.662743	0.549	0.217
CENPV	0.419286	1.24528e-68	3.36264e-64	0.633712	0.663	0.394
EMILIN1	0.418779	2.06245e-68	5.56924e-64	0.61379	0.462	0.233
RPS25	0.418343	2.93062e-75	7.91355e-71	0.656616	0.987	0.939
SUPT16H	0.41694	6.45067e-65	1.74187e-60	0.642534	0.839	0.654
SKA3	0.416772	0	0	0.676921	0.36	0.007
JPT1	0.415363	1.78451e-24	4.81871e-20	0.586563	0.876	0.756
SEPT10	0.414572	1.68075e-114	4.53854e-110	0.667958	0.652	0.344
RPL23	0.414027	2.67735e-70	7.22965e-66	0.651234	0.992	0.945
IGFBP5	0.413438	6.68467e-41	1.80506e-36	0.601306	0.594	0.384
RPLP1	0.413387	4.39331e-83	1.18633e-78	0.664767	0.994	0.968
SAPCD2	0.41296	0	0	0.624524	0.267	0.018
ASF1B	0.411761	0	0	0.668764	0.347	0.011
RPS7	0.40981	2.5398e-89	6.85821e-85	0.67097	0.989	0.942
RPL39	0.407764	6.90409e-85	1.86431e-80	0.666582	0.986	0.952
CBX1	0.407627	9.75001e-55	2.63279e-50	0.631869	0.876	0.735
RFC4	0.407399	1.80564e-205	4.87576e-201	0.680472	0.516	0.166
BRD8	0.406784	1.61438e-73	4.35931e-69	0.628722	0.539	0.305
RPL5	0.405715	5.26764e-57	1.42242e-52	0.635763	0.991	0.955
ENAH	0.40426	2.05697e-69	5.55444e-65	0.644063	0.829	0.544
SHCBP1	0.402483	0	0	0.669435	0.348	0.01
NCAPG2	0.401925	0	0	0.663864	0.356	0.03
RPL31	0.40134	7.34035e-68	1.98212e-63	0.648479	0.984	0.908
HSPD1	0.399884	5.77595e-76	1.55968e-71	0.657043	0.954	0.827
XRCC2	0.399643	0	0	0.646669	0.308	0.015
RPS5	0.398476	5.35906e-71	1.44711e-66	0.651994	0.983	0.932
RPA3	0.398182	7.81743e-108	2.11094e-103	0.660281	0.612	0.326
RPL6	0.39707	1.01773e-71	2.74817e-67	0.652802	0.994	0.963
RBBP7	0.395428	7.21095e-94	1.94717e-89	0.664366	0.741	0.483
HMGA2	0.394465	6.08367e-101	1.64277e-96	0.624933	0.423	0.17
RPS15A	0.393908	8.63114e-77	2.33067e-72	0.658249	0.993	0.954
ACYP1	0.392737	1.79184e-93	4.83852e-89	0.635465	0.516	0.24
DCTN3	0.391981	6.98766e-46	1.88688e-41	0.619218	0.821	0.661
PLIN3	0.391924	4.32637e-64	1.16825e-59	0.634084	0.693	0.467
FANCD2	0.391647	0	0	0.663342	0.352	0.027
RPS9	0.391544	2.37252e-79	6.4065e-75	0.660927	0.991	0.944
PNRC2	0.391523	4.67098e-66	1.2613e-61	0.640735	0.769	0.557
COX8A	0.391166	1.54533e-62	4.17285e-58	0.641982	0.941	0.807
RPL37	0.391137	3.88977e-75	1.05036e-70	0.656494	0.991	0.958
PTGES3	0.389843	1.13281e-69	3.05893e-65	0.650368	0.96	0.857
SRSF7	0.388663	1.25078e-74	3.37748e-70	0.654615	0.892	0.729
CTNNAL1	0.388166	7.39637e-129	1.99724e-124	0.65908	0.545	0.235
CENPL	0.38622	5.47021e-238	1.47712e-233	0.656047	0.398	0.09
PSMC3	0.385488	2.19835e-98	5.93621e-94	0.670162	0.778	0.509
WDR34	0.384966	6.29473e-168	1.69977e-163	0.651521	0.435	0.138
RPL13A	0.384625	5.23681e-75	1.4141e-70	0.65636	0.995	0.975
HIRIP3	0.384565	9.66246e-160	2.60916e-155	0.655421	0.471	0.158
CARHSP1	0.384003	8.45262e-90	2.28246e-85	0.666292	0.841	0.589
RPL21	0.383949	1.12177e-80	3.02913e-76	0.662302	0.992	0.954
RPS12	0.383846	8.18363e-64	2.20982e-59	0.643898	0.993	0.963
SERBP1	0.382675	2.21892e-78	5.99176e-74	0.659719	0.962	0.854
RPL36	0.382503	1.28953e-58	3.48211e-54	0.637724	0.992	0.939
IMPDH2	0.382186	5.34959e-77	1.44455e-72	0.655565	0.896	0.648
HNRNPH3	0.381437	2.17884e-67	5.88353e-63	0.646829	0.924	0.734
SEPT7	0.379729	2.22291e-64	6.00254e-60	0.644375	0.962	0.855
BCL2L12	0.378738	7.70862e-167	2.08156e-162	0.672892	0.528	0.202
HIST1H3G	0.378335	0	0	0.632139	0.267	0.003
GMPS	0.378207	1.02343e-107	2.76358e-103	0.675784	0.775	0.472
RPL8	0.377674	2.02354e-74	5.46418e-70	0.655725	0.991	0.951
RPS20	0.377298	4.21509e-81	1.1382e-76	0.66272	0.986	0.927
ENO3	0.376278	1.24115e-40	3.35148e-36	0.541429	0.121	0.039
RPS23	0.376217	2.00844e-61	5.4234e-57	0.641097	0.994	0.967
GNG5	0.37601	5.35929e-64	1.44717e-59	0.643169	0.95	0.747
CCDC18	0.375829	8.61133e-252	2.32532e-247	0.638161	0.334	0.06
SKA1	0.373479	0	0	0.663218	0.33	0.004
EMP2	0.372919	9.08689e-97	2.45373e-92	0.642083	0.549	0.262
NCL	0.372678	7.44893e-47	2.01143e-42	0.622502	0.958	0.856
LBR	0.372216	2.84976e-58	7.69521e-54	0.624071	0.619	0.415
NUDCD2	0.371935	2.97206e-64	8.02545e-60	0.628377	0.614	0.387
RUVBL2	0.37108	3.25825e-107	8.79826e-103	0.65358	0.581	0.284
RHNO1	0.37077	5.32446e-129	1.43776e-124	0.652764	0.5	0.209
CALR	0.370662	9.89617e-38	2.67226e-33	0.609226	0.936	0.808
ARL2	0.3698	7.10402e-93	1.9183e-88	0.666275	0.806	0.526
NONO	0.368504	2.15539e-89	5.82019e-85	0.670337	0.948	0.783
SNRPE	0.368201	1.7664e-76	4.76981e-72	0.657158	0.921	0.774
KHDRBS1	0.366238	3.17937e-62	8.58527e-58	0.641442	0.924	0.785
FUS	0.365288	3.10932e-72	8.39611e-68	0.652829	0.922	0.798
ECI2	0.365098	2.06436e-79	5.5744e-75	0.649161	0.72	0.457
IPO5	0.364826	1.15212e-94	3.11107e-90	0.660913	0.717	0.427
MGME1	0.36452	2.57861e-136	6.96302e-132	0.65898	0.522	0.215
LDHB	0.364518	1.80906e-72	4.885e-68	0.653441	0.967	0.857
CALM3	0.364501	2.64676e-28	7.14705e-24	0.59368	0.882	0.777
MASTL	0.363825	0	0	0.656475	0.358	0.047
IGFBP2	0.363781	9.13344e-77	2.4663e-72	0.654382	0.912	0.611
RPLP2	0.363322	3.1564e-83	8.52322e-79	0.664903	0.987	0.943
NOTCH3	0.361373	2.97721e-106	8.03935e-102	0.645097	0.536	0.24
RPL27	0.361202	2.04285e-70	5.51632e-66	0.65133	0.982	0.911
COL4A2	0.360914	3.566e-88	9.62927e-84	0.64814	0.677	0.352
KIF18B	0.360096	0	0	0.638556	0.279	0.002
CYR61	0.358792	7.8454e-56	2.11849e-51	0.615265	0.584	0.338
RPL12	0.358311	1.11639e-36	3.01458e-32	0.60793	0.987	0.938
SAP30	0.358171	1.78219e-84	4.81244e-80	0.632075	0.52	0.262
RPL11	0.357772	3.49587e-57	9.4399e-53	0.635985	0.997	0.966
ERH	0.357752	7.38986e-59	1.99548e-54	0.637463	0.91	0.788
RPL27A	0.357438	1.44197e-66	3.89374e-62	0.647058	0.99	0.953
CEP57L1	0.35666	1.92742e-129	5.2046e-125	0.651782	0.5	0.203
TPM1	0.356106	2.12344e-27	5.73394e-23	0.58957	0.761	0.588
HNRNPM	0.355287	5.96698e-66	1.61126e-61	0.639589	0.748	0.533
GKAP1	0.353455	3.95407e-63	1.06772e-58	0.610515	0.461	0.243
ANXA6	0.352705	1.05182e-67	2.84022e-63	0.63249	0.628	0.393
LIG1	0.352256	4.25115e-164	1.14794e-159	0.636198	0.376	0.108
GLRX5	0.351335	1.1083e-56	2.99274e-52	0.629872	0.754	0.553
PDLIM4	0.35088	2.73586e-67	7.38763e-63	0.617149	0.489	0.261
LTBP4	0.350547	6.99175e-85	1.88798e-80	0.649884	0.693	0.4
RPS10	0.350241	1.08435e-61	2.92808e-57	0.641365	0.974	0.905
C1QTNF3	0.350095	2.6393e-106	7.1269e-102	0.566313	0.164	0.033
UACA	0.348856	8.80278e-77	2.37702e-72	0.634453	0.585	0.326
PXMP2	0.347877	3.09702e-103	8.36288e-99	0.633176	0.452	0.198
CDKN2C	0.347342	0	0	0.612694	0.239	0.015
PTBP1	0.345667	3.86633e-82	1.04402e-77	0.656724	0.799	0.539
PDIA6	0.345003	1.95999e-56	5.29255e-52	0.634219	0.923	0.754
MSC	0.34306	3.16788e-234	8.55422e-230	0.58253	0.18	0.016
CD99	0.342336	2.06819e-64	5.58473e-60	0.641866	0.91	0.643
NEXN	0.342162	3.91787e-45	1.05794e-40	0.570753	0.263	0.12
FAM111B	0.34158	0	0	0.608452	0.228	0.011
HMGN1	0.340032	2.05826e-56	5.55791e-52	0.63495	0.967	0.884
GDI2	0.339742	2.69189e-64	7.2689e-60	0.64333	0.915	0.735
ILF3	0.33867	5.15124e-77	1.39099e-72	0.655731	0.879	0.656
BORA	0.337708	1.65872e-193	4.47905e-189	0.60416	0.249	0.043
LMNA	0.337383	3.79078e-32	1.02362e-27	0.593821	0.657	0.476
DESI2	0.336868	6.96118e-68	1.87973e-63	0.632194	0.622	0.388
RPL19	0.336029	9.00617e-39	2.43194e-34	0.611119	0.99	0.95
MMS22L	0.335792	2.67835e-186	7.23236e-182	0.632535	0.35	0.083
TRIM28	0.335762	1.63565e-80	4.41675e-76	0.659453	0.886	0.661
CDK4	0.334827	7.27545e-60	1.96459e-55	0.630538	0.711	0.486
RPS24	0.334328	4.42693e-70	1.1954e-65	0.651	0.994	0.966
RPS29	0.334108	7.1407e-64	1.9282e-59	0.643955	0.989	0.936
TNFAIP8L1	0.333474	1.82392e-53	4.92512e-49	0.58507	0.311	0.153
NMU	0.333091	2.55457e-106	6.89809e-102	0.565881	0.164	0.032
HACD3	0.332404	1.42022e-54	3.83502e-50	0.630348	0.832	0.656
PAICS	0.331441	5.66993e-103	1.53105e-98	0.662142	0.682	0.368
PIN1	0.331254	1.30302e-68	3.51854e-64	0.642145	0.748	0.526
OIP5	0.331144	0	0	0.635736	0.28	0.009
DCAF7	0.33104	1.98776e-32	5.36755e-28	0.598175	0.757	0.599
RPL35A	0.330959	6.5966e-56	1.78128e-51	0.634404	0.992	0.948
RPL15	0.330753	1.27669e-64	3.44744e-60	0.644831	0.993	0.961
RPS11	0.330737	4.88293e-63	1.31854e-58	0.642994	0.994	0.962
WDHD1	0.33005	3.73752e-248	1.00924e-243	0.642818	0.351	0.067
SMPX	0.329574	1.39196e-244	3.75871e-240	0.549518	0.101	0.002
CBX3	0.329537	1.20468e-66	3.25299e-62	0.64637	0.928	0.767
TMEM106C	0.328939	3.20552e-73	8.65588e-69	0.632309	0.58	0.336
HNRNPA1P48	0.327703	4.75158e-117	1.28307e-112	0.659478	0.596	0.276
PKMYT1	0.327429	0	0	0.644645	0.295	0.005
SMC6	0.325727	3.97767e-107	1.07409e-102	0.641414	0.497	0.221
RPS21	0.324798	1.76846e-62	4.77538e-58	0.642295	0.978	0.906
HES4	0.32396	2.81651e-47	7.60543e-43	0.614861	0.715	0.472
STK26	0.323858	8.95617e-116	2.41844e-111	0.624196	0.384	0.138
RPL9	0.322309	5.86841e-52	1.58465e-47	0.629409	0.99	0.958
RPL22	0.322271	1.46719e-54	3.96186e-50	0.632711	0.986	0.932
RALY	0.321759	5.06571e-62	1.36789e-57	0.638013	0.817	0.607
PHF19	0.321458	9.08988e-193	2.45454e-188	0.636982	0.355	0.087
CAP2	0.32062	1.39849e-78	3.77633e-74	0.594761	0.312	0.118
SNRPD2	0.320571	3.25404e-67	8.78689e-63	0.647522	0.958	0.835
SIVA1	0.319901	2.25034e-52	6.07661e-48	0.625868	0.777	0.589
RPL41	0.318704	6.24836e-56	1.68724e-51	0.634439	0.991	0.969
PITX1	0.31863	1.69884e-72	4.58738e-68	0.568665	0.198	0.06
MT2A	0.318395	1.27789e-63	3.45069e-59	0.583687	0.282	0.115
TPR	0.317994	1.65494e-49	4.46884e-45	0.625171	0.871	0.734
RHEB	0.316155	5.7174e-46	1.54387e-41	0.618342	0.777	0.617
DDB2	0.314655	2.23059e-39	6.02326e-35	0.590634	0.463	0.283
RFLNB	0.31303	4.7555e-104	1.28413e-99	0.606143	0.319	0.107
PARP1	0.312745	1.07785e-51	2.91053e-47	0.626254	0.826	0.633
PPP1R35	0.312689	1.8393e-50	4.96667e-46	0.607108	0.522	0.318
HIST1H2AG	0.312267	3.886e-217	1.04934e-212	0.625764	0.308	0.058
PPP1CC	0.310646	9.4763e-53	2.55888e-48	0.62815	0.845	0.658
RPS19	0.310546	1.57909e-58	4.26402e-54	0.637629	0.999	0.978
PSME2	0.310076	7.55755e-63	2.04076e-58	0.629292	0.653	0.416
H3F3A	0.309274	1.36012e-64	3.67274e-60	0.644792	0.994	0.943
SIX1	0.308962	1.60927e-126	4.34551e-122	0.587916	0.227	0.051
RPL26	0.308359	2.23934e-28	6.04688e-24	0.594266	0.987	0.953
MFGE8	0.308097	7.14278e-93	1.92877e-88	0.639324	0.551	0.263
RPL18	0.308078	1.24596e-48	3.36445e-44	0.625045	0.987	0.956
FEN1	0.307062	6.12872e-138	1.65494e-133	0.623353	0.35	0.107
SRSF10	0.306064	2.15427e-58	5.81718e-54	0.635728	0.856	0.694
RPL10	0.305553	6.56593e-48	1.773e-43	0.624082	0.996	0.98
POLQ	0.305524	0	0	0.616784	0.238	0.004
HNRNPUL1	0.305513	9.23178e-56	2.49286e-51	0.630226	0.787	0.595
ANAPC11	0.30543	4.93017e-42	1.33129e-37	0.615313	0.904	0.771
AC026401.3	0.305219	6.03828e-297	1.63052e-292	0.60669	0.235	0.022
CDCA7	0.304671	3.79787e-237	1.02554e-232	0.622521	0.293	0.048
NEIL3	0.304655	0	0	0.622458	0.247	0.002
ARHGEF39	0.303689	0	0	0.612763	0.234	0.008
RBM24	0.303565	2.20277e-48	5.94815e-44	0.548118	0.14	0.044
CCNG1	0.302529	9.36679e-38	2.52931e-33	0.607547	0.837	0.652
CDKN2D	0.302128	1.97682e-33	5.33801e-29	0.582683	0.457	0.278
TIMELESS	0.301001	6.97085e-213	1.88234e-208	0.632451	0.331	0.069
CDC6	0.300923	0	0	0.616132	0.252	0.021
CCDC14	0.300571	5.90711e-94	1.5951e-89	0.644947	0.58	0.294
BLM	0.2999	0	0	0.628486	0.276	0.02
GINS1	0.299522	0	0	0.631743	0.291	0.027
CLCN5	0.299071	5.28804e-49	1.42793e-44	0.58763	0.354	0.186
MPPED2	0.298941	2.69872e-112	7.28736e-108	0.590043	0.245	0.064
PKM	0.298644	1.70998e-46	4.61746e-42	0.620404	0.87	0.678
COL6A3	0.296425	7.09821e-54	1.91673e-49	0.60282	0.476	0.249
ACTL6A	0.296363	1.19825e-77	3.23564e-73	0.626837	0.516	0.264
UQCC2	0.295018	3.12592e-62	8.44092e-58	0.633591	0.728	0.493
E2F7	0.29388	0	0	0.626005	0.264	0.012
NKAIN4	0.293313	9.93064e-72	2.68157e-67	0.630123	0.611	0.326
PSMC3IP	0.293258	7.42376e-190	2.00464e-185	0.622896	0.315	0.067
RPL38	0.293016	7.12167e-51	1.92307e-46	0.62798	0.982	0.919
ACTA2	0.292247	2.06529e-19	5.5769e-15	0.553703	0.3	0.191
UHRF1	0.290223	0	0	0.625351	0.281	0.029
GSTP1	0.290107	1.68416e-37	4.54775e-33	0.608929	0.962	0.817
SEPT11	0.288724	4.38469e-51	1.184e-46	0.626753	0.913	0.695
HNRNPA0	0.28866	5.98563e-57	1.6163e-52	0.634069	0.862	0.698
E2F8	0.288143	0	0	0.614672	0.232	0.003
HAUS1	0.287581	8.90852e-86	2.40557e-81	0.640524	0.584	0.311
SAC3D1	0.286804	1.14366e-83	3.08824e-79	0.63542	0.556	0.287
MCM5	0.286155	2.37854e-83	6.42277e-79	0.590611	0.272	0.098
PLS3	0.286033	1.18393e-55	3.19696e-51	0.603567	0.46	0.243
SKP2	0.285705	4.36202e-140	1.17788e-135	0.633812	0.394	0.129
MANF	0.285572	3.46939e-46	9.36839e-42	0.615559	0.73	0.52
KANK2	0.28537	1.63685e-77	4.41997e-73	0.624298	0.502	0.249
EIF3L	0.285164	1.10007e-45	2.97051e-41	0.620916	0.962	0.86
FADS1	0.284671	4.61411e-41	1.24595e-36	0.607542	0.706	0.492
C12orf57	0.284318	5.98078e-46	1.61499e-41	0.620982	0.952	0.794
FSTL1	0.284181	3.79114e-62	1.02372e-57	0.625174	0.665	0.369
POLD2	0.28411	6.36902e-90	1.71983e-85	0.653851	0.713	0.392
LMO7	0.283834	9.31844e-51	2.51626e-46	0.575086	0.265	0.119
GLO1	0.283756	4.60011e-53	1.24217e-48	0.628078	0.819	0.638
NRM	0.282827	4.52806e-126	1.22271e-121	0.644004	0.473	0.182
JSRP1	0.280532	2.41007e-249	6.5079e-245	0.568397	0.144	0.008
HMGN3	0.279282	1.31911e-29	3.56199e-25	0.595212	0.848	0.696
FOSB	0.279276	1.31066e-26	3.53918e-22	0.577269	0.497	0.331
CNTLN	0.278492	4.28491e-79	1.15705e-74	0.628616	0.516	0.268
USP13	0.277708	3.43256e-140	9.26895e-136	0.626915	0.368	0.112
MZT2A	0.277632	1.39444e-54	3.76542e-50	0.630838	0.88	0.677
TCF21	0.276952	1.19066e-25	3.21513e-21	0.539328	0.14	0.063
ASRGL1	0.276333	1.3763e-52	3.71642e-48	0.587221	0.339	0.165
CEP192	0.27625	1.80463e-122	4.87304e-118	0.630411	0.404	0.145
UBA2	0.275098	1.86494e-54	5.03589e-50	0.6261	0.737	0.525
SNRPG	0.275011	1.46718e-41	3.96183e-37	0.613822	0.845	0.698
FGFR4	0.274995	4.2687e-226	1.15268e-221	0.579303	0.174	0.016
RPS27A	0.274748	2.04773e-38	5.52949e-34	0.610586	0.994	0.963
STIL	0.274534	0	0	0.620043	0.259	0.019
CEP78	0.274244	1.31786e-115	3.55861e-111	0.644687	0.5	0.21
CYC1	0.274168	4.76639e-55	1.28707e-50	0.628505	0.795	0.566
RPL30	0.274054	8.43282e-44	2.27711e-39	0.618426	0.989	0.958
FN1	0.273594	3.49279e-72	9.43158e-68	0.622551	0.53	0.266
SESN3	0.273268	1.96772e-51	5.31345e-47	0.619537	0.693	0.464
ALYREF	0.272634	3.42177e-85	9.23981e-81	0.629581	0.496	0.244
AKAP12	0.271532	2.45168e-42	6.62027e-38	0.608447	0.717	0.471
TUBG1	0.270786	9.71947e-86	2.62455e-81	0.62693	0.475	0.227
SCLT1	0.270246	4.17486e-93	1.12734e-88	0.616621	0.388	0.16
EGR1	0.269614	3.50539e-31	9.4656e-27	0.59221	0.685	0.47
TICRR	0.26956	0	0	0.621968	0.248	0.004
SMTN	0.268799	3.58888e-140	9.69106e-136	0.61921	0.333	0.095
CDH11	0.268468	2.34525e-58	6.33289e-54	0.613244	0.54	0.295
GRK6	0.267045	6.73409e-87	1.81841e-82	0.611929	0.379	0.158
PCOLCE	0.267016	3.24418e-58	8.76027e-54	0.611428	0.525	0.281
PRIM1	0.266711	1.14418e-163	3.08964e-159	0.625688	0.341	0.088
SLC25A6	0.266485	1.17356e-27	3.16896e-23	0.592888	0.961	0.861
LSM2	0.266418	4.25136e-52	1.14799e-47	0.627096	0.841	0.647
ACTG1	0.26635	3.07116e-40	8.29305e-36	0.613302	0.994	0.962
SNRPD3	0.266019	1.17202e-44	3.1648e-40	0.618707	0.888	0.739
NELFE	0.265174	8.74136e-57	2.36043e-52	0.623368	0.663	0.425
RPL22L1	0.265123	1.89617e-45	5.12023e-41	0.617035	0.81	0.59
PPP2R3B	0.264725	1.00089e-138	2.70272e-134	0.648612	0.476	0.172
RFC1	0.264148	7.08985e-43	1.91447e-38	0.612419	0.749	0.555
JUN	0.264076	1.42764e-23	3.85506e-19	0.584664	0.871	0.733
HIST1H2AH	0.26397	9.34213e-306	2.52266e-301	0.599141	0.215	0.017
ZMYM1	0.263567	5.97441e-84	1.61327e-79	0.614992	0.405	0.178
FOS	0.263396	2.78387e-13	7.51728e-09	0.561268	0.777	0.668
CENPQ	0.26294	2.71931e-140	7.34296e-136	0.6235	0.351	0.104
CCT4	0.262706	2.54044e-49	6.85996e-45	0.625148	0.91	0.752
CSE1L	0.261999	2.55277e-104	6.89324e-100	0.646369	0.544	0.255
MCM2	0.261711	2.94593e-218	7.95488e-214	0.610921	0.263	0.042
CNIH4	0.260911	1.82251e-40	4.92131e-36	0.604407	0.637	0.446
KNTC1	0.260794	1.78175e-228	4.81126e-224	0.61274	0.266	0.041
IGF2.1	0.260573	1.02523e-58	2.76843e-54	0.606344	0.472	0.241
LDHA	0.25985	2.29273e-19	6.19106e-15	0.572601	0.665	0.514
PLK4	0.259426	0	0	0.620902	0.257	0.015
ISYNA1	0.259288	8.01364e-35	2.16392e-30	0.600096	0.713	0.534
GLIPR2	0.259287	5.11346e-74	1.38079e-69	0.617772	0.475	0.228
CDK2	0.259047	5.28339e-164	1.42667e-159	0.621152	0.321	0.08
ZGRF1	0.258621	4.75874e-258	1.285e-253	0.626559	0.301	0.045
E2F1	0.258013	6.40928e-253	1.7307e-248	0.592513	0.205	0.02
RPL39L	0.257352	7.16691e-90	1.93528e-85	0.610925	0.365	0.147
YWHAE	0.257127	6.80935e-33	1.83873e-28	0.601855	0.962	0.878
SRI	0.256985	3.54027e-34	9.5598e-30	0.600879	0.782	0.594
CCNB1IP1	0.256529	5.69834e-56	1.53872e-51	0.629389	0.811	0.558
SRPK1	0.256051	2.12736e-75	5.74451e-71	0.637106	0.634	0.36
H2AFY	0.255939	7.39296e-29	1.99632e-24	0.593843	0.834	0.689
CCDC77	0.255208	1.99693e-140	5.39232e-136	0.615856	0.321	0.088
UBE2I	0.255022	2.4343e-51	6.57334e-47	0.627589	0.892	0.736
XRCC6	0.254672	6.80066e-48	1.83638e-43	0.622705	0.873	0.707
PPDPF	0.253245	3.54385e-38	9.56945e-34	0.609914	0.942	0.81
CCDC167	0.25294	4.36719e-50	1.17927e-45	0.61756	0.681	0.459
POLA2	0.252465	8.92967e-231	2.41128e-226	0.616494	0.275	0.044
PXDN	0.252408	2.26784e-56	6.12384e-52	0.615175	0.572	0.332
RAB34	0.252388	2.4275e-44	6.55497e-40	0.606092	0.599	0.39
PPP1R14B	0.251655	4.08375e-36	1.10273e-31	0.605655	0.861	0.689
CDCA7L	0.251508	1.72804e-101	4.66622e-97	0.613458	0.357	0.131
FXYD1	0.250563	1.53522e-50	4.14555e-46	0.572608	0.259	0.11
PDCD5	0.250512	5.7095e-48	1.54174e-43	0.619944	0.789	0.576
GINS4	0.250331	2.00492e-231	5.41387e-227	0.618383	0.282	0.045

## Sheet: Dataset 1E
Marker genes of clusters in the organoid-microglia coculture: epithel
gene	avg_log2FC	p_val	p_val_adj	auc	pct.1	pct.2
KRT19	3.17043	0	0	0.929729	0.866	0.021
S100A10	2.94344	0	0	0.915089	0.89	0.197
SPINK1	2.89445	2.77595e-136	7.49591e-132	0.564184	0.136	0.009
DLK1	2.86571	2.53425e-24	6.84324e-20	0.610198	0.507	0.308
KRT18	2.72707	0	0	0.9154	0.91	0.249
KRT8	2.68914	0	0	0.938763	0.93	0.258
APOA1	2.34752	1.41842e-107	3.83015e-103	0.570227	0.154	0.015
RBP2	2.29643	2.23284e-153	6.02933e-149	0.554035	0.112	0.005
EZR	2.01406	4.34279e-171	1.17268e-166	0.819285	0.804	0.363
SPARC	1.96943	6.36665e-129	1.71919e-124	0.805813	0.89	0.573
MGP	1.94488	1.21183e-164	3.2723e-160	0.809319	0.88	0.344
TNNT1	1.78624	0	0	0.8477	0.749	0.101
IGFBP3	1.73471	9.02074e-230	2.43587e-225	0.735502	0.557	0.1
COL3A1	1.72358	3.1455e-130	8.4938e-126	0.794772	0.95	0.456
FABP1	1.70047	1.13933e-98	3.07653e-94	0.547041	0.1	0.007
ANXA2	1.6455	1.43652e-186	3.87902e-182	0.839943	0.894	0.387
BST2	1.60202	2.58965e-130	6.99284e-126	0.768466	0.733	0.322
CLDN4	1.57056	2.77743e-215	7.49989e-211	0.587187	0.182	0.009
CSRP2	1.56291	2.50486e-73	6.76388e-69	0.721019	0.782	0.473
TMEM98	1.54709	3.10121e-172	8.3742e-168	0.812544	0.802	0.332
DCN	1.53885	5.08966e-140	1.37436e-135	0.779798	0.856	0.323
PLP2	1.47301	0	0	0.865772	0.83	0.2
NPNT	1.46035	0	0	0.781703	0.577	0.018
S100A6	1.45803	2.32338e-42	6.27383e-38	0.635357	0.459	0.238
IFITM3	1.40594	2.24137e-105	6.05238e-101	0.779427	0.952	0.622
SFRP2	1.39994	5.59365e-26	1.51045e-21	0.606056	0.439	0.248
EPCAM	1.3747	2.12255e-122	5.73152e-118	0.583116	0.182	0.019
MYL9	1.35063	0	0	0.80577	0.687	0.121
TSPAN8	1.32661	1.19517e-88	3.22732e-84	0.546617	0.1	0.008
LGALS3	1.29119	4.92918e-81	1.33103e-76	0.679052	0.545	0.2
EIF4EBP1	1.27813	2.37449e-138	6.41182e-134	0.804888	0.842	0.466
TPM1	1.27485	2.82583e-84	7.63059e-80	0.747501	0.906	0.592
ELF3	1.1976	1.45822e-207	3.93764e-203	0.593045	0.196	0.012
MDK	1.19608	2.21348e-88	5.97707e-84	0.7552	0.942	0.618
COL1A1	1.11461	6.90596e-86	1.86482e-81	0.733377	0.918	0.416
RSRP1	1.10996	3.12379e-32	8.43518e-28	0.64979	0.772	0.581
TFPI2	1.1004	2.97535e-70	8.03433e-66	0.613184	0.299	0.079
FRZB	1.09496	3.39437e-95	9.16581e-91	0.674223	0.479	0.15
MYRF	1.09437	0	0	0.796648	0.621	0.041
BCAM	1.08821	9.75614e-265	2.63445e-260	0.75507	0.581	0.101
EEF1B2	1.07808	9.89175e-137	2.67107e-132	0.826545	0.96	0.842
UPK3B	1.07632	0	0	0.706949	0.417	0.004
DSP	1.07131	0	0	0.768061	0.593	0.073
LY6E	1.06662	5.93463e-147	1.60253e-142	0.803043	0.88	0.397
SLIT3	1.05787	3.87726e-220	1.04698e-215	0.765445	0.641	0.143
LUM	1.04545	1.92275e-43	5.192e-39	0.651176	0.619	0.315
DSG2	1.04375	0	0	0.823641	0.711	0.084
PERP	1.03085	7.68552e-231	2.07532e-226	0.75926	0.611	0.126
PITX1	1.02018	0	0	0.756954	0.565	0.055
RPS6	1.01512	9.69376e-161	2.6176e-156	0.855073	0.99	0.94
PRSS35	1.0059	7.44511e-173	2.0104e-168	0.68775	0.453	0.083
SERPINA1	1.00502	8.73528e-07	0.0235879	0.527878	0.114	0.065
IL6ST	0.999094	1.22869e-56	3.31783e-52	0.68884	0.721	0.426
PITX2	0.998768	1.23383e-248	3.33171e-244	0.735202	0.545	0.089
RPS12	0.986473	3.11565e-140	8.4132e-136	0.831366	0.994	0.965
SLC9A3R1	0.983241	1.46038e-147	3.94347e-143	0.752537	0.663	0.22
RPL41	0.976904	8.90686e-170	2.40512e-165	0.865073	0.998	0.97
RPL10A	0.972226	1.81589e-132	4.90344e-128	0.821867	0.98	0.925
CAV1	0.968394	0	0	0.724654	0.497	0.053
MT1E	0.955944	0	0	0.645966	0.299	0.007
COL9A3	0.946251	7.30205e-133	1.97177e-128	0.732698	0.635	0.203
RPS18	0.94051	1.32484e-142	3.57748e-138	0.834201	0.994	0.974
RAB11FIP1	0.932123	2.21832e-118	5.99013e-114	0.75455	0.741	0.317
PODXL	0.929485	4.65217e-298	1.25623e-293	0.699424	0.439	0.047
TPM2	0.927943	1.78479e-117	4.81946e-113	0.747373	0.747	0.292
PHACTR2	0.920245	3.71704e-79	1.00371e-74	0.709438	0.695	0.33
DMKN	0.915446	0	0	0.773467	0.611	0.086
LGALS2	0.90227	0	0	0.67289	0.351	0.006
NME4	0.899946	5.19696e-89	1.40334e-84	0.753314	0.874	0.574
SNHG8	0.899725	1.497e-87	4.04236e-83	0.756887	0.928	0.684
CYR61	0.897944	1.67393e-41	4.5201e-37	0.652224	0.639	0.349
RPS14	0.897626	1.07248e-145	2.89603e-141	0.837853	0.99	0.969
SPINT2	0.896175	4.69536e-81	1.26789e-76	0.710067	0.685	0.32
RPL23A	0.88634	5.59891e-137	1.51187e-132	0.827385	0.98	0.925
S100A14	0.885363	7.14546e-301	1.92949e-296	0.579552	0.162	0.004
RPS29	0.880197	4.59982e-145	1.24209e-140	0.837078	0.982	0.939
MT2A	0.879277	2.26894e-36	6.12683e-32	0.596426	0.309	0.123
PLAC9	0.866455	1.12514e-87	3.03823e-83	0.684128	0.541	0.194
RPS28	0.864117	5.89444e-136	1.59167e-131	0.826187	0.99	0.949
GJA1	0.863432	1.82515e-106	4.92846e-102	0.712191	0.619	0.216
AHNAK	0.86221	1.44642e-113	3.90576e-109	0.755987	0.822	0.345
RPS26	0.860063	3.95553e-134	1.06811e-129	0.823905	0.972	0.923
RPS3	0.856628	8.79197e-132	2.3741e-127	0.821068	0.988	0.952
SNHG18	0.8563	6.9644e-182	1.8806e-177	0.781132	0.737	0.218
PRPH	0.855049	1.89334e-192	5.11258e-188	0.656786	0.361	0.047
ZFAS1	0.854803	2.7864e-107	7.52412e-103	0.789025	0.964	0.891
SOX6	0.854567	0	0	0.757117	0.569	0.057
GSTA1	0.853315	1.46026e-231	3.94315e-227	0.550496	0.102	0.001
MME	0.84535	2.25081e-70	6.07785e-66	0.617553	0.313	0.086
TPT1	0.84235	6.22011e-115	1.67962e-110	0.799517	0.994	0.972
RPS8	0.836767	3.83846e-122	1.0365e-117	0.808926	0.996	0.969
SPRR2F	0.830908	0	0	0.627515	0.257	0.002
CAST	0.827338	2.06757e-88	5.58307e-84	0.740068	0.804	0.445
RPLP1	0.825474	7.44326e-134	2.0099e-129	0.823633	0.996	0.97
RPS23	0.822967	2.41039e-130	6.50878e-126	0.819296	0.998	0.968
HAND2-AS1	0.82115	0	0	0.734273	0.497	0.031
TMEM141	0.819409	4.21026e-102	1.1369e-97	0.748617	0.766	0.381
RPL34	0.819387	2.54884e-129	6.88264e-125	0.818018	0.99	0.966
SELENOM	0.818664	2.95103e-61	7.96866e-57	0.697515	0.774	0.433
TPD52L1	0.817878	5.53245e-271	1.49393e-266	0.751946	0.581	0.095
CD151	0.814395	2.99536e-119	8.08836e-115	0.777463	0.836	0.429
LGALS3BP	0.812206	6.43198e-175	1.73683e-170	0.78538	0.764	0.241
RPL31	0.81153	1.57184e-111	4.24445e-107	0.794882	0.978	0.912
COL11A1	0.807955	4.2902e-126	1.15848e-121	0.706061	0.555	0.158
TMEM88	0.803201	0	0	0.703154	0.425	0.023
RPS4Y1	0.796795	1.15894e-86	3.12948e-82	0.75895	0.928	0.851
RPL7	0.795207	2.54557e-115	6.87381e-111	0.800001	0.978	0.938
GPRC5C	0.795008	1.29427e-145	3.49491e-141	0.747385	0.657	0.211
FBXO2	0.787738	0	0	0.747033	0.529	0.045
RPL37	0.786893	1.78206e-132	4.8121e-128	0.82193	0.99	0.96
RPS4X	0.780672	1.07416e-113	2.90055e-109	0.797856	0.976	0.949
RPL28	0.777293	3.92924e-122	1.06101e-117	0.80891	0.998	0.963
RPL39	0.773803	3.61665e-122	9.76603e-118	0.808949	0.986	0.954
RPS27	0.767867	7.72596e-121	2.08624e-116	0.807243	0.994	0.964
COL15A1	0.766254	2.62947e-34	7.10035e-30	0.579787	0.236	0.085
EMP3	0.765551	2.49896e-51	6.74794e-47	0.691637	0.834	0.591
RPL10	0.764356	2.14094e-99	5.78118e-95	0.778163	0.998	0.981
TSPO	0.756919	2.04415e-90	5.51982e-86	0.730575	0.735	0.363
RPS5	0.756866	4.7686e-105	1.28766e-100	0.786079	0.976	0.934
RPL14	0.755029	6.63544e-119	1.79177e-114	0.804707	0.984	0.939
OSTC	0.753034	7.52626e-76	2.03232e-71	0.739409	0.918	0.707
RPL12	0.746194	5.33547e-101	1.44074e-96	0.780416	0.98	0.941
PDLIM1	0.745976	1.04112e-156	2.81135e-152	0.695165	0.483	0.104
COL1A2	0.740013	1.91588e-24	5.17344e-20	0.620967	0.673	0.42
FXYD3	0.738083	1.72485e-195	4.65762e-191	0.563047	0.13	0.004
TSTD1	0.735596	2.18228e-234	5.89281e-230	0.724483	0.519	0.086
RPL13	0.735465	7.19584e-115	1.94309e-110	0.799435	0.998	0.982
RPS2	0.733948	1.37602e-102	3.71566e-98	0.78268	0.998	0.973
HAND2	0.733093	4.11214e-286	1.1104e-281	0.725731	0.509	0.067
RPL8	0.731974	2.86036e-121	7.72383e-117	0.807792	0.984	0.953
RPS24	0.731534	1.86281e-118	5.03013e-114	0.80415	0.992	0.968
COBLL1	0.727265	6.49172e-296	1.75296e-291	0.715026	0.481	0.057
CDKN1C	0.727202	3.94801e-24	1.06608e-19	0.630008	0.818	0.632
RPL26	0.726746	5.18855e-117	1.40106e-112	0.80225	0.984	0.955
COL5A1	0.726426	1.0557e-38	2.8507e-34	0.639057	0.591	0.293
RPL35A	0.720422	9.62859e-117	2.60001e-112	0.801893	0.98	0.95
CDH1	0.717626	0	0	0.721389	0.459	0.019
CCDC80	0.717297	5.81356e-63	1.56984e-58	0.678373	0.639	0.288
ANXA1	0.709674	2.08183e-42	5.62157e-38	0.640629	0.533	0.263
RPL29	0.70627	9.28699e-108	2.50777e-103	0.789842	0.98	0.956
CEBPD	0.706127	3.23032e-64	8.72285e-60	0.699296	0.782	0.406
PLAGL1	0.704263	1.38791e-13	3.74779e-09	0.586135	0.555	0.395
GATA6	0.703547	9.596e-297	2.59121e-292	0.754401	0.587	0.085
EIF3M	0.703429	4.46657e-54	1.20611e-49	0.701964	0.898	0.747
SPINT1	0.703071	0	0	0.68136	0.389	0.032
GSTP1	0.700821	9.94684e-56	2.68595e-51	0.706204	0.946	0.825
IFITM2	0.697969	1.32972e-57	3.59064e-53	0.699089	0.856	0.519
ANXA3	0.695639	0	0	0.726759	0.473	0.024
DSC2	0.694822	3.22032e-125	8.69582e-121	0.700662	0.541	0.149
EFNB2	0.693651	3.95981e-82	1.06927e-77	0.687414	0.595	0.222
S100A16	0.693034	6.95673e-276	1.87853e-271	0.7453	0.573	0.086
RPL11	0.692384	4.66867e-119	1.26068e-114	0.804934	0.994	0.968
KDR	0.692323	0	0	0.694306	0.411	0.024
HAND1	0.690472	0	0	0.691999	0.401	0.018
RPL36A	0.686942	5.72305e-83	1.5454e-78	0.753292	0.954	0.856
RPS27A	0.684247	7.04621e-117	1.90269e-112	0.802082	0.994	0.965
NPW	0.682357	1.50904e-106	4.07485e-102	0.689203	0.529	0.159
CDH11	0.67858	2.47161e-36	6.67408e-32	0.636349	0.583	0.306
RPL37A	0.67767	3.91616e-115	1.05748e-110	0.799782	0.998	0.969
NPM1	0.676659	1.24365e-76	3.35824e-72	0.743463	0.966	0.915
RPL18A	0.672262	5.20436e-95	1.40533e-90	0.771827	0.992	0.963
GDF15	0.670329	2.47405e-08	0.000668068	0.534945	0.146	0.08
RPL32	0.670212	5.65774e-100	1.52776e-95	0.778982	0.994	0.965
BDKRB1	0.666403	0	0	0.665047	0.353	0.024
PTGDS	0.666208	2.39623e-61	6.47054e-57	0.60975	0.303	0.086
RACK1	0.661807	1.08413e-100	2.92748e-96	0.779979	0.986	0.94
RPLP0	0.661428	1.08305e-90	2.92457e-86	0.765433	0.982	0.944
RPS3A	0.657589	3.48449e-109	9.40917e-105	0.791797	0.986	0.971
KDELR1	0.653337	1.22123e-69	3.29769e-65	0.731343	0.942	0.831
ASPHD1	0.650692	5.52197e-308	1.4911e-303	0.746948	0.567	0.075
TMEM151A	0.64922	0	0	0.706447	0.429	0.017
RPS15A	0.647071	8.4027e-102	2.26898e-97	0.781566	0.986	0.956
POSTN	0.645764	1.46665e-85	3.9604e-81	0.716943	0.804	0.321
CLDN7	0.64449	1.54872e-40	4.182e-36	0.562632	0.16	0.041
RPS9	0.640813	1.31566e-102	3.55267e-98	0.78269	0.98	0.947
RPL5	0.636555	1.95904e-86	5.29e-82	0.759001	0.99	0.957
RPL9	0.633831	1.45116e-99	3.91856e-95	0.778396	0.984	0.96
LMCD1	0.631632	2.3183e-102	6.26011e-98	0.64155	0.357	0.083
CRISPLD2	0.630811	7.3203e-143	1.9767e-138	0.643843	0.339	0.056
SNHG7	0.63027	6.30884e-60	1.70357e-55	0.710396	0.894	0.653
RPL30	0.626236	7.30942e-100	1.97376e-95	0.778821	0.986	0.96
PCOLCE	0.625549	3.7795e-43	1.02058e-38	0.646965	0.597	0.291
PARD6B	0.62399	1.04859e-231	2.83152e-227	0.742154	0.583	0.105
STARD10	0.620192	7.75321e-43	2.0936e-38	0.653575	0.601	0.341
LMNA	0.620139	6.25848e-60	1.68998e-55	0.699946	0.824	0.479
MMP23B	0.619402	1.27395e-98	3.44004e-94	0.666109	0.449	0.127
QPRT	0.61772	2.10306e-66	5.6789e-62	0.719973	0.906	0.61
RPS25	0.617221	1.0302e-88	2.78184e-84	0.762456	0.988	0.942
RAMP2	0.61072	3.76029e-89	1.01539e-84	0.702802	0.609	0.247
COL5A2	0.610228	5.21988e-61	1.40952e-56	0.684146	0.745	0.334
RAB34	0.608295	8.93732e-94	2.41334e-89	0.740354	0.818	0.394
TMEM45A	0.60635	2.3017e-125	6.21528e-121	0.695055	0.515	0.139
RPL38	0.605369	1.10658e-89	2.9881e-85	0.763884	0.968	0.923
PLS3	0.604102	8.8364e-88	2.38609e-83	0.70163	0.631	0.248
RPL19	0.600219	3.80484e-94	1.02742e-89	0.770555	0.984	0.952
RPL18	0.599169	5.24044e-95	1.41508e-90	0.77182	0.982	0.958
EFEMP2	0.599019	3.8058e-82	1.02768e-77	0.705935	0.675	0.293
FXYD5	0.59885	1.18164e-86	3.1908e-82	0.703622	0.659	0.26
MIF	0.596278	3.14253e-59	8.48578e-55	0.710328	0.902	0.69
EPB41L4A-AS1	0.591988	6.43125e-54	1.73663e-49	0.698955	0.876	0.646
PPDPF	0.590109	1.81523e-60	4.90167e-56	0.714996	0.924	0.818
RPL36	0.588229	9.84861e-87	2.65942e-82	0.759445	0.98	0.943
MAN1A1	0.587885	2.71981e-89	7.3443e-85	0.679	0.511	0.175
MFAP4	0.584788	3.12176e-41	8.4297e-37	0.640823	0.579	0.275
COL6A2	0.580226	4.45953e-46	1.20421e-41	0.672695	0.848	0.456
RPS7	0.57468	2.93939e-89	7.93724e-85	0.763281	0.986	0.945
RPL23	0.573664	4.94488e-64	1.33527e-59	0.722054	0.976	0.948
RPL7A	0.564494	1.56412e-82	4.22358e-78	0.752951	0.988	0.955
BMP4	0.564048	3.01366e-76	8.13778e-72	0.653741	0.443	0.147
NAXE	0.5637	4.58975e-59	1.23937e-54	0.671442	0.579	0.284
WT1	0.562659	9.44384e-171	2.55012e-166	0.64438	0.331	0.045
LMAN1	0.560395	1.15421e-52	3.11673e-48	0.696929	0.9	0.656
CSRP1	0.559709	4.03478e-113	1.08951e-108	0.665945	0.431	0.106
COMT	0.556517	1.4609e-165	3.94488e-161	0.704863	0.517	0.108
HES1	0.555768	1.17132e-19	3.16291e-15	0.614041	0.723	0.554
RABAC1	0.553781	4.27929e-38	1.15554e-33	0.668871	0.902	0.79
AGR3	0.553293	0	0	0.563669	0.128	0.001
RBPMS	0.551447	2.18329e-137	5.89554e-133	0.715851	0.581	0.158
EFNA1	0.551329	4.13486e-272	1.11654e-267	0.719102	0.501	0.066
TRNP1	0.550756	6.08004e-225	1.64179e-220	0.691217	0.437	0.062
ATP5MC2	0.550469	3.73559e-67	1.00872e-62	0.727336	0.956	0.869
PPIB	0.549591	4.31789e-39	1.16596e-34	0.671143	0.912	0.788
PPIC	0.549561	5.64216e-101	1.52355e-96	0.716927	0.689	0.248
WNT5B	0.549547	1.85556e-40	5.01056e-36	0.582721	0.234	0.075
STK26	0.54836	4.20902e-79	1.13656e-74	0.657525	0.449	0.149
PARM1	0.547398	3.27527e-113	8.84421e-109	0.641632	0.351	0.073
GATA6-AS1	0.546907	0	0	0.659007	0.343	0.025
SARAF	0.545942	4.36546e-13	1.1788e-08	0.59497	0.9	0.825
FLRT3	0.54593	3.28423e-108	8.86841e-104	0.681226	0.501	0.139
RPLP2	0.545472	6.39209e-77	1.72606e-72	0.743985	0.984	0.946
RPS21	0.542716	2.28949e-77	6.1823e-73	0.744644	0.96	0.91
CAVIN1	0.542021	8.89715e-77	2.4025e-72	0.687085	0.617	0.244
CTNNAL1	0.541788	1.79562e-78	4.84872e-74	0.690303	0.605	0.249
KLF5	0.54055	1.51617e-170	4.09411e-166	0.636729	0.311	0.04
PRICKLE1	0.540532	2.15922e-68	5.83054e-64	0.670877	0.557	0.224
DSC3	0.539977	2.6018e-288	7.02565e-284	0.629537	0.275	0.017
FKBP11	0.538286	5.00962e-102	1.35275e-97	0.676912	0.479	0.142
ANP32B	0.535755	2.9005e-50	7.83222e-46	0.693436	0.912	0.698
ANXA11	0.533459	8.36413e-85	2.25857e-80	0.704543	0.651	0.273
RPL35	0.532324	2.25881e-74	6.09946e-70	0.7398	0.97	0.94
PAWR	0.530388	3.10592e-62	8.38691e-58	0.671919	0.595	0.263
RPSA	0.529929	3.44413e-63	9.30018e-59	0.720521	0.972	0.928
C19orf33	0.529259	1.66902e-274	4.50686e-270	0.569804	0.142	0.003
CDC42EP5	0.527697	4.76997e-79	1.28803e-74	0.709645	0.814	0.328
RAB13	0.527382	4.25942e-50	1.15017e-45	0.688587	0.88	0.576
WNT2B	0.526261	2.61858e-131	7.07095e-127	0.668231	0.423	0.091
CDH7	0.526056	3.40387e-72	9.19147e-68	0.576349	0.182	0.031
HSBP1L1	0.525596	5.42403e-271	1.46465e-266	0.708908	0.471	0.06
ATF3	0.525433	8.88775e-10	2.39996e-05	0.562816	0.381	0.264
BSG	0.522743	9.81796e-48	2.65114e-43	0.689923	0.906	0.788
RPL22	0.521567	4.12792e-79	1.11466e-74	0.747507	0.97	0.936
FAM114A1	0.520953	1.71719e-50	4.63693e-46	0.672018	0.701	0.374
BNC1	0.516855	0	0	0.691399	0.389	0.007
ASS1	0.516779	8.46638e-125	2.28618e-120	0.699355	0.539	0.147
EMP2	0.515309	3.79942e-65	1.02596e-60	0.678723	0.621	0.275
SYT10	0.514928	2.64812e-156	7.15072e-152	0.602502	0.228	0.023
SERPINB6	0.514771	3.73552e-59	1.0087e-54	0.68621	0.725	0.369
SERPINH1	0.512954	6.14915e-51	1.66045e-46	0.686858	0.876	0.519
AEBP1	0.50969	9.48715e-61	2.56182e-56	0.679299	0.645	0.311
GLS	0.509568	7.56167e-28	2.04188e-23	0.624743	0.569	0.366
GPX8	0.508219	2.21918e-63	5.99245e-59	0.683638	0.693	0.311
PLOD2	0.508133	1.7024e-50	4.59699e-46	0.649171	0.523	0.24
ANXA4	0.506049	2.95907e-62	7.99038e-58	0.635561	0.397	0.14
SMTNL2	0.504279	0	0	0.699433	0.431	0.035
PMP22	0.504034	6.01283e-35	1.62365e-30	0.637128	0.579	0.334
RPL27A	0.497208	3.48945e-61	9.42255e-57	0.716916	0.99	0.955
LDOC1	0.495564	5.5519e-52	1.49918e-47	0.666662	0.631	0.319
CDC42EP1	0.495375	3.9486e-115	1.06624e-110	0.708471	0.595	0.184
PDLIM4	0.494838	7.73059e-82	2.08749e-77	0.699528	0.639	0.268
LAMA5	0.493039	2.80186e-267	7.56586e-263	0.69658	0.445	0.052
RPL17	0.489224	3.72715e-51	1.00644e-46	0.696692	0.924	0.774
EEF1D	0.48738	4.13962e-48	1.11782e-43	0.691376	0.96	0.872
NNMT	0.487163	7.63104e-40	2.06061e-35	0.582589	0.238	0.077
CRB2	0.486953	9.47507e-137	2.55855e-132	0.687623	0.497	0.112
HCFC1R1	0.485701	5.39512e-38	1.45684e-33	0.663111	0.79	0.576
EEF1A1	0.485607	2.15716e-66	5.82498e-62	0.726244	0.994	0.989
PTGES	0.485025	4.29026e-47	1.1585e-42	0.589701	0.246	0.075
TMEM256	0.483396	8.37937e-40	2.26268e-35	0.670045	0.866	0.651
BLVRB	0.483072	4.7837e-42	1.29174e-37	0.6716	0.826	0.566
ALDH1A1	0.481749	1.75598e-44	4.74168e-40	0.572145	0.192	0.049
GPRC5A	0.480367	6.66692e-139	1.80027e-134	0.588277	0.194	0.019
OST4	0.480257	2.86385e-32	7.73326e-28	0.655075	0.938	0.828
AAMDC	0.479268	1.55877e-51	4.20913e-47	0.676812	0.699	0.399
RPS16	0.47911	5.82115e-60	1.57188e-55	0.714663	0.978	0.945
RPL15	0.476662	1.13062e-69	3.05303e-65	0.731917	0.984	0.963
SELENBP1	0.476336	1.8809e-109	5.07901e-105	0.678173	0.485	0.132
ITGA3	0.47565	1.05578e-283	2.85093e-279	0.66948	0.371	0.033
NDRG1	0.475009	3.87829e-30	1.04725e-25	0.586363	0.293	0.12
RAMP1	0.474011	5.13026e-110	1.38532e-105	0.636256	0.341	0.069
PPP1R16A	0.472255	3.93506e-122	1.06259e-117	0.681139	0.475	0.119
COPZ2	0.47167	3.7173e-103	1.00378e-98	0.661727	0.429	0.112
PKP2	0.471611	5.57959e-221	1.50666e-216	0.690375	0.441	0.062
P4HA2	0.470941	2.61012e-47	7.04812e-43	0.654324	0.601	0.292
ALDH1A2	0.470864	8.27596e-92	2.23476e-87	0.604847	0.255	0.047
CIRBP	0.469675	2.72324e-36	7.35356e-32	0.665254	0.96	0.89
LRP2	0.465934	4.51836e-125	1.22009e-120	0.620851	0.287	0.044
RAB25	0.465745	1.19173e-248	3.21803e-244	0.581533	0.168	0.006
SSR4	0.465677	2.32051e-27	6.26608e-23	0.64206	0.918	0.823
ISYNA1	0.464233	1.53741e-39	4.15148e-35	0.664816	0.786	0.541
RPL13A	0.457279	4.54297e-64	1.22674e-59	0.722134	0.992	0.976
CDCA7L	0.456064	1.04495e-67	2.82167e-63	0.64208	0.413	0.141
CDON	0.455735	1.94108e-87	5.24149e-83	0.653746	0.427	0.123
MFAP2	0.455695	2.30857e-66	6.23382e-62	0.701329	0.838	0.393
RPL3	0.455555	2.80734e-60	7.58067e-56	0.715259	0.99	0.965
HINT1	0.454724	6.10686e-51	1.64904e-46	0.697205	0.938	0.891
COL14A1	0.451907	3.54815e-51	9.58107e-47	0.646522	0.533	0.223
BTF3	0.450786	1.58141e-41	4.27027e-37	0.677288	0.94	0.878
PSME1	0.450407	6.91338e-51	1.86682e-46	0.689574	0.84	0.567
MXRA8	0.449864	6.69674e-43	1.80832e-38	0.614956	0.381	0.152
SSR3	0.445584	1.08149e-33	2.92034e-29	0.657412	0.886	0.722
EIF3E	0.445299	1.31764e-43	3.55803e-39	0.681845	0.948	0.874
CREB3L1	0.445012	3.98689e-75	1.07658e-70	0.661171	0.491	0.168
HEBP1	0.44487	2.81563e-30	7.60306e-26	0.6344	0.631	0.407
MFGE8	0.444782	2.3875e-47	6.44696e-43	0.651754	0.577	0.277
SEMA3B	0.443448	1.29754e-215	3.50375e-211	0.665961	0.377	0.046
CAV2	0.443082	2.78258e-298	7.51381e-294	0.678571	0.393	0.035
NECTIN2	0.439	6.06528e-51	1.63781e-46	0.675869	0.691	0.4
PCBD1	0.438932	7.92767e-43	2.14071e-38	0.663357	0.717	0.426
RPL21	0.436683	4.09665e-62	1.10622e-57	0.71861	0.996	0.956
RPS10	0.436406	6.19148e-58	1.67189e-53	0.710829	0.96	0.909
KCNK6	0.434259	6.64075e-59	1.7932e-54	0.621931	0.355	0.116
YBX3	0.433524	5.28681e-35	1.4276e-30	0.653	0.788	0.511
KDELR2	0.433061	3.40693e-29	9.19974e-25	0.645707	0.894	0.709
CYSTM1	0.432033	4.27752e-27	1.15506e-22	0.623588	0.589	0.372
RPS20	0.431596	1.64675e-48	4.44671e-44	0.692358	0.974	0.931
AQP1	0.430972	2.99583e-139	8.08963e-135	0.592297	0.204	0.021
UNC5B-AS1	0.430083	4.99686e-161	1.3493e-156	0.595524	0.208	0.018
FAU	0.429755	5.81354e-65	1.56983e-60	0.723699	0.97	0.939
RFLNB	0.429587	7.304e-32	1.9723e-27	0.588674	0.291	0.119
ITGA1	0.428987	3.41544e-80	9.22272e-76	0.606063	0.271	0.057
HDDC2	0.42815	1.51079e-52	4.07958e-48	0.681104	0.731	0.42
FILIP1L	0.42767	2.20968e-33	5.9668e-29	0.613439	0.431	0.206
EDN1	0.424853	8.6179e-21	2.32709e-16	0.542658	0.122	0.039
CAPN2	0.424777	3.17682e-58	8.57836e-54	0.671026	0.621	0.287
PDPN	0.424488	2.28751e-50	6.17697e-46	0.658899	0.579	0.29
LRRC75A	0.422879	7.50648e-35	2.02697e-30	0.620488	0.463	0.228
BET1	0.421406	2.07311e-65	5.59801e-61	0.684527	0.641	0.301
FKBP10	0.421028	1.69716e-42	4.58283e-38	0.661103	0.762	0.408
CRLS1	0.419851	2.94397e-76	7.94962e-72	0.681722	0.573	0.228
HOXC8	0.4185	1.00207e-106	2.70588e-102	0.662106	0.431	0.108
C12orf57	0.417561	5.26738e-30	1.42235e-25	0.649045	0.93	0.803
LINC02381	0.415378	3.88159e-67	1.04815e-62	0.676336	0.611	0.252
ETS2	0.414516	1.63469e-51	4.41414e-47	0.654801	0.559	0.258
GFPT2	0.413684	2.91382e-33	7.8682e-29	0.584161	0.263	0.1
RPL36AL	0.413111	3.35688e-41	9.06459e-37	0.676437	0.95	0.851
FGF9	0.412305	1.80629e-45	4.87751e-41	0.592203	0.265	0.084
UGP2	0.410115	3.27537e-37	8.84449e-33	0.655408	0.741	0.472
AMN	0.406898	8.19542e-171	2.21301e-166	0.576547	0.162	0.01
RGS4	0.406559	2.58995e-71	6.99363e-67	0.559643	0.136	0.018
XBP1	0.406435	2.03833e-31	5.5041e-27	0.642396	0.717	0.477
RPL24	0.406368	1.32153e-52	3.56854e-48	0.700634	0.978	0.954
MZT2B	0.404342	1.549e-34	4.18276e-30	0.660779	0.932	0.837
PTPRF	0.404187	2.89421e-70	7.81523e-66	0.690428	0.685	0.295
PLA2G2A	0.403825	0	0	0.565538	0.132	0.001
ARID5B	0.402686	1.90098e-30	5.13321e-26	0.640834	0.735	0.489
SMIM1	0.401996	4.97437e-50	1.34323e-45	0.639932	0.471	0.204
RPS15	0.401769	2.46043e-51	6.6439e-47	0.698114	0.98	0.962
LURAP1L	0.40057	9.82712e-177	2.65362e-172	0.669135	0.401	0.063
MGMT	0.400366	2.2213e-66	5.99817e-62	0.685114	0.639	0.297
CLMN	0.399607	1.29156e-54	3.48761e-50	0.626415	0.399	0.139
SLIT2	0.399082	7.22769e-16	1.95169e-11	0.582072	0.425	0.257
GCHFR	0.398886	3.22753e-34	8.71529e-30	0.614953	0.429	0.206
REXO2	0.398852	2.96605e-39	8.00922e-35	0.64969	0.637	0.365
TNFRSF12A	0.398472	2.8328e-37	7.6494e-33	0.611293	0.387	0.169
MT-CO1	0.397267	3.25295e-12	8.78394e-08	0.591569	0.992	0.985
PRSS8	0.396848	1.61665e-264	4.36544e-260	0.584359	0.174	0.006
ALKBH7	0.395117	2.08839e-37	5.63928e-33	0.667012	0.904	0.768
LNPEP	0.395023	4.79504e-16	1.29481e-11	0.584601	0.441	0.276
RRAS	0.394041	4.67878e-37	1.26341e-32	0.652244	0.725	0.436
COL18A1	0.393656	1.3353e-65	3.60571e-61	0.672208	0.585	0.244
CLDN3	0.393567	5.93858e-68	1.6036e-63	0.55921	0.136	0.019
HNRNPA1	0.392407	3.43728e-26	9.28168e-22	0.63907	0.952	0.891
A1BG	0.391799	2.40081e-29	6.48292e-25	0.640843	0.749	0.541
ACTN4	0.391241	6.413e-36	1.7317e-31	0.648962	0.685	0.427
MBP	0.391206	5.94081e-68	1.6042e-63	0.649253	0.457	0.158
COL8A2	0.389225	1.0306e-224	2.78292e-220	0.660708	0.359	0.041
VTN	0.389	0	0	0.605392	0.214	0.004
YIPF2	0.388367	1.99172e-61	5.37824e-57	0.682705	0.683	0.323
ALCAM	0.388359	2.0932e-32	5.65227e-28	0.623783	0.517	0.275
TENT5A	0.388167	9.84195e-23	2.65762e-18	0.591105	0.377	0.2
KDELR3	0.387798	3.78177e-63	1.02119e-58	0.66528	0.571	0.229
BCO2	0.387227	6.15746e-130	1.6627e-125	0.621114	0.285	0.043
TAF1D	0.385638	3.51538e-32	9.49259e-28	0.653993	0.924	0.743
NCOA7	0.383949	1.38727e-23	3.74604e-19	0.596385	0.407	0.22
ACKR3	0.383515	1.80385e-91	4.87093e-87	0.638037	0.365	0.09
COL21A1	0.382603	1.15877e-23	3.12904e-19	0.584054	0.323	0.154
RASSF7	0.380944	2.81518e-108	7.60183e-104	0.647088	0.373	0.084
RPS17	0.380666	2.68052e-29	7.2382e-25	0.647161	0.918	0.801
GAS1	0.378778	6.79913e-33	1.83597e-28	0.619023	0.479	0.24
SCRN2	0.378687	5.31045e-60	1.43398e-55	0.645799	0.463	0.177
OGFRL1	0.378384	3.36976e-26	9.09937e-22	0.601318	0.411	0.216
ARHGEF3	0.377911	4.2442e-71	1.14606e-66	0.623407	0.335	0.095
DNAJC22	0.377667	0	0	0.671368	0.355	0.012
CKAP4	0.377283	2.03751e-32	5.5019e-28	0.643613	0.749	0.458
AGPAT2	0.372878	1.27102e-58	3.43213e-54	0.661012	0.545	0.238
FOSL2	0.372859	2.85829e-69	7.71825e-65	0.637768	0.397	0.127
MYADM	0.372606	4.51291e-41	1.21862e-36	0.652168	0.645	0.355
RPS13	0.371165	3.78095e-47	1.02097e-42	0.689555	0.982	0.951
IGFL2	0.370448	1.42586e-194	3.85024e-190	0.556575	0.116	0.003
CDH3	0.369775	2.39073e-196	6.45569e-192	0.662403	0.375	0.05
TOMM7	0.368838	5.1327e-35	1.38598e-30	0.662115	0.942	0.871
SERTAD4-AS1	0.368492	3.20637e-171	8.65815e-167	0.644497	0.333	0.045
RYK	0.365795	1.96012e-41	5.29292e-37	0.653565	0.655	0.361
DIAPH2	0.36382	2.37982e-36	6.42622e-32	0.617137	0.429	0.199
RRBP1	0.362692	8.32527e-29	2.24807e-24	0.641546	0.87	0.588
SSR2	0.359992	8.03306e-29	2.16917e-24	0.646118	0.936	0.835
HOOK1	0.359885	5.34456e-126	1.44319e-121	0.655083	0.391	0.079
CLIC1	0.359859	1.22119e-18	3.29758e-14	0.6138	0.868	0.666
RPS19	0.3595	7.99067e-45	2.15772e-40	0.684646	0.992	0.979
RPL6	0.358176	1.5014e-43	4.05423e-39	0.681891	0.988	0.965
NME3	0.357204	9.21382e-39	2.48801e-34	0.659508	0.766	0.482
ILVBL	0.356019	1.99139e-40	5.37735e-36	0.640788	0.559	0.284
RPL27	0.35473	4.74625e-37	1.28163e-32	0.667114	0.956	0.916
SDC4	0.353681	2.58266e-175	6.97395e-171	0.646404	0.337	0.045
C11orf1	0.352796	4.34149e-51	1.17233e-46	0.658274	0.583	0.279
CUX1	0.352651	8.23274e-27	2.22309e-22	0.63038	0.697	0.468
IGFBP4	0.349481	4.14407e-44	1.11902e-39	0.661062	0.729	0.379
ADAMTS1	0.349428	1.46196e-29	3.94773e-25	0.610205	0.457	0.227
SQSTM1	0.349277	2.61466e-23	7.06038e-19	0.626553	0.836	0.594
PTK7	0.349045	2.63263e-39	7.1089e-35	0.640537	0.587	0.295
LINC01638	0.348974	0	0	0.624758	0.259	0.01
CLDN6	0.346917	1.35484e-235	3.65847e-231	0.572878	0.15	0.005
MPP5	0.346538	1.67064e-50	4.51122e-46	0.644843	0.501	0.221
CLTB	0.34585	1.56276e-31	4.21992e-27	0.642116	0.721	0.468
ARL6IP4	0.345187	4.70164e-24	1.26958e-19	0.631299	0.882	0.702
CTSH	0.345128	2.50683e-44	6.76918e-40	0.640851	0.535	0.247
AMOTL2	0.34502	2.25211e-56	6.08137e-52	0.631711	0.413	0.148
REC8	0.341899	1.06014e-115	2.86271e-111	0.62007	0.287	0.048
MYO1C	0.341639	1.06195e-45	2.86758e-41	0.64087	0.507	0.236
GCA	0.341286	1.1712e-54	3.16259e-50	0.651615	0.523	0.223
PLLP	0.340338	0	0	0.660134	0.333	0.012
SPON2	0.340216	2.29557e-74	6.19873e-70	0.579963	0.192	0.033
PCDH7	0.339843	2.20779e-40	5.96169e-36	0.62879	0.481	0.221
SLC1A5	0.339314	7.36339e-62	1.98834e-57	0.665553	0.573	0.237
LEPROTL1	0.338893	1.56015e-23	4.21287e-19	0.614154	0.567	0.367
NEK7	0.337472	1.36358e-57	3.68208e-53	0.650228	0.493	0.202
JUP	0.336852	5.45658e-49	1.47344e-44	0.644626	0.515	0.23
TMEM59	0.33647	3.17969e-26	8.58613e-22	0.63812	0.882	0.742
TMBIM1	0.33633	2.1857e-82	5.90205e-78	0.632778	0.353	0.093
FRMD4B	0.335256	9.93738e-48	2.68339e-43	0.640242	0.497	0.219
HHIP	0.33419	6.04419e-40	1.63211e-35	0.558122	0.15	0.035
AC245041.2	0.333244	0	0	0.622419	0.246	0.002
RAB38	0.330919	4.39102e-150	1.18571e-145	0.640796	0.333	0.05
FKBP7	0.329553	8.07718e-45	2.18108e-40	0.643058	0.543	0.254
NDFIP2	0.329127	3.40537e-67	9.19551e-63	0.654841	0.483	0.177
FBXO17	0.328511	7.39529e-56	1.99695e-51	0.660633	0.587	0.254
PDGFA	0.327117	1.021e-104	2.75701e-100	0.636219	0.349	0.073
C19orf48	0.326609	3.36386e-49	9.08344e-45	0.65733	0.599	0.291
PDCD4	0.326283	7.02339e-32	1.89653e-27	0.642705	0.705	0.465
LRRC1	0.326045	1.60409e-112	4.33152e-108	0.648098	0.379	0.081
CHPF	0.325322	4.59309e-34	1.24027e-29	0.628698	0.539	0.285
TMED9	0.325118	1.79357e-17	4.84316e-13	0.61073	0.88	0.727
NDUFA11	0.324996	2.27374e-24	6.13979e-20	0.631669	0.87	0.673
NPY	0.32404	4.07618e-59	1.10069e-54	0.557502	0.136	0.021
PAPPA	0.323956	5.12658e-67	1.38433e-62	0.595358	0.248	0.056
EPS8L2	0.323005	6.73699e-292	1.81919e-287	0.632516	0.283	0.017
TRAPPC2L	0.32233	1.68589e-25	4.55242e-21	0.627923	0.719	0.485
OAT	0.321202	5.90461e-19	1.59442e-14	0.596391	0.497	0.31
PFDN5	0.320379	2.38243e-26	6.43327e-22	0.639539	0.968	0.899
SLC40A1	0.318694	2.77808e-23	7.50165e-19	0.605346	0.521	0.288
HEBP2	0.31858	7.13519e-18	1.92672e-13	0.602244	0.605	0.425
NSA2	0.318469	1.37434e-25	3.71113e-21	0.636827	0.912	0.789
CREB3L2	0.318413	6.86198e-33	1.85294e-28	0.624138	0.513	0.271
VASN	0.31821	1.51832e-72	4.09992e-68	0.633404	0.377	0.111
ADAMTS5	0.317474	2.93764e-47	7.9325e-43	0.598175	0.289	0.092
MMP2	0.316693	2.55166e-22	6.89024e-18	0.612488	0.613	0.385
ST3GAL1	0.316583	2.86687e-46	7.7414e-42	0.626277	0.419	0.174
MRPL14	0.314683	3.35441e-27	9.05792e-23	0.637507	0.816	0.597
SYPL1	0.314117	2.92163e-38	7.88927e-34	0.653239	0.689	0.419
EPHX2	0.313996	4.78187e-47	1.29125e-42	0.60311	0.309	0.104
POLE4	0.313102	2.84773e-34	7.68971e-30	0.629576	0.537	0.288
DPP4	0.311438	0	0	0.626765	0.263	0.009
TMEM258	0.310471	7.50345e-23	2.02616e-18	0.628986	0.912	0.818
ERBB3	0.310243	1.29757e-129	3.50383e-125	0.589752	0.2	0.021
LAMB1	0.310224	1.5611e-48	4.21544e-44	0.655883	0.645	0.288
C1QL1	0.309887	2.05541e-50	5.55021e-46	0.612659	0.347	0.117
FSTL3	0.309332	7.16577e-66	1.93497e-61	0.623906	0.351	0.105
PXK	0.307734	1.07549e-30	2.90415e-26	0.609136	0.417	0.21
SH3YL1	0.307619	4.31626e-09	0.000116552	0.564253	0.433	0.322
FMOD	0.306194	1.54667e-134	4.17646e-130	0.567216	0.144	0.01
P4HB	0.305695	8.82503e-20	2.38302e-15	0.618563	0.9	0.732
CYB5A	0.305488	9.96854e-11	2.6918e-06	0.57061	0.445	0.319
S100A13	0.305463	2.03616e-18	5.49825e-14	0.604461	0.643	0.432
RHOB	0.30499	1.65241e-15	4.462e-11	0.595475	0.623	0.442
AKR1B10	0.302794	0	0	0.561626	0.124	0.001
CYB5R3	0.302718	6.32096e-31	1.70685e-26	0.641887	0.733	0.487
YIF1A	0.301445	8.66395e-29	2.33953e-24	0.638683	0.782	0.524
ITIH5	0.301411	2.2636e-149	6.1124e-145	0.621246	0.281	0.036
DDR2	0.30122	9.5898e-19	2.58953e-14	0.586357	0.423	0.229
SNRPD2	0.300939	2.70794e-28	7.31224e-24	0.644728	0.936	0.842
LINC00842	0.300785	0	0	0.586707	0.176	0.003
ATP7B	0.30072	1.63683e-176	4.41993e-172	0.618186	0.265	0.027
SEZ6L2	0.300643	1.35277e-48	3.65287e-44	0.671397	0.749	0.396
ARHGAP29	0.299358	1.91428e-45	5.16912e-41	0.617117	0.391	0.147
ESD	0.29921	1.41881e-20	3.83121e-16	0.62048	0.852	0.689
CDK4	0.298527	7.9422e-31	2.14463e-26	0.642252	0.754	0.497
BAG2	0.296774	3.96868e-38	1.07166e-33	0.602075	0.333	0.132
MST1	0.296619	4.15349e-106	1.12157e-101	0.599262	0.232	0.035
OPTN	0.296427	1.23629e-15	3.33837e-11	0.595813	0.659	0.439
CPS1	0.295401	4.52207e-29	1.22109e-24	0.547929	0.128	0.034
CUTA	0.294813	4.4071e-22	1.19005e-17	0.626248	0.892	0.769
TNFAIP8	0.294644	2.47607e-41	6.68613e-37	0.619667	0.407	0.177
LDHA	0.29373	1.1008e-16	2.97248e-12	0.60308	0.739	0.52
PON2	0.29367	1.59168e-50	4.298e-46	0.643657	0.505	0.215
AMIGO2	0.292719	2.05767e-113	5.55633e-109	0.611092	0.265	0.041
TRIP6	0.292091	1.14197e-50	3.08367e-46	0.655133	0.571	0.266
GOLIM4	0.290568	3.28213e-08	0.000886273	0.567537	0.603	0.482
NACA	0.290474	5.40929e-35	1.46067e-30	0.662217	0.984	0.956
TUBA1C	0.289322	5.5791e-26	1.50653e-21	0.619517	0.587	0.357
OBSL1	0.289239	2.20275e-39	5.94807e-35	0.643867	0.589	0.318
SUCLG2	0.287235	4.01372e-38	1.08382e-33	0.626001	0.471	0.226
TNNT2	0.286776	2.2883e-206	6.1791e-202	0.608006	0.234	0.017
RDH10	0.286329	5.49352e-20	1.48342e-15	0.567923	0.248	0.116
LSR	0.285815	2.45742e-270	6.63578e-266	0.616462	0.246	0.014
NUCB2	0.285292	8.45512e-28	2.28314e-23	0.634656	0.752	0.497
MYL12B	0.284954	4.53449e-16	1.22445e-11	0.605952	0.906	0.746
SEMA3D	0.284866	6.32314e-44	1.70744e-39	0.568978	0.182	0.045
PYCR1	0.284357	8.52909e-30	2.30311e-25	0.626381	0.619	0.336
RPL22L1	0.284024	8.69647e-21	2.34831e-16	0.619152	0.814	0.601
DDOST	0.282876	1.9683e-26	5.31499e-22	0.634931	0.804	0.582
FRAS1	0.281698	1.44901e-115	3.91276e-111	0.618918	0.287	0.047
FLNC	0.28056	2.68246e-52	7.24344e-48	0.610312	0.327	0.106
TMEM18	0.280164	2.1416e-29	5.78296e-25	0.630083	0.639	0.381
PLAT	0.280073	2.9603e-17	7.99369e-13	0.577684	0.359	0.195
COL6A1	0.279968	1.59576e-13	4.30903e-09	0.591723	0.762	0.519
PKIB	0.279032	1.30624e-13	3.52724e-09	0.562625	0.281	0.159
OPN3	0.278904	1.16047e-47	3.13362e-43	0.611014	0.339	0.122
FAM107B	0.278161	1.34094e-16	3.62093e-12	0.592485	0.527	0.343
TPD52	0.277222	8.93327e-109	2.41225e-104	0.621181	0.297	0.053
FLRT2	0.277108	1.0225e-39	2.76105e-35	0.623314	0.463	0.201
PRCD	0.276953	1.21586e-211	3.28318e-207	0.619615	0.261	0.022
FAM84B	0.276171	2.33686e-81	6.31023e-77	0.63285	0.363	0.095
LMO7	0.274662	2.30484e-14	6.22375e-10	0.558917	0.24	0.128
DGAT1	0.274396	9.81922e-12	2.65148e-07	0.566063	0.353	0.227
RHOD	0.273399	1.34228e-139	3.62455e-135	0.643305	0.345	0.057
SORBS3	0.273164	1.06736e-42	2.88219e-38	0.647265	0.605	0.298
LOXL1	0.273	2.52808e-25	6.82658e-21	0.583451	0.301	0.139
ASH2L	0.271845	1.72957e-39	4.67036e-35	0.620956	0.427	0.193
CARNS1	0.271218	0	0	0.611157	0.224	0.002
KLHDC8B	0.271212	1.06586e-19	2.87815e-15	0.598969	0.513	0.315
EPS8L1	0.270588	3.76897e-128	1.01773e-123	0.627598	0.309	0.049
NENF	0.270494	1.56034e-22	4.21339e-18	0.620561	0.747	0.501
SUCLG1	0.270439	4.01762e-18	1.08488e-13	0.610288	0.776	0.591
SYNPO2	0.27043	6.25588e-56	1.68928e-51	0.584974	0.224	0.054
RPL4	0.270075	9.64341e-22	2.60401e-17	0.625883	0.964	0.906
AC245595.1	0.269393	8.65035e-77	2.33585e-72	0.622734	0.337	0.084
HSD17B11	0.269153	3.95594e-21	1.06822e-16	0.609724	0.605	0.392
TRAM1	0.268627	4.77982e-20	1.29069e-15	0.616502	0.804	0.59
SLC2A4RG	0.26801	3.23567e-39	8.73729e-35	0.648422	0.673	0.353
ATP1A1	0.267843	1.2504e-23	3.37646e-19	0.619214	0.659	0.427
CALD1	0.267174	5.70451e-24	1.54039e-19	0.629413	0.884	0.625
MCTP2	0.265371	1.77595e-72	4.79561e-68	0.580989	0.196	0.035
LLGL2	0.265337	2.34798e-170	6.34026e-166	0.613795	0.253	0.026
CFI	0.264937	1.73793e-34	4.69292e-30	0.604804	0.377	0.161
EPAS1	0.264068	5.52771e-29	1.49265e-24	0.588471	0.315	0.133
EFEMP1	0.263568	3.37897e-86	9.12423e-82	0.608493	0.275	0.055
DISP1	0.262062	7.18556e-81	1.94032e-76	0.620786	0.317	0.077
F3	0.262006	8.86101e-27	2.39274e-22	0.55413	0.156	0.048
PLPP4	0.261435	0	0	0.622863	0.259	0.013
FIS1	0.261045	4.04951e-17	1.09349e-12	0.609038	0.84	0.694
CGN	0.260809	1.6623e-215	4.48872e-211	0.601335	0.216	0.014
MPG	0.260319	3.57762e-27	9.66064e-23	0.630138	0.701	0.45
ZNHIT1	0.259875	3.61334e-20	9.75711e-16	0.620076	0.884	0.756
GALNT12	0.25941	2.67353e-75	7.21932e-71	0.583305	0.202	0.036
HSPB7	0.259403	4.01905e-272	1.08526e-267	0.601675	0.212	0.01
MAML2	0.259206	3.25558e-19	8.79104e-15	0.600895	0.555	0.35
RBP7	0.258093	1.40988e-61	3.8071e-57	0.580259	0.2	0.042
HDLBP	0.257409	1.81193e-15	4.89277e-11	0.602989	0.872	0.685
IFITM1	0.256636	3.97034e-47	1.07211e-42	0.628855	0.445	0.178
TAGLN2	0.256599	7.57447e-12	2.04533e-07	0.579414	0.555	0.39
CLIC3	0.256598	0	0	0.587163	0.176	0.002
TMEM263	0.254385	1.20334e-29	3.24938e-25	0.635257	0.705	0.435
RHOC	0.254179	8.71458e-19	2.3532e-14	0.612449	0.832	0.588
CEBPB	0.253878	3.71483e-33	1.00311e-28	0.638587	0.679	0.379
CD55	0.252223	6.97567e-62	1.88364e-57	0.601134	0.273	0.071
DAP	0.251596	4.69302e-31	1.26726e-26	0.630883	0.615	0.352
CHN1	0.250226	1.71724e-14	4.63706e-10	0.567099	0.307	0.173
