# Supplementary material for: Deterministic programming of human pluripotent stem cells into microglia facilitates studying their role in health and disease
Source: Proc Natl Acad Sci U S A. 2022 Oct 17;119(43):e2123476119. doi: 10.1073/pnas.2123476119 (PMC9618131; doi:10.1073/pnas.2123476119)
Supplement: Supplementary File [file pnas.2123476119.sd05.xlsx]

## Sheet: Dataset 5A
Marker genes of MGL subclusters (C0)
gene	avg_log2FC	p_val	p_val_adj	auc	pct.1	pct.2
CRYBB1	1.10555	2.19507e-134	5.92734e-130	0.814656	0.967	0.541
TMEM176A	1.09109	5.72396e-165	1.54564e-160	0.848064	0.934	0.389
RNASE6	1.05025	1.88925e-124	5.10156e-120	0.802955	0.986	0.686
FUCA1	1.02921	2.75403e-122	7.4367e-118	0.80032	0.992	0.734
ID3	1.0069	3.48492e-126	9.41032e-122	0.803611	0.913	0.407
CYP1B1	1.00598	4.0401e-117	1.09095e-112	0.789663	0.831	0.308
TMEM176B	0.996641	5.18352e-130	1.39971e-125	0.809458	0.976	0.534
CRYBA4	0.97283	2.51651e-130	6.79532e-126	0.80228	0.789	0.178
C1QB	0.953207	2.37768e-146	6.42044e-142	0.829056	0.995	0.889
C3	0.933607	8.77189e-105	2.36867e-100	0.777577	0.996	0.666
CTSS	0.923447	5.1859e-151	1.40035e-146	0.834261	0.992	0.732
NUPR1	0.899716	5.33807e-96	1.44144e-91	0.760296	0.788	0.298
CADM1	0.896919	2.63886e-132	7.1257e-128	0.812034	0.987	0.434
CXCL1	0.873828	6.75284e-95	1.82347e-90	0.743349	0.594	0.111
GM2A	0.866666	9.71171e-139	2.62245e-134	0.820052	0.989	0.608
CMKLR1	0.863216	4.2475e-150	1.14695e-145	0.832247	0.949	0.434
HLA-B	0.862355	3.76418e-101	1.01644e-96	0.772651	0.996	0.692
CTSL	0.855064	2.14833e-113	5.80112e-109	0.789013	0.992	0.74
ADORA3	0.83832	5.49371e-139	1.48347e-134	0.817722	0.879	0.346
GRN	0.827619	6.29813e-138	1.70068e-133	0.819268	0.995	0.758
RAB32	0.800458	1.12604e-137	3.04066e-133	0.818781	0.977	0.628
FCGR3A	0.796773	1.20999e-116	3.26734e-112	0.790902	0.888	0.352
ENHO	0.791404	1.4205e-119	3.83578e-115	0.788122	0.757	0.198
TMEM37	0.78439	9.04199e-172	2.44161e-167	0.854986	0.926	0.37
DNASE2	0.760438	2.11307e-113	5.70592e-109	0.788387	0.959	0.47
GAL3ST4	0.753036	3.59253e-171	9.7009e-167	0.853783	0.925	0.295
CREG1	0.75166	4.8493e-125	1.30946e-120	0.803703	0.992	0.687
NCOA4	0.744114	7.6267e-143	2.05944e-138	0.824889	0.989	0.657
IQGAP2	0.74047	1.88004e-119	5.07668e-115	0.796421	0.96	0.577
HLA-C	0.721912	5.9341e-94	1.60239e-89	0.762517	0.99	0.643
C1QC	0.721756	9.11118e-114	2.46029e-109	0.789537	0.994	0.831
PLD3	0.710104	9.7072e-111	2.62124e-106	0.785568	0.997	0.761
B2M	0.707557	7.28158e-136	1.96625e-131	0.816882	1	0.925
KCTD12	0.703477	2.86427e-105	7.7344e-101	0.778255	0.991	0.709
NPC2	0.70307	1.72265e-123	4.65167e-119	0.801876	0.998	0.871
ATP6V0E1	0.69588	4.98396e-112	1.34582e-107	0.787234	0.995	0.728
FTL	0.691361	2.40151e-126	6.4848e-122	0.80541	1	1
CD1D	0.690513	1.66468e-127	4.49513e-123	0.798792	0.764	0.239
ASAH1	0.6904	3.09764e-118	8.36457e-114	0.795267	0.996	0.826
SLC40A1	0.667856	7.91564e-137	2.13746e-132	0.816119	0.916	0.36
ABCA1	0.661783	6.68563e-107	1.80532e-102	0.780361	0.987	0.635
BRI3	0.660138	2.90345e-128	7.84018e-124	0.807748	0.998	0.863
LYZ	0.646579	1.1638e-123	3.1426e-119	0.795114	0.783	0.243
ALDH2	0.627885	5.33561e-144	1.44077e-139	0.825894	0.984	0.498
CDKN1C	0.62186	9.64007e-130	2.60311e-125	0.80839	0.942	0.412
MARCO	0.621105	6.44618e-56	1.74066e-51	0.661025	0.371	0.056
LINC01088	0.62049	4.52999e-18	1.22323e-13	0.576361	0.234	0.081
FAM20C	0.61721	1.05945e-91	2.86082e-87	0.759188	0.978	0.599
SDC2	0.617043	9.53598e-104	2.575e-99	0.774841	0.911	0.415
GLIPR1	0.607815	2.80329e-128	7.56971e-124	0.806933	0.945	0.48
LRPAP1	0.605649	4.37222e-118	1.18063e-113	0.794921	0.982	0.647
YPEL3	0.604567	1.05105e-132	2.83814e-128	0.812335	0.942	0.507
OLFML3	0.601569	1.12136e-122	3.02802e-118	0.797209	0.845	0.33
MS4A6A	0.601316	1.399e-84	3.77773e-80	0.748877	0.989	0.764
VAMP8	0.600579	1.8197e-107	4.91374e-103	0.781247	0.997	0.777
CTSD	0.59526	5.77989e-66	1.56074e-61	0.719114	0.999	0.835
RARRES2	0.588594	2.82398e-57	7.62558e-53	0.676214	0.46	0.109
PSAP	0.586043	1.08438e-80	2.92816e-76	0.742984	0.998	0.832
RNF13	0.581827	8.6403e-115	2.33314e-110	0.790426	0.958	0.562
PECAM1	0.581611	1.84483e-123	4.9816e-119	0.800904	0.954	0.425
ADA	0.575114	5.4053e-157	1.45959e-152	0.839282	0.924	0.392
TPP1	0.573474	1.59359e-89	4.30318e-85	0.755997	0.978	0.579
ITGAV	0.566542	4.52896e-121	1.22296e-116	0.798086	0.953	0.469
CD163	0.559715	2.19926e-107	5.93867e-103	0.774587	0.786	0.229
ANTXR1	0.558581	1.1182e-90	3.01947e-86	0.751343	0.749	0.295
MARCKS	0.548867	3.92813e-94	1.06071e-89	0.762906	0.997	0.931
CTSA	0.547881	1.15423e-88	3.11678e-84	0.754833	0.982	0.637
MS4A7	0.546197	6.9534e-43	1.87763e-38	0.675268	0.958	0.754
GNS	0.544667	6.51927e-136	1.7604e-131	0.81622	0.947	0.515
ID1	0.542773	2.2726e-66	6.1367e-62	0.704526	0.592	0.192
ATP6AP1	0.541284	1.33487e-91	3.60454e-87	0.759054	0.982	0.595
SLC7A7	0.532786	5.77834e-117	1.56032e-112	0.793358	0.971	0.59
FYB1	0.529997	1.74406e-89	4.70949e-85	0.755967	0.97	0.618
ADI1	0.527707	9.71994e-122	2.62468e-117	0.798699	0.932	0.472
LINC01094	0.518092	8.19144e-115	2.21193e-110	0.787766	0.853	0.35
LGMN	0.516793	5.86627e-50	1.58407e-45	0.689744	0.978	0.693
SLCO2B1	0.514764	4.65072e-107	1.25583e-102	0.780206	0.947	0.553
CPVL	0.513698	5.8513e-83	1.58003e-78	0.746242	0.981	0.586
IFI6	0.510967	1.4682e-69	3.96459e-65	0.722956	0.848	0.397
HEXB	0.504964	7.87566e-100	2.12667e-95	0.770153	0.942	0.483
GALC	0.504161	6.9972e-102	1.88945e-97	0.770991	0.85	0.386
ANOS1	0.499769	3.54368e-105	9.56899e-101	0.768238	0.715	0.223
SLC2A5	0.49877	1.58466e-124	4.27905e-120	0.788298	0.689	0.127
MS4A4A	0.497482	1.49648e-95	4.04095e-91	0.763459	0.896	0.44
CTSC	0.496867	3.47628e-75	9.387e-71	0.734318	0.998	0.75
CSF1R	0.496265	2.82805e-65	7.63658e-61	0.717891	0.993	0.722
DHRS3	0.492208	8.04027e-119	2.17112e-114	0.79508	0.943	0.45
HLA-A	0.491647	8.92058e-63	2.40882e-58	0.713549	0.997	0.698
NTAN1	0.49157	1.30019e-90	3.51089e-86	0.757036	0.917	0.53
ID2	0.487026	3.79747e-48	1.02543e-43	0.686194	0.997	0.738
GAPLINC	0.486722	9.2422e-113	2.49567e-108	0.783202	0.805	0.302
LYPD1	0.483552	7.40571e-83	1.99976e-78	0.734564	0.665	0.21
PLXNC1	0.481806	1.59107e-97	4.29636e-93	0.762948	0.791	0.334
PLXDC2	0.481706	1.0821e-68	2.92199e-64	0.723636	0.992	0.653
C1QA	0.480458	1.92283e-54	5.19222e-50	0.698452	0.993	0.806
ARL5A	0.477226	4.07708e-130	1.10093e-125	0.808995	0.938	0.46
RAB42	0.474501	7.63134e-105	2.06069e-100	0.774106	0.833	0.334
PCYOX1	0.471269	3.96099e-101	1.06959e-96	0.768668	0.808	0.36
PLTP	0.470324	5.27767e-79	1.42513e-74	0.740133	0.966	0.609
CD81	0.469066	4.21203e-61	1.13738e-56	0.710642	0.999	0.826
GPNMB	0.467865	1.04349e-28	2.81772e-24	0.622019	0.425	0.177
SGPL1	0.467352	1.14517e-111	3.0923e-107	0.782991	0.827	0.346
EVI2B	0.466122	3.43057e-103	9.26357e-99	0.773779	0.886	0.431
GABARAP	0.464989	1.56957e-98	4.23832e-94	0.76893	0.987	0.619
SCD	0.462179	3.07318e-72	8.2985e-68	0.725274	0.769	0.373
NCEH1	0.462073	2.24336e-78	6.05773e-74	0.733146	0.734	0.327
FCGRT	0.461173	1.10534e-51	2.98474e-47	0.693179	0.996	0.789
ENG	0.458912	1.49462e-57	4.03591e-53	0.703934	0.94	0.614
LINC01503	0.457502	3.21393e-104	8.67858e-100	0.770372	0.766	0.281
TYROBP	0.455304	4.90818e-60	1.32536e-55	0.708744	0.999	0.871
TIMP2	0.453567	5.85928e-84	1.58218e-79	0.747879	0.99	0.669
ATOX1	0.450046	3.99699e-82	1.07931e-77	0.745138	0.99	0.732
NINJ1	0.448837	2.29969e-74	6.20984e-70	0.733017	0.996	0.795
EPHX1	0.442315	9.97176e-72	2.69267e-67	0.718072	0.656	0.247
C3AR1	0.439953	4.32319e-69	1.16739e-64	0.724229	0.98	0.615
LAMP2	0.438791	5.3571e-97	1.44658e-92	0.766757	0.981	0.614
CD59	0.435415	4.92213e-88	1.32912e-83	0.75338	0.934	0.515
COX14	0.435309	1.19944e-80	3.23884e-76	0.742702	0.965	0.627
FTH1	0.432099	4.47184e-48	1.20753e-43	0.686084	1	0.988
CCR1	0.42811	1.27213e-81	3.43513e-77	0.742912	0.875	0.469
ARL6IP1	0.426421	2.11887e-70	5.7216e-66	0.726419	0.978	0.634
SAT1	0.422641	3.12929e-83	8.45003e-79	0.74688	1	0.97
GLMP	0.415204	8.41994e-108	2.27364e-103	0.780596	0.92	0.459
ELOVL5	0.414766	1.90948e-69	5.15617e-65	0.715038	0.655	0.281
AKR1B1	0.407931	1.77993e-107	4.80634e-103	0.780952	0.962	0.593
LACC1	0.406717	2.82145e-86	7.61876e-82	0.751282	0.973	0.645
ATF6	0.403685	1.13485e-71	3.06444e-67	0.724886	0.78	0.395
WNT5A	0.403428	7.97873e-138	2.1545e-133	0.817159	0.907	0.368
CXCL12	0.402815	1.18129e-86	3.18985e-82	0.741074	0.687	0.2
ST14	0.402732	3.61164e-103	9.75251e-99	0.763679	0.686	0.211
ATP6V1F	0.402712	2.7856e-43	7.52196e-39	0.676179	0.998	0.823
LRRC4	0.401595	2.46531e-91	6.65707e-87	0.744993	0.65	0.185
ITM2B	0.399766	4.53676e-65	1.22506e-60	0.717586	0.999	0.883
PLD4	0.398557	8.18062e-48	2.20901e-43	0.685371	0.968	0.608
SNX18	0.398504	1.19925e-112	3.23834e-108	0.786574	0.894	0.457
HEXA	0.396334	5.50061e-83	1.48533e-78	0.746387	0.982	0.67
ACSL3	0.394872	2.40235e-76	6.48706e-72	0.734373	0.855	0.457
NUP214	0.394658	1.02082e-94	2.75653e-90	0.759107	0.79	0.343
NENF	0.393073	1.06301e-63	2.87045e-59	0.714037	0.871	0.512
NAA38	0.3923	4.24936e-80	1.14746e-75	0.741276	0.915	0.52
CD36	0.392251	4.0252e-70	1.08692e-65	0.725972	0.981	0.64
HAVCR2	0.389952	8.93633e-73	2.41308e-68	0.730204	0.965	0.593
SLC35F6	0.38751	1.21988e-85	3.29405e-81	0.744027	0.736	0.326
SVBP	0.387079	1.76029e-92	4.75332e-88	0.758083	0.849	0.41
JAG1	0.386929	1.19772e-94	3.2342e-90	0.74778	0.636	0.158
CYBA	0.384554	1.09658e-32	2.96109e-28	0.652066	0.998	0.771
GLRX	0.384022	1.03476e-71	2.79418e-67	0.728418	0.948	0.608
RNASET2	0.382043	2.88966e-57	7.80295e-53	0.703634	0.986	0.676
C5AR1	0.381975	9.22993e-49	2.49236e-44	0.687217	0.958	0.596
SYK	0.380311	5.8815e-101	1.58818e-96	0.771285	0.904	0.485
NRIP1	0.378632	3.21357e-66	8.67761e-62	0.718309	0.874	0.496
ZDHHC12	0.377622	3.85747e-73	1.04163e-68	0.727928	0.806	0.399
HBD	0.377452	1.03456e-40	2.79362e-36	0.668687	0.796	0.489
TTYH3	0.37695	3.75643e-86	1.01435e-81	0.750216	0.91	0.476
PIM1	0.373472	5.5979e-85	1.5116e-80	0.735859	0.643	0.194
SELENOP	0.371732	9.53173e-60	2.57385e-55	0.708204	0.988	0.789
STAT1	0.371399	7.69263e-80	2.07724e-75	0.740634	0.907	0.478
DSC2	0.371387	2.21668e-75	5.98569e-71	0.728942	0.741	0.339
QPRT	0.370099	2.74996e-81	7.42571e-77	0.743655	0.96	0.621
SLC31A1	0.365462	4.74465e-89	1.2812e-84	0.753148	0.852	0.401
RPS27L	0.363737	1.52e-66	4.10446e-62	0.720056	0.99	0.721
MAFB	0.362384	3.64229e-82	9.83529e-78	0.74519	0.991	0.713
GCNT1	0.361667	5.01724e-71	1.35481e-66	0.720072	0.701	0.305
RAB5IF	0.360245	4.77791e-80	1.29018e-75	0.741767	0.968	0.614
ORAI3	0.359696	3.93917e-77	1.06369e-72	0.736236	0.888	0.488
OLFML2B	0.359656	3.53984e-93	9.55862e-89	0.752707	0.717	0.247
ABCG1	0.359075	1.93687e-90	5.23013e-86	0.75533	0.855	0.417
PFDN5	0.357506	1.45214e-57	3.9212e-53	0.704258	0.998	0.816
TMEM258	0.357421	3.38335e-67	9.13606e-63	0.721065	0.976	0.641
UQCR10	0.355244	4.03922e-64	1.09071e-59	0.715925	0.994	0.783
FCGR2A	0.353981	1.04316e-72	2.81683e-68	0.730167	0.969	0.631
LAMP1	0.352888	1.46166e-61	3.94693e-57	0.711265	0.966	0.619
SUMO2	0.3514	5.1487e-72	1.3903e-67	0.729193	0.996	0.75
MFSD1	0.351047	1.69287e-81	4.57124e-77	0.743964	0.965	0.599
TNFRSF1A	0.350015	1.00374e-64	2.7104e-60	0.716378	0.922	0.537
SLC7A8	0.346207	5.42478e-114	1.46485e-109	0.78883	0.928	0.472
TOMM7	0.345517	2.01897e-49	5.45182e-45	0.688728	0.994	0.728
ATP2B1	0.345143	1.57765e-61	4.26014e-57	0.710973	0.935	0.569
GPR137B	0.344815	1.8884e-96	5.09924e-92	0.76463	0.883	0.46
TMBIM4	0.342131	4.31067e-63	1.16401e-58	0.713935	0.967	0.603
PILRA	0.342085	5.90212e-61	1.59375e-56	0.703122	0.692	0.308
TM6SF1	0.341721	1.42888e-83	3.8584e-79	0.741401	0.747	0.324
MARCH1	0.341434	8.83446e-87	2.38557e-82	0.751284	0.919	0.485
EMC3	0.341219	1.69787e-74	4.58476e-70	0.732343	0.9	0.525
GLB1	0.340037	1.04024e-84	2.80897e-80	0.747501	0.874	0.459
LY96	0.33835	1.58527e-79	4.2807e-75	0.740343	0.917	0.501
LAMTOR4	0.337935	1.93878e-70	5.23528e-66	0.726558	0.987	0.69
SERINC1	0.337401	3.91949e-75	1.05838e-70	0.733681	0.927	0.55
SERINC3	0.33638	4.68625e-70	1.26543e-65	0.724234	0.846	0.478
TMBIM6	0.336071	5.26101e-43	1.42063e-38	0.675573	0.997	0.742
RPN2	0.335974	3.48142e-68	9.40088e-64	0.72271	0.977	0.619
SLC30A1	0.335925	3.3465e-63	9.03656e-59	0.703044	0.631	0.25
BARX1	0.334907	8.53769e-73	2.30543e-68	0.697199	0.459	0.059
IGF2R	0.334758	5.69204e-88	1.53702e-83	0.751354	0.836	0.414
CHI3L1	0.334742	2.04889e-62	5.53262e-58	0.706658	0.725	0.292
COX4I1	0.334122	2.12698e-46	5.74348e-42	0.682671	0.997	0.816
NCSTN	0.334019	1.76161e-82	4.75688e-78	0.740502	0.767	0.324
MMD	0.333912	3.11021e-76	8.39851e-72	0.735617	0.945	0.576
SNX27	0.333406	5.85456e-100	1.58091e-95	0.768989	0.864	0.43
GSTP1	0.333336	3.38562e-43	9.14219e-39	0.675977	0.991	0.751
SLC22A23	0.332605	2.2738e-72	6.13994e-68	0.701257	0.487	0.094
UFC1	0.33215	4.92912e-80	1.33101e-75	0.741754	0.969	0.615
BRK1	0.331612	3.54916e-47	9.58381e-43	0.684233	0.995	0.738
TMEM219	0.330604	6.25024e-84	1.68775e-79	0.747749	0.975	0.63
ANAPC16	0.329324	2.06214e-85	5.5684e-81	0.749739	0.948	0.567
RPL12	0.32907	1.90215e-22	5.13636e-18	0.624498	0.999	0.89
GIMAP8	0.326181	1.89675e-73	5.12179e-69	0.711099	0.554	0.145
CARD16	0.325842	1.17117e-83	3.16251e-79	0.743881	0.804	0.375
FCHO2	0.325729	1.24719e-102	3.36778e-98	0.772357	0.859	0.405
LAMTOR1	0.325222	2.01426e-53	5.4391e-49	0.696497	0.993	0.737
ZSCAN16-AS1	0.324906	4.45469e-97	1.2029e-92	0.764108	0.837	0.386
TMEM123	0.323231	1.79827e-66	4.85588e-62	0.719443	0.926	0.556
TMEM30A	0.323182	3.54295e-71	9.56703e-67	0.726339	0.858	0.495
RNF149	0.322234	2.11267e-79	5.70485e-75	0.740119	0.914	0.499
SYS1	0.3216	8.04958e-88	2.17363e-83	0.747285	0.741	0.317
LAPTM4A	0.321546	3.72713e-69	1.00644e-64	0.724397	0.986	0.657
ADA2	0.32032	1.75413e-48	4.73669e-44	0.667082	0.497	0.179
HMOX1	0.319347	4.22228e-44	1.14014e-39	0.677873	0.99	0.721
GDE1	0.315976	7.5489e-92	2.03843e-87	0.757613	0.859	0.443
CABLES1	0.314274	5.85437e-98	1.58086e-93	0.752165	0.637	0.155
OAZ1	0.314193	1.78704e-52	4.82554e-48	0.694718	0.998	0.855
SLC3A2	0.312371	4.927e-59	1.33044e-54	0.706793	0.973	0.641
TNFSF10	0.312272	6.01324e-45	1.62376e-40	0.652826	0.426	0.129
TLR8	0.311518	9.09825e-83	2.4568e-78	0.7261	0.574	0.14
EPAS1	0.310613	1.69951e-93	4.5892e-89	0.753857	0.727	0.263
AHCY	0.310093	3.27245e-72	8.8366e-68	0.725289	0.769	0.379
PCBP2	0.309934	3.4938e-73	9.43431e-69	0.731039	0.986	0.685
COPS9	0.309773	1.51009e-64	4.07769e-60	0.716489	0.964	0.632
PDK4	0.307703	4.47153e-92	1.20745e-87	0.757211	0.845	0.379
SEL1L	0.307439	2.06463e-58	5.57512e-54	0.701754	0.757	0.388
POLD4	0.306837	1.65062e-84	4.45718e-80	0.744996	0.798	0.375
APOE	0.304793	4.66928e-26	1.26085e-21	0.634857	0.999	0.878
SMIM14	0.304726	6.30226e-71	1.7018e-66	0.721524	0.73	0.339
USP9X	0.30446	2.36506e-61	6.38638e-57	0.70881	0.82	0.441
TMSB4X	0.303445	2.54895e-54	6.88294e-50	0.698238	1	0.993
KCNE3	0.303114	2.30118e-94	6.21388e-90	0.756798	0.756	0.295
ATP6V0D1	0.302975	5.26808e-61	1.42254e-56	0.710269	0.967	0.611
LMBRD1	0.300871	2.31187e-72	6.24274e-68	0.724193	0.74	0.34
APLP2	0.300468	2.10706e-42	5.68968e-38	0.67426	0.993	0.692
CYP46A1	0.300309	1.50168e-69	4.05498e-65	0.684503	0.407	0.035
PKD2L1	0.299532	1.89247e-75	5.11023e-71	0.70612	0.493	0.091
S100A8	0.298841	2.10198e-13	5.67597e-09	0.561379	0.202	0.08
MMP2	0.298662	1.0387e-54	2.8048e-50	0.696395	0.816	0.389
OSTM1	0.297247	3.49135e-58	9.42769e-54	0.701455	0.761	0.386
CFD	0.296173	1.70271e-21	4.59783e-17	0.613602	0.557	0.324
CX3CR1	0.296109	5.74383e-26	1.55101e-21	0.62569	0.564	0.302
HDLBP	0.295694	1.27348e-63	3.43877e-59	0.714907	0.968	0.64
SORL1	0.294243	6.26384e-63	1.69143e-58	0.703465	0.646	0.253
LMAN2	0.293888	1.03027e-60	2.78203e-56	0.70949	0.934	0.556
SLC44A1	0.293392	2.56347e-70	6.92213e-66	0.716732	0.666	0.268
POLR2J	0.292969	3.62753e-80	9.79542e-76	0.741856	0.958	0.583
GALNT10	0.292728	5.09494e-91	1.37579e-86	0.748123	0.691	0.236
DNAJC4	0.291503	3.74877e-75	1.01228e-70	0.733476	0.904	0.537
MT-ND3	0.291454	2.08907e-12	5.64111e-08	0.589765	0.973	0.838
MT-CO2	0.291345	9.59776e-15	2.59168e-10	0.598921	0.996	0.912
C4orf48	0.289999	3.23956e-59	8.74778e-55	0.707081	0.966	0.625
EIF2AK2	0.289894	1.37374e-67	3.70951e-63	0.719574	0.83	0.428
ASCL2	0.289474	1.09668e-73	2.96137e-69	0.715996	0.594	0.194
KPNB1	0.288577	7.52395e-52	2.03169e-47	0.693284	0.957	0.605
PABPC1	0.287382	4.79055e-44	1.29359e-39	0.677776	0.996	0.754
PIGT	0.287296	9.26505e-60	2.50184e-55	0.704252	0.758	0.397
EPN1	0.286249	1.26177e-72	3.40715e-68	0.729537	0.917	0.54
SMIM26	0.285798	7.02909e-65	1.89807e-60	0.716592	0.911	0.548
RPL36AL	0.284336	7.40408e-44	1.99932e-39	0.677377	0.996	0.75
TMEM51	0.284284	1.01884e-58	2.75117e-54	0.701962	0.752	0.366
SSR4	0.283963	2.68958e-29	7.26268e-25	0.643465	0.986	0.667
UQCRB	0.283177	1.45679e-41	3.93376e-37	0.67249	0.995	0.797
ATRAID	0.282916	2.97042e-59	8.02102e-55	0.707053	0.953	0.595
ABHD12	0.282885	1.91143e-61	5.16142e-57	0.710819	0.937	0.562
IFI44L	0.28251	2.32945e-40	6.2902e-36	0.651792	0.494	0.185
GLUL	0.282303	8.11502e-45	2.1913e-40	0.679382	0.989	0.75
SDF2	0.281596	6.25415e-51	1.68881e-46	0.687769	0.745	0.401
ERP29	0.280886	8.64792e-50	2.3352e-45	0.689427	0.991	0.679
COX7C	0.280091	2.1365e-44	5.76918e-40	0.678527	0.996	0.813
TMEM14C	0.280074	9.89493e-46	2.67193e-41	0.68124	0.985	0.689
TMEM59	0.279709	1.13104e-57	3.05414e-53	0.704309	0.975	0.627
CD63	0.279657	4.70351e-29	1.27009e-24	0.64289	1	0.812
SPINT2	0.279271	3.32853e-67	8.98803e-63	0.720966	0.963	0.59
EIF4EBP2	0.278821	5.05795e-67	1.3658e-62	0.715154	0.728	0.344
LEPROT	0.278149	1.80658e-72	4.87832e-68	0.729047	0.899	0.518
EVI2A	0.278133	2.65287e-61	7.16355e-57	0.709413	0.857	0.457
CLTC	0.277033	8.14475e-50	2.19933e-45	0.689468	0.984	0.683
KIAA1147	0.276213	9.20681e-81	2.48611e-76	0.73157	0.662	0.221
PLBD1	0.275929	6.81488e-72	1.84022e-67	0.719596	0.671	0.275
NPC1	0.274842	7.29639e-111	1.97024e-106	0.779081	0.773	0.266
TMEM60	0.274677	1.75453e-75	4.73777e-71	0.730557	0.779	0.36
HIPK2	0.274481	4.50196e-84	1.21567e-79	0.747276	0.913	0.509
JTB	0.273524	2.07427e-46	5.60114e-42	0.682476	0.956	0.605
BNIP3L	0.272897	5.91562e-64	1.59739e-59	0.714929	0.906	0.54
NPEPPS	0.272649	5.34626e-86	1.44365e-81	0.749207	0.863	0.452
ATP5MPL	0.272374	7.94603e-48	2.14567e-43	0.685527	0.989	0.709
PIGP	0.271044	7.79634e-52	2.10525e-47	0.68746	0.692	0.36
FAM200B	0.270549	6.40625e-71	1.72988e-66	0.71903	0.685	0.294
CAMK1D	0.269454	3.0905e-56	8.34527e-52	0.693216	0.656	0.3
RDX	0.268846	3.79811e-67	1.0256e-62	0.720679	0.936	0.567
SERP1	0.268708	1.1298e-63	3.05079e-59	0.715118	0.99	0.721
C4orf3	0.268389	5.26976e-65	1.42299e-60	0.717275	0.972	0.606
BLOC1S1	0.268045	8.56008e-58	2.31148e-53	0.704571	0.982	0.648
TIMD4	0.267906	2.41115e-30	6.51084e-26	0.590467	0.195	0.016
SDC3	0.267523	7.19478e-53	1.94281e-48	0.675342	0.507	0.172
SURF4	0.267409	4.9283e-45	1.33079e-40	0.675564	0.725	0.394
MIEN1	0.267032	1.06035e-62	2.86327e-58	0.712032	0.855	0.498
GCHFR	0.266865	1.89231e-44	5.10981e-40	0.668256	0.603	0.271
C1orf43	0.266729	2.96493e-52	8.00619e-48	0.693648	0.905	0.547
GPX3	0.265962	5.79018e-32	1.56352e-27	0.638804	0.544	0.268
SLC17A5	0.265625	1.35346e-49	3.65474e-45	0.679235	0.626	0.269
MT-ND4	0.265623	1.28377e-14	3.46656e-10	0.598445	0.988	0.867
STOM	0.265621	5.40091e-49	1.45841e-44	0.674998	0.576	0.245
RASSF2	0.265226	5.50162e-63	1.4856e-58	0.711721	0.819	0.454
CTSB	0.265094	1.42789e-24	3.85574e-20	0.630687	0.997	0.825
AP2M1	0.264945	3.01739e-57	8.14787e-53	0.70364	0.991	0.728
SMIM19	0.264284	3.55585e-67	9.60187e-63	0.716773	0.758	0.381
FAM89A	0.263979	1.0743e-72	2.90094e-68	0.728071	0.844	0.407
FAM213A	0.26372	1.02057e-72	2.75584e-68	0.729154	0.88	0.499
NUBP1	0.263666	3.17256e-48	8.56686e-44	0.677652	0.634	0.31
TMEM179B	0.263393	1.26816e-42	3.42442e-38	0.673817	0.866	0.525
RNF7	0.262891	2.23357e-62	6.03132e-58	0.712751	0.973	0.641
TFPT	0.262401	4.54142e-53	1.22632e-48	0.693951	0.829	0.453
ADD3	0.261064	8.24434e-87	2.22622e-82	0.74679	0.762	0.331
SDCBP	0.26088	8.13943e-58	2.19789e-53	0.704709	0.994	0.79
FAM49A	0.260483	6.09596e-65	1.64609e-60	0.708768	0.674	0.289
SLC36A1	0.26012	4.34865e-71	1.17427e-66	0.710099	0.574	0.177
YWHAB	0.259607	6.56012e-35	1.77143e-30	0.657396	0.994	0.693
MAN2A1	0.259205	2.67111e-62	7.2128e-58	0.705438	0.688	0.321
DICER1	0.259137	5.80675e-59	1.568e-54	0.705627	0.869	0.505
DPEP2	0.259051	1.53372e-64	4.14151e-60	0.693038	0.508	0.129
C5AR2	0.258878	6.24742e-63	1.68699e-58	0.693902	0.535	0.161
ZDHHC4	0.257069	6.65869e-59	1.79805e-54	0.698485	0.668	0.304
ISCU	0.256971	1.80804e-77	4.88224e-73	0.737555	0.94	0.585
SPATS2L	0.256905	1.7238e-72	4.65477e-68	0.729343	0.921	0.535
C14orf119	0.2568	5.05359e-62	1.36462e-57	0.710861	0.862	0.48
CCNG1	0.256466	1.23296e-67	3.32937e-63	0.720282	0.853	0.47
SIVA1	0.256275	5.54548e-55	1.49745e-50	0.697948	0.843	0.491
KRCC1	0.255261	1.74451e-49	4.7107e-45	0.674607	0.561	0.226
TRAPPC2L	0.255238	1.85212e-65	5.00128e-61	0.717576	0.918	0.527
SECISBP2L	0.255047	2.47891e-61	6.69381e-57	0.704406	0.701	0.329
CLEC7A	0.254763	9.9467e-66	2.68591e-61	0.716989	0.847	0.472
SLC7A2	0.254478	1.13077e-69	3.05342e-65	0.689728	0.434	0.061
SPCS1	0.254441	4.5521e-43	1.2292e-38	0.675555	0.962	0.621
COX5B	0.253998	2.25696e-40	6.09448e-36	0.669865	0.992	0.716
UBB	0.25393	7.71915e-49	2.0844e-44	0.687586	0.997	0.763
PRR15	0.253829	2.55553e-45	6.9007e-41	0.655316	0.44	0.143
RTCB	0.25378	2.08896e-56	5.64082e-52	0.700552	0.841	0.492
PCBD1	0.253755	5.21668e-72	1.40866e-67	0.728218	0.892	0.515
TBXAS1	0.253577	2.14429e-48	5.79022e-44	0.684575	0.801	0.476
ERGIC3	0.25326	3.48829e-50	9.41944e-46	0.688854	0.846	0.493
ACP5	0.252859	1.173e-53	3.16746e-49	0.667535	0.434	0.106
NINJ2	0.252759	1.65059e-53	4.4571e-49	0.687029	0.631	0.289
HIGD2A	0.252411	8.33174e-46	2.24982e-41	0.681337	0.968	0.661
OTOA	0.252364	3.17609e-43	8.57639e-39	0.662929	0.56	0.239
PTRHD1	0.252308	1.3415e-76	3.62245e-72	0.734572	0.845	0.452
NDUFA2	0.25214	4.14439e-50	1.11911e-45	0.690036	0.983	0.673
PLOD2	0.251249	3.37726e-78	9.11962e-74	0.71655	0.546	0.122
MGAT4A	0.251178	4.88921e-43	1.32023e-38	0.668258	0.646	0.334
RNF130	0.250558	1.3268e-43	3.58277e-39	0.676634	0.955	0.596
PALLD	0.250465	1.20428e-59	3.25192e-55	0.699223	0.661	0.287

## Sheet: Dataset 5B
Marker genes of MGL subclusters (C1)
gene	avg_log2FC	p_val	p_val_adj	auc	pct.1	pct.2
N4BP2L2	1.26693	1.94928e-19	5.26363e-15	0.335132	0.327	0.942
MTRNR2L8	1.24875	5.21246e-17	1.40752e-12	0.348225	0.277	0.775
ARGLU1	1.21166	9.75016e-21	2.63283e-16	0.331213	0.245	0.762
RNPC3	1.19092	2.0126e-07	0.00543463	0.420915	0.14	0.345
RBM39	1.12144	2.85284e-13	7.70351e-09	0.366554	0.353	0.919
NABP1	1.10225	1.21208e-22	3.27297e-18	0.323002	0.241	0.763
PNISR	1.04622	1.07573e-18	2.90479e-14	0.338653	0.331	0.925
NKTR	0.993626	1.36065e-27	3.67415e-23	0.306493	0.173	0.668
DDX46	0.979116	2.66557e-28	7.19784e-24	0.299748	0.23	0.806
HEXIM1	0.960364	5.61633e-15	1.51658e-10	0.380746	0.086	0.356
LUC7L3	0.955317	1.01509e-27	2.74105e-23	0.301826	0.234	0.812
MPHOSPH8	0.924985	1.54798e-30	4.18001e-26	0.291543	0.219	0.805
CAPRIN2	0.915612	5.31346e-15	1.43479e-10	0.374561	0.119	0.417
WSB1	0.895432	2.36165e-38	6.37716e-34	0.263876	0.227	0.872
KCNQ1OT1	0.892737	6.25302e-13	1.6885e-08	0.39062	0.097	0.35
RSRP1	0.88415	1.91586e-34	5.17338e-30	0.278433	0.194	0.783
LPAR6	0.875386	4.20227e-16	1.13474e-11	0.351279	0.345	0.943
ZRANB2	0.861783	4.52472e-24	1.22181e-19	0.317056	0.234	0.766
SOX4	0.86075	6.04375e-27	1.63199e-22	0.313889	0.133	0.575
C6orf62	0.85397	1.00276e-32	2.70774e-28	0.282908	0.237	0.858
NEAT1	0.85009	2.00838e-14	5.42323e-10	0.360011	0.471	0.978
CHD9	0.84165	2.34137e-24	6.3224e-20	0.314344	0.277	0.862
PKN2	0.837183	1.08879e-23	2.94006e-19	0.325462	0.151	0.587
SF3B1	0.836363	4.59882e-25	1.24182e-20	0.311108	0.295	0.906
SLC38A2	0.819084	9.81252e-30	2.64968e-25	0.296971	0.183	0.711
SMG6	0.812534	2.19412e-16	5.92477e-12	0.369172	0.104	0.409
TIA1	0.812491	1.21971e-13	3.29357e-09	0.381285	0.126	0.413
SUGP2	0.804293	2.28872e-30	6.18023e-26	0.295747	0.165	0.685
HNRNPH1	0.803096	2.67746e-24	7.22995e-20	0.324011	0.14	0.572
TTC14	0.796144	1.2547e-23	3.38806e-19	0.326293	0.147	0.577
FUS	0.791575	1.08356e-22	2.92593e-18	0.320914	0.299	0.906
MYO9B	0.79135	9.48731e-25	2.56186e-20	0.312257	0.302	0.927
UPF2	0.79041	6.75953e-21	1.82528e-16	0.341582	0.129	0.511
ATG16L2	0.780411	7.70866e-19	2.08157e-14	0.352159	0.129	0.484
NAIP	0.77896	4.76334e-30	1.28625e-25	0.296769	0.169	0.687
CCNL1	0.775123	6.39938e-29	1.72802e-24	0.302563	0.158	0.648
MIAT	0.774282	4.89744e-13	1.32245e-08	0.387001	0.115	0.381
SRSF11	0.768248	1.2076e-29	3.26089e-25	0.293774	0.255	0.873
DDX17	0.766552	6.99927e-22	1.89001e-17	0.324168	0.327	0.953
MTRNR2L1	0.765317	5.40295e-12	1.45896e-07	0.397959	0.09	0.322
IER5L	0.764728	2.19875e-23	5.93728e-19	0.318707	0.266	0.832
SON	0.764047	1.74882e-07	0.00472233	0.404417	0.417	0.967
CCNL2	0.760867	6.9727e-15	1.88284e-10	0.377633	0.104	0.39
INTS6	0.75447	1.48927e-21	4.02147e-17	0.341805	0.108	0.476
RBM25	0.75397	2.10701e-31	5.68956e-27	0.289782	0.191	0.751
CTTNBP2	0.736866	8.4053e-25	2.26968e-20	0.329556	0.094	0.476
SRSF7	0.733992	2.75394e-36	7.43647e-32	0.272516	0.187	0.774
SRRM2	0.727376	2.93671e-08	0.000793	0.398534	0.417	0.978
ZFC3H1	0.723633	5.13903e-15	1.38769e-10	0.378418	0.097	0.376
PARP14	0.718733	6.50488e-37	1.75651e-32	0.269764	0.194	0.803
DDX18	0.717254	1.92011e-40	5.18488e-36	0.260123	0.155	0.748
NRDC	0.713424	1.08218e-30	2.9222e-26	0.294076	0.173	0.698
INPPL1	0.713229	3.67266e-26	9.91728e-22	0.318944	0.119	0.543
APBB3	0.712199	5.19199e-18	1.40199e-13	0.360867	0.104	0.423
RGL2	0.710223	2.7168e-30	7.33618e-26	0.297301	0.155	0.656
RSBN1L	0.7077	5.17922e-25	1.39854e-20	0.320864	0.14	0.578
AKAP9	0.700111	1.49668e-36	4.04149e-32	0.270996	0.198	0.8
GLS	0.698919	1.07895e-23	2.91349e-19	0.329929	0.119	0.52
AL118516.1	0.696826	2.56182e-11	6.91768e-07	0.404628	0.079	0.292
USP9Y	0.695963	7.14873e-09	0.000193037	0.421526	0.076	0.251
CDK5RAP3	0.687301	2.18394e-23	5.89731e-19	0.332662	0.112	0.5
HNRNPA2B1	0.686062	6.88682e-21	1.85965e-16	0.328711	0.313	0.909
PIK3R3	0.683803	3.74946e-14	1.01247e-09	0.392412	0.058	0.289
VMP1	0.679851	9.509e-49	2.56772e-44	0.232727	0.183	0.858
BOD1L1	0.679774	5.72966e-36	1.54718e-31	0.272102	0.216	0.843
RNASEK	0.679221	1.43506e-12	3.8751e-08	0.396623	0.079	0.31
MACF1	0.674846	1.26976e-43	3.42873e-39	0.247248	0.212	0.891
RCN3	0.669112	1.47325e-15	3.97821e-11	0.374035	0.104	0.396
PNN	0.660045	5.46419e-35	1.4755e-30	0.277866	0.173	0.739
IFI30	0.659372	5.69318e-39	1.53733e-34	0.267295	0.133	0.684
TRIM44	0.65804	1.07238e-39	2.89576e-35	0.263301	0.147	0.725
SAT1	0.655722	7.38876e-08	0.00199519	0.598496	0.932	0.999
FTX	0.65565	1.07241e-15	2.89584e-11	0.370151	0.122	0.431
FMNL2	0.652316	9.56555e-41	2.58298e-36	0.25715	0.191	0.822
STX7	0.651834	1.6529e-34	4.46332e-30	0.276721	0.234	0.862
DDX24	0.650474	1.6495e-30	4.45414e-26	0.290157	0.277	0.929
BRD8	0.647914	2.14245e-14	5.78527e-10	0.381162	0.101	0.376
ANKRD12	0.647869	5.98977e-43	1.61742e-38	0.249442	0.209	0.878
RASSF4	0.636347	2.43103e-27	6.56451e-23	0.302535	0.259	0.864
SMAD2	0.632152	1.71486e-35	4.63064e-31	0.280907	0.122	0.636
CCDC66	0.631135	2.6086e-21	7.04399e-17	0.343015	0.108	0.473
RCOR3	0.626746	8.54872e-21	2.30841e-16	0.34784	0.097	0.442
ANKRD11	0.624459	1.43521e-43	3.87551e-39	0.247306	0.223	0.899
USP15	0.623874	8.23608e-34	2.22399e-29	0.283798	0.155	0.687
NCBP3	0.621477	6.05584e-24	1.63526e-19	0.333185	0.094	0.471
VPS13C	0.621156	2.33654e-31	6.30935e-27	0.290638	0.183	0.728
SF1	0.619731	6.71414e-34	1.81302e-29	0.278667	0.241	0.872
CDC37	0.619511	1.48742e-33	4.01647e-29	0.282403	0.183	0.748
GGA1	0.612157	1.54275e-38	4.16589e-34	0.266433	0.158	0.738
RBM5	0.609581	6.22218e-34	1.68017e-29	0.282716	0.158	0.703
RTF1	0.609184	2.37448e-51	6.41182e-47	0.226563	0.147	0.808
PAPOLA	0.60193	1.57325e-47	4.24826e-43	0.23673	0.173	0.831
DIP2A	0.59794	3.12722e-36	8.44443e-32	0.278128	0.122	0.643
HIST1H1E	0.595835	6.07356e-09	0.000164004	0.426232	0.054	0.213
FDXR	0.59119	1.02755e-15	2.77468e-11	0.381709	0.065	0.321
HMGXB3	0.590936	8.31937e-23	2.24648e-18	0.338007	0.097	0.464
ARID1B	0.584364	9.7786e-36	2.64052e-31	0.275937	0.165	0.724
ZNF117	0.583151	5.9938e-17	1.61851e-12	0.368264	0.094	0.393
NRP2	0.579894	5.87131e-40	1.58543e-35	0.26276	0.144	0.718
SNHG12	0.576645	2.77535e-31	7.49429e-27	0.301476	0.094	0.539
MRPS5	0.572927	5.25427e-26	1.41881e-21	0.320329	0.115	0.532
ZNF267	0.566763	1.86408e-28	5.03359e-24	0.311866	0.101	0.529
MDM4	0.566048	7.73096e-33	2.08759e-28	0.291993	0.115	0.597
EML4	0.565602	4.36968e-33	1.17995e-28	0.286732	0.155	0.676
ZNF518A	0.564627	2.85883e-27	7.7197e-23	0.31442	0.119	0.55
GRK2	0.563115	2.32142e-38	6.26852e-34	0.267578	0.155	0.722
DVL3	0.56243	4.78016e-36	1.29079e-31	0.274177	0.169	0.746
DNAJC24	0.557994	4.39323e-13	1.1863e-08	0.398764	0.058	0.276
FAM133B	0.557932	1.8927e-40	5.11085e-36	0.261288	0.14	0.717
TLE4	0.55762	1.48971e-27	4.02266e-23	0.315386	0.104	0.525
S100PBP	0.557222	1.89313e-15	5.11201e-11	0.375947	0.097	0.381
NPHP3	0.555899	1.51292e-10	4.08535e-06	0.411174	0.072	0.268
SUGT1	0.555524	4.26677e-47	1.15216e-42	0.240944	0.129	0.734
RNF135	0.55377	2.23257e-40	6.02862e-36	0.261169	0.147	0.725
ORMDL1	0.553437	1.04666e-41	2.8263e-37	0.255409	0.165	0.774
FAM32A	0.553345	1.01136e-41	2.73097e-37	0.256956	0.144	0.728
SNRNP70	0.552246	1.29408e-36	3.4944e-32	0.273528	0.155	0.712
PRPF4B	0.549253	2.05131e-38	5.53916e-34	0.267777	0.147	0.713
ARID5A	0.54911	7.0742e-36	1.91025e-31	0.274483	0.176	0.753
PSME4	0.547913	9.01791e-27	2.43511e-22	0.323171	0.079	0.47
HIST1H2AC	0.547816	1.42392e-30	3.84501e-26	0.302661	0.104	0.554
GON4L	0.545334	2.25245e-26	6.08228e-22	0.323638	0.086	0.479
POLR2J3.1	0.543125	7.4422e-43	2.00962e-38	0.25057	0.194	0.827
YME1L1	0.540271	2.07758e-43	5.61008e-39	0.251202	0.147	0.746
MYSM1	0.540079	8.35948e-15	2.25731e-10	0.384203	0.076	0.332
AKAP17A	0.540004	2.22133e-22	5.99825e-18	0.340205	0.097	0.458
KIN	0.539387	1.45952e-23	3.94114e-19	0.331826	0.112	0.502
RERE	0.53711	5.20087e-26	1.40439e-21	0.322077	0.104	0.511
PSMD14	0.53663	7.40708e-43	2.00013e-38	0.255912	0.115	0.677
ECHDC1	0.536045	1.40158e-31	3.78469e-27	0.294987	0.129	0.616
TUBB4B	0.53553	3.23857e-38	8.7451e-34	0.270486	0.129	0.668
U2SURP	0.535188	9.80365e-42	2.64728e-37	0.255631	0.158	0.764
MAP3K11	0.533125	8.5483e-37	2.3083e-32	0.281157	0.086	0.572
FNIP1	0.532046	2.36284e-34	6.38037e-30	0.286939	0.108	0.599
UBE2N	0.531087	3.00789e-40	8.12221e-36	0.26505	0.112	0.653
SMURF2	0.530386	1.34386e-37	3.62883e-33	0.272233	0.129	0.672
GOSR2	0.526686	1.24643e-17	3.36574e-13	0.368748	0.076	0.364
NCOR1	0.526301	4.22946e-46	1.14208e-41	0.240969	0.176	0.826
PCM1	0.525372	1.81783e-25	4.9087e-21	0.309328	0.302	0.935
C19orf25	0.523738	1.12994e-24	3.05118e-20	0.329881	0.094	0.477
ATP2B1-AS1	0.520673	6.38798e-24	1.72495e-19	0.337845	0.072	0.426
CXXC1	0.519035	3.74025e-12	1.00998e-07	0.402694	0.065	0.277
MCMBP	0.518271	1.65352e-27	4.46499e-23	0.321424	0.072	0.462
RBBP7	0.516299	7.09151e-39	1.91492e-34	0.26716	0.137	0.694
ZNF655	0.515988	1.45738e-30	3.93537e-26	0.303742	0.097	0.541
PPP1R10	0.512546	3.00538e-43	8.11542e-39	0.254687	0.115	0.679
JUN	0.510985	4.9335e-32	1.33219e-27	0.294256	0.122	0.603
ZSWIM8	0.510979	2.8965e-22	7.82142e-18	0.343389	0.083	0.43
EPM2AIP1	0.510611	3.74313e-23	1.01076e-18	0.337567	0.09	0.455
SPG7	0.508664	1.65994e-32	4.48235e-28	0.292128	0.126	0.612
SPECC1	0.508329	2.4511e-34	6.6187e-30	0.285839	0.119	0.616
UVSSA	0.506012	2.27855e-11	6.15276e-07	0.405784	0.072	0.281
REXO2	0.504428	1.76539e-29	4.76707e-25	0.310373	0.086	0.506
RGS2	0.503975	4.3808e-27	1.18295e-22	0.317756	0.101	0.516
RBM7	0.502165	1.09189e-29	2.94844e-25	0.310565	0.079	0.497
DPYD	0.502131	1.33326e-24	3.6002e-20	0.332969	0.079	0.449
AMD1	0.500461	2.32001e-42	6.26472e-38	0.253803	0.158	0.762
MANBA	0.500424	2.6829e-37	7.24463e-33	0.276466	0.104	0.615
ODF2L	0.498806	7.73601e-30	2.08895e-25	0.305996	0.101	0.543
CWF19L2	0.497692	1.00206e-15	2.70586e-11	0.381663	0.065	0.321
TSSC4	0.497671	1.70474e-33	4.60331e-29	0.293749	0.086	0.545
TGS1	0.495729	2.6315e-20	7.10584e-16	0.357192	0.065	0.374
WASHC1	0.495492	1.50624e-15	4.0673e-11	0.38076	0.072	0.334
RAP2B	0.493597	3.31177e-19	8.94277e-15	0.336145	0.345	0.958
AC012368.1	0.493161	1.18813e-11	3.20832e-07	0.403366	0.076	0.289
UBL7-AS1	0.491846	6.6631e-08	0.00179924	0.437253	0.04	0.172
PIAS2	0.491477	2.10352e-26	5.68013e-22	0.323341	0.086	0.481
ABCC5	0.490122	9.56092e-45	2.58173e-40	0.245656	0.169	0.796
EVL	0.48923	8.34707e-35	2.25396e-30	0.275363	0.248	0.892
SLC16A1-AS1	0.489212	4.19347e-10	1.13236e-05	0.421422	0.043	0.209
PURA	0.488876	5.71026e-43	1.54194e-38	0.252634	0.147	0.743
HIST1H1C	0.488341	6.03128e-31	1.62863e-26	0.303697	0.09	0.526
DNAJA1	0.48832	6.7199e-37	1.81458e-32	0.268001	0.263	0.94
RBM6	0.487491	2.92594e-33	7.90091e-29	0.289983	0.119	0.606
CEBPB	0.486811	1.13051e-19	3.05272e-15	0.334179	0.32	0.911
TLE3	0.485507	5.25384e-40	1.41869e-35	0.266775	0.104	0.637
UGP2	0.484449	9.07957e-47	2.45176e-42	0.24387	0.108	0.692
NMRK1	0.483621	6.71948e-40	1.81446e-35	0.260604	0.183	0.787
PRAM1	0.482671	1.78831e-39	4.82898e-35	0.266842	0.122	0.663
NSRP1	0.480804	1.11695e-37	3.01611e-33	0.275167	0.104	0.617
MERTK	0.480523	2.14218e-45	5.78452e-41	0.244293	0.155	0.778
MADD	0.480409	4.07554e-28	1.10052e-23	0.32033	0.065	0.453
GADD45B	0.479759	1.36743e-32	3.69247e-28	0.291003	0.129	0.626
FAM43A	0.479686	7.61823e-11	2.05715e-06	0.41566	0.047	0.226
RBMX	0.479295	4.9191e-37	1.3283e-32	0.27052	0.176	0.759
TBL1XR1	0.478382	1.40103e-41	3.7832e-37	0.255138	0.18	0.797
LYST	0.477942	5.98811e-18	1.61697e-13	0.368661	0.068	0.354
IRF3	0.475593	7.62276e-30	2.05837e-25	0.307495	0.094	0.525
TOGARAM1	0.475571	8.73122e-20	2.35769e-15	0.355715	0.083	0.404
ERN1	0.473123	2.40378e-10	6.49093e-06	0.417927	0.05	0.225
TBC1D17	0.473095	8.75192e-12	2.36328e-07	0.410736	0.043	0.232
HMBOX1	0.47273	3.32236e-18	8.97136e-14	0.365392	0.076	0.373
BAZ2B	0.471195	4.3624e-39	1.17798e-34	0.264889	0.155	0.733
ARFGEF1	0.470858	3.58812e-25	9.68901e-21	0.331934	0.072	0.439
EXOC3	0.470842	1.10594e-42	2.98636e-38	0.252688	0.155	0.767
PIK3CG	0.468888	1.63028e-17	4.40223e-13	0.372568	0.061	0.337
HPS4	0.468573	7.90741e-19	2.13524e-14	0.364043	0.068	0.364
SOD1	0.466697	1.09765e-31	2.96397e-27	0.285866	0.277	0.939
NPLOC4	0.465902	6.69548e-20	1.80798e-15	0.355259	0.083	0.404
ABCD1	0.464586	3.29033e-34	8.88487e-30	0.289312	0.097	0.572
ADH5	0.463938	1.50186e-40	4.05548e-36	0.25776	0.191	0.822
TTTY15	0.463675	2.48285e-16	6.70443e-12	0.375586	0.076	0.35
TOPBP1	0.463413	3.47455e-15	9.38233e-11	0.383089	0.072	0.328
AC087741.1	0.4624	8.62456e-14	2.32889e-09	0.39093	0.072	0.313
KIAA1551	0.462273	1.85207e-41	5.00115e-37	0.261599	0.108	0.65
ONECUT2	0.46206	2.56861e-08	0.000693601	0.427026	0.068	0.23
TAF1D	0.4617	2.6457e-39	7.1442e-35	0.266777	0.126	0.674
IRF8	0.460354	1.95686e-39	5.28412e-35	0.261114	0.198	0.829
DHX38	0.460004	2.67945e-18	7.23532e-14	0.367519	0.065	0.352
ABCC6	0.459123	1.93016e-08	0.000521201	0.436862	0.029	0.16
FNBP4	0.458934	3.97227e-25	1.07263e-20	0.330041	0.083	0.459
AC245297.3	0.458349	1.64656e-31	4.44622e-27	0.300452	0.094	0.543
PPWD1	0.456899	9.23282e-15	2.49314e-10	0.388058	0.061	0.303
BRD1	0.456685	2.20069e-14	5.94252e-10	0.393236	0.05	0.277
SFPQ	0.455748	1.61526e-42	4.36169e-38	0.254356	0.144	0.733
RNF213	0.453306	7.47814e-33	2.01932e-28	0.281723	0.27	0.943
ARHGAP26	0.452378	3.34334e-21	9.02803e-17	0.352533	0.065	0.385
NADSYN1	0.452187	9.42776e-09	0.000254578	0.428471	0.05	0.203
BIRC6	0.450859	7.89347e-43	2.13147e-38	0.255618	0.119	0.684
LCORL	0.449596	1.56655e-27	4.23014e-23	0.31837	0.086	0.492
AFF1	0.448592	1.88759e-22	5.09706e-18	0.341736	0.086	0.44
TRAPPC4	0.448328	9.86324e-41	2.66337e-36	0.262617	0.122	0.67
PLCB2	0.447853	5.07936e-46	1.37158e-41	0.244185	0.129	0.73
KANSL3	0.44755	1.06249e-13	2.86904e-09	0.394246	0.061	0.29
EAPP	0.447462	1.55367e-53	4.19537e-49	0.22229	0.119	0.757
GCC2	0.44717	8.79074e-43	2.37376e-38	0.250183	0.198	0.862
EIF2S2	0.445884	3.1112e-43	8.40117e-39	0.247978	0.234	0.942
NARF	0.445571	4.47475e-38	1.20832e-33	0.272903	0.115	0.633
DBNL	0.445194	4.21949e-40	1.13939e-35	0.258547	0.209	0.856
FAM20A	0.445006	1.17205e-41	3.1649e-37	0.255076	0.173	0.791
PSMD4	0.444547	3.93659e-42	1.063e-37	0.252617	0.194	0.835
ACADVL	0.444328	3.31341e-46	8.9472e-42	0.240839	0.173	0.818
SRRM1	0.444324	2.63389e-42	7.11229e-38	0.251033	0.227	0.912
SLC5A3	0.443789	8.67544e-29	2.34263e-24	0.307612	0.122	0.57
BRWD1	0.443282	3.28967e-32	8.8831e-28	0.296496	0.101	0.563
RENBP	0.441899	1.09743e-24	2.96339e-20	0.328394	0.101	0.493
ZNF207	0.441895	1.63994e-47	4.42832e-43	0.235753	0.205	0.893
PSME2	0.441491	3.46772e-44	9.36389e-40	0.251551	0.115	0.686
TBX3	0.440487	4.52228e-11	1.22115e-06	0.414289	0.047	0.228
TBKBP1	0.440188	1.29002e-10	3.48343e-06	0.417168	0.047	0.222
CCDC82	0.440057	5.21635e-23	1.40857e-18	0.340805	0.079	0.429
NUDT5	0.437666	2.42058e-49	6.53629e-45	0.232751	0.144	0.786
RBM4	0.437235	8.12133e-09	0.0002193	0.427075	0.054	0.211
LYRM2	0.436458	6.48005e-47	1.74981e-42	0.239115	0.162	0.805
REV1	0.435952	3.76461e-23	1.01656e-18	0.339767	0.079	0.434
PHF14	0.435867	1.13643e-33	3.06869e-29	0.291964	0.094	0.56
UPF3A	0.435771	3.00462e-39	8.11339e-35	0.267389	0.122	0.666
TBC1D4	0.435484	4.99229e-38	1.34807e-33	0.268014	0.162	0.738
SRA1	0.435434	2.0087e-55	5.4241e-51	0.213952	0.173	0.885
ASXL1	0.435314	5.5984e-31	1.51174e-26	0.30518	0.079	0.509
GPATCH2L	0.434998	3.28793e-40	8.87841e-36	0.265616	0.108	0.646
ZC3H15	0.434839	5.04142e-48	1.36133e-43	0.235858	0.165	0.807
AAAS	0.43401	4.00786e-09	0.000108224	0.4301	0.036	0.182
SREK1	0.433606	1.03618e-37	2.798e-33	0.273516	0.115	0.642
MARCH7	0.4315	3.51395e-44	9.48871e-40	0.248879	0.144	0.747
GABRE	0.430827	1.90049e-10	5.1319e-06	0.416193	0.054	0.234
ENOSF1	0.430787	3.40886e-36	9.20494e-32	0.279224	0.115	0.626
DCAF5	0.429894	6.5441e-29	1.7671e-24	0.312034	0.09	0.509
MDM2	0.42953	1.14695e-33	3.0971e-29	0.284749	0.151	0.676
LDHA	0.429145	4.02986e-38	1.08818e-33	0.264673	0.223	0.869
TRPS1	0.428545	1.57648e-42	4.25696e-38	0.255544	0.129	0.704
DISC1	0.428365	6.00206e-17	1.62074e-12	0.382762	0.036	0.281
EPS8	0.428118	1.13948e-30	3.07695e-26	0.309386	0.065	0.477
TUBA1B	0.427915	5.46906e-15	1.47681e-10	0.356995	0.392	0.977
SH2B1	0.427266	5.54335e-14	1.49687e-09	0.39537	0.05	0.273
DDX3X	0.426667	8.4718e-40	2.28764e-35	0.258931	0.23	0.902
HMGB1	0.426256	2.37175e-07	0.00640443	0.405432	0.446	0.992
PTGR1	0.425962	2.15799e-33	5.82723e-29	0.293288	0.094	0.555
NARS	0.424861	9.37288e-48	2.53096e-43	0.235469	0.183	0.864
ITFG2	0.424728	9.20076e-11	2.48448e-06	0.418239	0.04	0.211
CEPT1	0.424437	1.19074e-34	3.21537e-30	0.287612	0.101	0.575
HMG20B	0.4244	5.5888e-33	1.50914e-28	0.292632	0.108	0.581
AHI1	0.423792	9.15129e-08	0.00247112	0.435365	0.05	0.189
SND1	0.423662	2.67766e-31	7.23048e-27	0.303523	0.083	0.515
RNF19A	0.422625	3.66382e-31	9.89341e-27	0.30242	0.09	0.533
C7orf43	0.42188	1.15709e-10	3.12448e-06	0.415774	0.05	0.23
AMPD3	0.421856	2.1661e-23	5.84912e-19	0.344722	0.054	0.384
SPHK2	0.421732	1.61668e-06	0.0436553	0.449138	0.032	0.139
DLEU2	0.421383	6.79623e-10	1.83519e-05	0.420775	0.05	0.22
RAB5A	0.421314	9.13042e-45	2.46549e-40	0.251672	0.097	0.655
OGA	0.420907	1.21062e-37	3.26904e-33	0.272694	0.126	0.66
HNRNPAB	0.420448	8.15963e-46	2.20335e-41	0.247171	0.108	0.68
DAPK1	0.420227	8.796e-34	2.37518e-29	0.288622	0.115	0.601
RBM17	0.420064	1.11685e-45	3.01584e-41	0.242592	0.165	0.81
ELL2	0.419044	6.90613e-33	1.86486e-28	0.296134	0.086	0.54
DMXL2	0.418151	2.52954e-37	6.83051e-33	0.272966	0.137	0.674
DNM2	0.41772	4.74707e-38	1.28185e-33	0.275487	0.094	0.596
PYCR2	0.417159	2.2864e-19	6.17397e-15	0.367738	0.043	0.321
SLF2	0.416901	1.20213e-25	3.24612e-21	0.329725	0.072	0.444
CHD7	0.416896	6.58288e-30	1.77758e-25	0.312031	0.068	0.475
HNRNPA3	0.414982	2.13028e-42	5.75241e-38	0.251469	0.205	0.854
MEF2C	0.414453	2.47008e-30	6.66995e-26	0.290759	0.288	0.935
ISYNA1	0.414443	3.4654e-30	9.35763e-26	0.308202	0.083	0.504
MAP3K12	0.4143	3.83986e-13	1.03688e-08	0.397641	0.061	0.282
BDP1	0.413364	5.06539e-27	1.36781e-22	0.32278	0.076	0.465
ATP5F1C	0.413017	7.04436e-44	1.90219e-39	0.246345	0.212	0.904
TFCP2	0.412465	5.27489e-17	1.42438e-12	0.379231	0.047	0.302
RBM26	0.41245	7.66883e-32	2.07081e-27	0.29672	0.108	0.577
INPP4A	0.412443	1.59381e-17	4.30377e-13	0.371711	0.065	0.343
PARP4	0.412339	5.33053e-31	1.4394e-26	0.303763	0.086	0.524
PTGES3	0.412204	4.13609e-25	1.11687e-20	0.310622	0.324	0.975
EWSR1	0.41214	1.81646e-40	4.90498e-36	0.263838	0.115	0.663
PLXNA3	0.412106	5.73709e-11	1.54919e-06	0.41918	0.032	0.201
ADRB2	0.411275	8.05124e-17	2.17408e-12	0.380413	0.047	0.299
CCNC	0.410582	1.82032e-32	4.91541e-28	0.293972	0.112	0.586
CDC26	0.410578	2.91329e-43	7.86676e-39	0.258795	0.083	0.613
ANXA1	0.41031	8.88714e-37	2.3998e-32	0.270734	0.194	0.78
CCDC130	0.410216	6.61197e-16	1.78543e-11	0.382499	0.058	0.31
NQO2	0.410187	7.84369e-33	2.11803e-28	0.282202	0.248	0.888
ENTPD1	0.409244	7.10974e-38	1.91984e-33	0.269156	0.158	0.72
WNT5A	0.408433	8.44321e-39	2.27992e-34	0.263066	0.205	0.832
SRSF1	0.408337	4.60161e-27	1.24257e-22	0.320886	0.086	0.482
SNRPB2	0.408105	7.172e-59	1.93666e-54	0.204922	0.162	0.885
PAQR3	0.407726	6.74568e-10	1.82154e-05	0.42076	0.05	0.22
VPS26A	0.406402	2.07088e-53	5.59199e-49	0.221911	0.129	0.777
HECTD4	0.40621	1.62139e-16	4.37824e-12	0.380924	0.05	0.304
SLC38A6	0.405508	7.35059e-28	1.98488e-23	0.316589	0.09	0.499
DNAJB14	0.405021	3.03479e-39	8.19485e-35	0.269663	0.104	0.628
EHD1	0.404723	1.55407e-23	4.19646e-19	0.336689	0.086	0.45
CLASRP	0.404113	4.43655e-09	0.0001198	0.427193	0.047	0.202
DDX39B	0.402927	2.02e-10	5.45462e-06	0.414505	0.061	0.247
TUT4	0.401991	2.10491e-49	5.68388e-45	0.236058	0.104	0.701
C16orf72	0.401945	2.48035e-32	6.69769e-28	0.30035	0.076	0.513
RBM12B	0.401764	2.74071e-15	7.40074e-11	0.385851	0.058	0.303
CNOT2	0.401694	1.28424e-46	3.46785e-42	0.243579	0.115	0.706
LUC7L	0.401289	8.4466e-23	2.28083e-18	0.344737	0.065	0.401
ADCK5	0.401258	4.18992e-10	1.1314e-05	0.423573	0.036	0.196
USP34	0.399545	2.09264e-32	5.65075e-28	0.294741	0.108	0.578
SETD2	0.397567	2.92352e-43	7.89438e-39	0.256674	0.097	0.644
RYR1	0.397465	3.7432e-10	1.01078e-05	0.420167	0.047	0.216
TYMP	0.397134	1.39541e-13	3.76803e-09	0.364703	0.396	0.95
FDPS	0.39671	2.00633e-38	5.4177e-34	0.268858	0.137	0.687
KANSL1	0.396365	1.21414e-28	3.27855e-24	0.313798	0.086	0.5
UBE2G2	0.396142	2.10139e-34	5.67437e-30	0.288991	0.094	0.568
EIF4A2	0.396132	3.04038e-28	8.20993e-24	0.298523	0.295	0.936
DDIT4	0.396127	4.64562e-34	1.25446e-29	0.281003	0.176	0.738
CLK3	0.396104	1.99518e-24	5.38757e-20	0.338837	0.058	0.402
PABPC4	0.396073	9.28441e-50	2.50707e-45	0.233049	0.126	0.745
TCF25	0.395989	1.91986e-29	5.18419e-25	0.293962	0.291	0.951
TK2	0.395627	1.1951e-36	3.22714e-32	0.280148	0.097	0.591
UBAP2	0.395397	4.29158e-23	1.15885e-18	0.347883	0.047	0.368
TCAIM	0.395199	4.75339e-15	1.28356e-10	0.383819	0.072	0.326
COPA	0.395133	3.57528e-45	9.65432e-41	0.246695	0.129	0.729
ANAPC5	0.394698	5.83467e-35	1.57554e-30	0.281897	0.129	0.649
RAD21	0.394616	3.00037e-57	8.10189e-53	0.211739	0.119	0.778
CMC2	0.39461	1.51431e-23	4.08908e-19	0.341169	0.065	0.409
SLC25A36	0.394086	6.41164e-39	1.73133e-34	0.273085	0.09	0.593
GPBP1	0.393296	2.50578e-41	6.76636e-37	0.259409	0.129	0.699
CASP4	0.392385	3.08093e-42	8.31944e-38	0.255537	0.144	0.724
HERC1	0.39226	1.56278e-45	4.21998e-41	0.247874	0.108	0.682
MUC20-OT1	0.392186	1.37553e-31	3.71436e-27	0.302676	0.079	0.514
PHF3	0.391933	2.10252e-49	5.67743e-45	0.232628	0.144	0.785
HTT	0.39123	9.64729e-34	2.60506e-29	0.293708	0.083	0.537
MKNK1	0.390856	3.68287e-40	9.94485e-36	0.263531	0.129	0.687
NPAT	0.390538	7.33635e-15	1.98103e-10	0.390289	0.05	0.284
NUTM2B-AS1	0.390488	6.89221e-19	1.8611e-14	0.365358	0.061	0.351
ALG13	0.390449	6.14408e-21	1.65909e-16	0.353148	0.068	0.388
ANKRD13A	0.389028	1.00671e-29	2.71842e-25	0.311106	0.076	0.49
CARF	0.388814	6.68146e-10	1.8042e-05	0.418878	0.058	0.233
SNX13	0.388575	3.75918e-43	1.01509e-38	0.25707	0.097	0.643
ARMC8	0.388254	9.68731e-21	2.61587e-16	0.352381	0.076	0.401
SLC45A4	0.387281	2.69566e-30	7.27909e-26	0.310535	0.068	0.477
ABHD5	0.387168	5.55958e-16	1.50125e-11	0.381124	0.061	0.318
TTF2	0.386312	6.92796e-13	1.87076e-08	0.403047	0.047	0.252
ARRDC3	0.385532	4.11851e-28	1.11212e-23	0.314774	0.094	0.509
MTSS1	0.385363	1.61388e-32	4.35797e-28	0.300668	0.072	0.504
ZNF280D	0.385329	1.31526e-20	3.55159e-16	0.355606	0.065	0.377
VPS26C	0.385027	3.94089e-17	1.06416e-12	0.374673	0.061	0.332
ZNF91	0.384851	1.15975e-36	3.13167e-32	0.280551	0.094	0.586
SP100	0.384658	1.4571e-45	3.93461e-41	0.241927	0.191	0.858
ZNF431	0.384642	2.82323e-18	7.62357e-14	0.363484	0.083	0.387
TPD52L2	0.383447	5.1466e-51	1.38974e-46	0.22956	0.122	0.746
NUAK1	0.383236	4.81543e-32	1.30031e-27	0.296156	0.108	0.575
VPS52	0.383135	4.49618e-17	1.2141e-12	0.379077	0.047	0.302
SP140L	0.382176	3.71546e-27	1.00328e-22	0.323792	0.068	0.451
VPS45	0.382041	9.48372e-22	2.56089e-17	0.349005	0.068	0.397
STK4	0.382034	2.0806e-49	5.61825e-45	0.23155	0.162	0.824
ECHDC2	0.381125	9.81597e-29	2.65061e-24	0.314815	0.079	0.486
LRPPRC	0.381086	6.92973e-29	1.87124e-24	0.312738	0.086	0.503
AKAP11	0.380771	2.55006e-36	6.88592e-32	0.275937	0.14	0.679
FAM208A	0.380706	5.89052e-35	1.59062e-30	0.28669	0.097	0.575
KLF4	0.380488	1.6549e-08	0.000446872	0.432077	0.043	0.187
ICE2	0.380131	3.05438e-17	8.24774e-13	0.375127	0.058	0.325
UBA6	0.379631	6.02821e-38	1.6278e-33	0.268095	0.165	0.743
EIF4A3	0.379597	7.8192e-44	2.11142e-39	0.253673	0.108	0.666
VAPA	0.379583	3.85384e-41	1.04065e-36	0.254412	0.245	0.941
USP33	0.378871	1.31268e-42	3.54464e-38	0.256053	0.122	0.689
GATD1	0.378276	7.00685e-13	1.89206e-08	0.405091	0.04	0.239
ATAD2B	0.378216	4.88562e-11	1.31926e-06	0.413493	0.05	0.235
SPAG9	0.37796	3.65289e-47	9.86389e-43	0.238513	0.158	0.801
HMG20A	0.377724	1.69699e-18	4.58237e-14	0.366585	0.065	0.353
SMCHD1	0.377608	8.31267e-42	2.24467e-37	0.261531	0.101	0.634
ERICH1	0.377551	5.40295e-17	1.45896e-12	0.375537	0.061	0.329
AL160272.1	0.377055	5.41743e-07	0.0146287	0.444689	0.036	0.152
SBNO2	0.376585	3.55541e-11	9.60068e-07	0.414555	0.043	0.224
TRIM8	0.376143	1.79469e-42	4.84621e-38	0.252786	0.169	0.784
ENY2	0.375414	4.94176e-36	1.33442e-31	0.270849	0.259	0.945
HPS3	0.374606	1.98301e-40	5.35472e-36	0.262588	0.129	0.689
GAK	0.374528	1.73294e-47	4.67946e-43	0.24095	0.119	0.709
NHLRC3	0.373914	8.26756e-45	2.23249e-40	0.246141	0.155	0.773
TRA2A	0.373912	6.32828e-20	1.70883e-15	0.355076	0.083	0.404
RBP1	0.373794	8.51971e-20	2.30058e-15	0.351145	0.108	0.449
RNF141	0.373747	1.16488e-46	3.14553e-42	0.244054	0.112	0.694
PLEKHG5	0.373547	2.91212e-20	7.86361e-16	0.359329	0.058	0.358
H1F0	0.373425	1.3841e-24	3.7375e-20	0.333028	0.083	0.448
SP3	0.373324	5.31574e-29	1.43541e-24	0.309537	0.101	0.535
TCIRG1	0.371157	1.7239e-48	4.65504e-44	0.238806	0.104	0.696
CCDC25	0.370986	2.28229e-33	6.16286e-29	0.292359	0.101	0.567
PRKD3	0.370976	1.94943e-18	5.26404e-14	0.368567	0.058	0.34
CPSF6	0.37087	1.86939e-34	5.04792e-30	0.294022	0.065	0.51
AP1B1	0.370695	3.8454e-20	1.03837e-15	0.331845	0.342	0.963
LIMD2	0.370471	2.58477e-47	6.97965e-43	0.238897	0.147	0.773
MAFG	0.369844	1.47153e-44	3.97358e-40	0.252593	0.097	0.649
CTTNBP2NL	0.369152	5.62276e-21	1.51831e-16	0.358399	0.047	0.346
SRSF2	0.368685	1.3351e-43	3.60518e-39	0.249655	0.162	0.775
HEATR5B	0.368659	2.28774e-09	6.17757e-05	0.426391	0.043	0.198
NISCH	0.368376	6.98188e-38	1.88532e-33	0.265711	0.216	0.85
CARHSP1	0.368321	2.61925e-35	7.07275e-31	0.285718	0.094	0.573
SMYD4	0.368254	3.33179e-14	8.99685e-10	0.395092	0.047	0.269
TSR2	0.368163	3.4509e-27	9.31846e-23	0.325244	0.061	0.437
FKBP1A	0.367984	5.83922e-39	1.57676e-34	0.261279	0.255	0.945
ZNF33B	0.36784	2.92043e-08	0.000788603	0.430896	0.054	0.203
MCPH1	0.367622	9.50109e-13	2.56558e-08	0.405894	0.04	0.237
SLTM	0.367577	8.72452e-49	2.35588e-44	0.2369	0.115	0.718
ACOT13	0.367544	2.26375e-38	6.11281e-34	0.271882	0.112	0.635
MAP4K4	0.367454	1.051e-32	2.83802e-28	0.282339	0.273	0.925
KPNA2	0.366839	6.19992e-31	1.67416e-26	0.305364	0.079	0.508
ERCC1	0.366719	3.77165e-41	1.01846e-36	0.255015	0.216	0.874
SHPRH	0.365457	2.72826e-25	7.36712e-21	0.332171	0.068	0.433
ERO1B	0.364665	2.1726e-15	5.86667e-11	0.386425	0.054	0.296
BAG5	0.363694	1.02719e-29	2.77373e-25	0.308705	0.09	0.516
TAOK3	0.363247	5.33276e-51	1.44001e-46	0.228856	0.133	0.765
ELMO1	0.363048	8.14851e-28	2.20034e-23	0.320282	0.072	0.463
GIMAP1	0.363005	3.29536e-47	8.89847e-43	0.239731	0.14	0.757
BIN3	0.362732	5.68325e-16	1.53465e-11	0.387086	0.04	0.276
HPS1	0.362506	3.60122e-44	9.72438e-40	0.249805	0.133	0.725
PHYKPL	0.362224	2.74652e-20	7.41642e-16	0.356536	0.068	0.38
AMPD2	0.361671	1.02473e-13	2.76707e-09	0.398065	0.047	0.262
NBPF1	0.361089	3.23802e-16	8.74362e-12	0.381678	0.054	0.307
ACOT9	0.360749	1.48414e-16	4.00762e-12	0.378787	0.058	0.318
AMDHD2	0.359809	3.00615e-35	8.11752e-31	0.281723	0.122	0.635
DBP	0.359787	4.00872e-34	1.08247e-29	0.28996	0.097	0.567
AKT1S1	0.359756	3.54111e-23	9.56206e-19	0.34394	0.061	0.396
THOC1	0.359562	9.06386e-12	2.44751e-07	0.407798	0.054	0.252
HOOK2	0.359117	1.53554e-11	4.14641e-07	0.40939	0.054	0.248
PPP1R15A	0.359108	1.17363e-13	3.16914e-09	0.39837	0.047	0.262
MTA1	0.359104	9.21771e-11	2.48906e-06	0.414175	0.054	0.238
CCDC59	0.358316	2.22468e-44	6.0073e-40	0.255482	0.079	0.615
ELF2	0.35826	4.08581e-35	1.10329e-30	0.287058	0.09	0.564
SSBP2	0.35821	4.98277e-21	1.3455e-16	0.351227	0.076	0.401
RALGAPA1	0.358125	6.49534e-16	1.75394e-11	0.382413	0.058	0.31
IFNGR2	0.357923	2.73746e-47	7.39195e-43	0.236945	0.191	0.855
ZNF804A	0.357813	1.24186e-07	0.00335339	0.442385	0.029	0.148
DMTF1	0.357643	1.33404e-10	3.60231e-06	0.416172	0.05	0.23
MZF1	0.357363	1.95187e-12	5.27062e-08	0.404744	0.05	0.253
USP8	0.357044	1.26494e-49	3.41573e-45	0.231084	0.162	0.818
METTL8	0.356149	6.66672e-10	1.80021e-05	0.422766	0.043	0.206
POLE3	0.356016	7.69809e-31	2.07872e-26	0.305491	0.083	0.51
CALCOCO1	0.355794	1.33803e-29	3.61308e-25	0.307759	0.097	0.532
SLC8A1	0.355648	1.1247e-38	3.03702e-34	0.272701	0.097	0.608
RBM41	0.355477	3.36978e-14	9.09943e-10	0.392161	0.058	0.29
IFT43	0.355394	3.51338e-21	9.48717e-17	0.357322	0.047	0.348
TRA2B	0.355101	3.39529e-37	9.16831e-33	0.280429	0.083	0.566
TERF2IP	0.354865	2.14622e-50	5.79544e-46	0.233345	0.104	0.7
ZMIZ2	0.354654	3.50432e-12	9.46271e-08	0.403466	0.061	0.27
SREK1IP1	0.354478	9.16476e-38	2.47476e-33	0.275005	0.104	0.615
C1orf131	0.354314	9.57956e-20	2.58677e-15	0.363949	0.05	0.338
IRF1	0.354247	1.00887e-32	2.72426e-28	0.290258	0.137	0.631
ELK4	0.353512	1.42942e-14	3.85985e-10	0.389127	0.061	0.301
ZNF587	0.35299	6.91255e-12	1.8666e-07	0.406099	0.058	0.26
KNOP1	0.352959	2.55126e-23	6.88916e-19	0.346977	0.047	0.369
SRSF5	0.35292	2.38766e-18	6.4474e-14	0.340142	0.353	0.975
HSPA1B	0.352781	1.09584e-07	0.00295908	0.436858	0.047	0.181
CARD8	0.352234	1.47148e-11	3.97342e-07	0.411114	0.047	0.235
TRAFD1	0.352107	4.21952e-11	1.1394e-06	0.412974	0.05	0.236
KCNC3	0.351847	6.82625e-21	1.84329e-16	0.35687	0.054	0.359
TDG	0.351462	2.44922e-26	6.61362e-22	0.328406	0.065	0.435
CSNK2A1	0.350891	9.94032e-56	2.68418e-51	0.2155	0.126	0.784
MBD5	0.350801	4.24698e-18	1.14681e-13	0.369476	0.061	0.343
VIRMA	0.350727	7.78374e-26	2.10184e-21	0.326693	0.083	0.467
SLC25A19	0.349484	8.83113e-14	2.38467e-09	0.394765	0.058	0.283
SSBP4	0.349444	3.23331e-42	8.7309e-38	0.257205	0.126	0.689
UAP1L1	0.349071	8.37042e-13	2.26027e-08	0.404544	0.043	0.244
AKT2	0.34901	1.60637e-18	4.33769e-14	0.366441	0.065	0.354
SRRT	0.348712	6.00404e-17	1.62127e-12	0.38177	0.04	0.287
LINS1	0.348243	4.46105e-16	1.20462e-11	0.382628	0.054	0.304
MSH3	0.348092	1.73984e-13	4.69809e-09	0.400406	0.043	0.253
RBBP6	0.347999	6.60184e-48	1.7827e-43	0.239978	0.112	0.705
CHKA	0.347688	1.79309e-15	4.84189e-11	0.384017	0.061	0.311
UBR5	0.347398	5.25961e-36	1.42025e-31	0.282328	0.097	0.589
CDC40	0.347367	1.14048e-37	3.07964e-33	0.274856	0.108	0.622
TENT2	0.347084	1.68449e-34	4.54863e-30	0.291932	0.076	0.53
SOCS3	0.346914	4.06684e-37	1.09817e-32	0.27868	0.097	0.591
ZBTB4	0.346838	1.14571e-22	3.09375e-18	0.344661	0.068	0.406
PRPF38B	0.345892	1.08766e-42	2.93701e-38	0.251907	0.173	0.792
TMEM259	0.345649	3.1736e-42	8.56966e-38	0.262872	0.079	0.599
ATG10	0.345215	7.29578e-23	1.97008e-18	0.344457	0.065	0.401
ANKRD40	0.344898	4.4216e-13	1.19397e-08	0.400862	0.05	0.261
ZNF75A	0.344849	1.73906e-13	4.69599e-09	0.399441	0.047	0.259
MRPL50	0.344711	1.81102e-22	4.89031e-18	0.346669	0.065	0.395
MEPCE	0.344362	2.09735e-25	5.66346e-21	0.333467	0.061	0.419
LINC00599	0.344026	1.45602e-08	0.000393168	0.428001	0.058	0.213
NCF1	0.34397	2.95537e-17	7.9804e-13	0.345675	0.353	0.9
DZIP3	0.343894	2.10683e-17	5.68906e-13	0.378096	0.043	0.3
AGO3	0.343562	1.09998e-28	2.97026e-24	0.315659	0.076	0.479
COPB2	0.342591	4.82272e-51	1.30228e-46	0.227953	0.14	0.789
PDLIM7	0.342413	2.39208e-40	6.45933e-36	0.267302	0.094	0.613
JMJD1C	0.342394	1.34083e-54	3.62064e-50	0.218658	0.126	0.779
NFKBIZ	0.341997	1.46392e-16	3.95301e-12	0.382724	0.043	0.29
ACTR3	0.341904	1.47724e-33	3.98899e-29	0.279254	0.277	0.946
IVD	0.341886	7.95187e-37	2.14724e-32	0.279888	0.094	0.588
MED10	0.341501	1.17465e-37	3.17192e-33	0.28188	0.065	0.534
DYRK1A	0.34149	6.44315e-24	1.73984e-19	0.339595	0.065	0.411
CENPC	0.341293	1.88845e-24	5.09938e-20	0.337784	0.061	0.41
CDK12	0.341082	1.03422e-40	2.79271e-36	0.264634	0.104	0.637
D2HGDH	0.341046	1.97708e-09	5.33871e-05	0.421162	0.061	0.233
TFG	0.340867	1.56409e-45	4.22351e-41	0.244507	0.144	0.759
EXOSC8	0.340751	8.22954e-18	2.22222e-13	0.370108	0.065	0.347
VPS29	0.340573	3.53968e-48	9.55819e-44	0.233943	0.194	0.885
GABPB1-AS1	0.340342	3.73076e-18	1.00742e-13	0.364111	0.083	0.386
RALGPS2	0.34034	3.71984e-21	1.00447e-16	0.355579	0.054	0.362
PIP5K1C	0.340165	2.40742e-16	6.50075e-12	0.384047	0.043	0.287
SAFB2	0.340148	3.48537e-31	9.41154e-27	0.303793	0.083	0.516
HIST1H4C	0.340095	2.93113e-57	7.91493e-53	0.211656	0.122	0.78
ZFAND6	0.33927	8.20099e-57	2.21451e-52	0.210235	0.169	0.888
TRABD	0.339246	1.78264e-40	4.81366e-36	0.267813	0.086	0.601
RIT1	0.338463	8.30852e-31	2.24355e-26	0.304339	0.09	0.524
PSMA3-AS1	0.338435	3.30543e-37	8.92565e-33	0.276803	0.104	0.615
NT5C2	0.338073	6.16164e-22	1.66383e-17	0.349944	0.061	0.384
MRRF	0.338001	3.18631e-14	8.604e-10	0.391089	0.061	0.297
BTAF1	0.33782	2.15001e-13	5.80567e-09	0.400972	0.043	0.252
HSPB11	0.337523	1.70012e-41	4.59084e-37	0.262718	0.097	0.631
KMT2E	0.337316	2.9364e-53	7.92916e-49	0.223285	0.115	0.751
FLAD1	0.337179	1.10864e-18	2.99365e-14	0.370197	0.047	0.321
ERBIN	0.336952	7.44502e-45	2.01038e-40	0.245566	0.162	0.788
SRSF6	0.336288	2.15062e-34	5.80731e-30	0.287026	0.108	0.595
AAMDC	0.336098	2.06644e-40	5.58001e-36	0.264323	0.115	0.657
SH3BP2	0.336052	4.69483e-39	1.26775e-34	0.270479	0.104	0.624
TTC21B	0.336023	5.02872e-07	0.0135791	0.43805	0.061	0.197
SGTA	0.335738	5.25404e-17	1.41875e-12	0.37934	0.047	0.302
LENG8	0.335703	3.10358e-35	8.3806e-31	0.288425	0.079	0.543
COQ7	0.33552	3.23571e-18	8.73739e-14	0.371804	0.05	0.322
CNN2	0.335351	1.40151e-33	3.78449e-29	0.293072	0.09	0.55
DYNC1LI2	0.334543	2.42033e-45	6.53562e-41	0.246438	0.129	0.723
PSMA7	0.334332	6.73286e-27	1.81807e-22	0.303536	0.317	0.978
DDB2	0.33416	3.7715e-30	1.01842e-25	0.310893	0.068	0.479
EIF3M	0.334078	1.19383e-49	3.22369e-45	0.230079	0.18	0.864
KMT2C	0.333584	3.40088e-51	9.18341e-47	0.227878	0.133	0.778
LARP7	0.333266	3.90532e-48	1.05455e-43	0.236035	0.151	0.79
ACIN1	0.333042	5.02763e-43	1.35761e-38	0.255181	0.115	0.682
STRADA	0.33269	1.71186e-15	4.62254e-11	0.385667	0.054	0.299
WDR48	0.332422	2.61101e-16	7.0505e-12	0.380156	0.058	0.315
CREBZF	0.332266	1.69495e-15	4.57688e-11	0.383757	0.061	0.313
CCS	0.33197	4.66622e-47	1.26002e-42	0.241965	0.119	0.714
PPIP5K2	0.331858	6.0553e-32	1.63511e-27	0.301918	0.076	0.51
EMC2	0.331614	2.50151e-35	6.75482e-31	0.286284	0.09	0.565
SLAIN2	0.331567	1.25003e-18	3.37544e-14	0.364975	0.068	0.362
FARP1	0.331507	9.63629e-36	2.60209e-31	0.282204	0.108	0.602
RICTOR	0.33134	1.11792e-22	3.01873e-18	0.340031	0.09	0.448
C19orf66	0.330867	8.94484e-20	2.41538e-15	0.359136	0.068	0.374
NFE2L2	0.330676	2.95788e-55	7.98716e-51	0.214534	0.169	0.877
SREBF1	0.33058	1.06732e-20	2.88208e-16	0.358927	0.05	0.349
STK11	0.330289	1.24871e-23	3.37188e-19	0.340772	0.065	0.409
MAP1LC3B	0.329479	2.94449e-43	7.951e-39	0.247881	0.248	0.944
DNMT3A	0.329102	3.42206e-23	9.2406e-19	0.344575	0.058	0.391
TMC8	0.328847	1.43919e-35	3.88624e-31	0.287339	0.079	0.544
HSPA9	0.328813	1.13103e-47	3.05413e-43	0.237193	0.155	0.796
SRGAP2	0.328201	2.56324e-21	6.92151e-17	0.34866	0.079	0.414
UTP6	0.328108	1.71493e-33	4.63082e-29	0.29711	0.068	0.509
ZNF785	0.327864	3.10659e-07	0.00838872	0.444043	0.032	0.149
ARL3	0.327678	3.38253e-45	9.13386e-41	0.250755	0.094	0.65
CASP8	0.32749	3.97685e-08	0.00107387	0.436762	0.036	0.168
PAK1	0.327364	2.01173e-42	5.43228e-38	0.2604	0.09	0.625
ADAMTSL4	0.327241	1.30811e-13	3.53229e-09	0.397573	0.05	0.269
CEP95	0.327209	7.62741e-16	2.05963e-11	0.386857	0.043	0.281
PPP6R1	0.326872	1.41795e-40	3.8289e-36	0.266313	0.094	0.618
RHBDF2	0.326751	1.53187e-22	4.13652e-18	0.348646	0.054	0.377
EXOC4	0.326702	2.66734e-36	7.20262e-32	0.283743	0.083	0.559
IRF7	0.326692	9.52081e-17	2.5709e-12	0.378996	0.054	0.311
CSNK1D	0.326687	2.0207e-48	5.4565e-44	0.240398	0.094	0.671
ZNF292	0.326184	5.02498e-50	1.3569e-45	0.23351	0.108	0.718
LINC00996	0.32583	4.34767e-21	1.174e-16	0.348486	0.086	0.424
LMNB2	0.325639	1.26792e-10	3.42376e-06	0.42026	0.036	0.203
PIP4K2A	0.325516	1.5163e-41	4.09446e-37	0.26817	0.061	0.559
HP1BP3	0.325443	7.60066e-52	2.05241e-47	0.223832	0.18	0.872
PRDM2	0.325321	6.66424e-28	1.79955e-23	0.320622	0.068	0.457
NUFIP2	0.325234	3.07537e-45	8.30443e-41	0.245463	0.144	0.756
SPTAN1	0.325076	7.58383e-39	2.04786e-34	0.273672	0.086	0.588
ASCC3	0.325046	2.90848e-21	7.85377e-17	0.358957	0.04	0.335
ANKRA2	0.324977	2.69674e-12	7.28201e-08	0.409766	0.036	0.225
PGP	0.324585	1.74056e-38	4.70003e-34	0.27255	0.104	0.619
ZNF83	0.324419	1.67162e-13	4.51388e-09	0.395314	0.061	0.288
ELP2	0.324081	2.5817e-26	6.97137e-22	0.33007	0.058	0.421
FXR1	0.32405	1.89312e-55	5.11199e-51	0.214142	0.169	0.869
EXOC5	0.323481	1.01167e-33	2.73182e-29	0.294308	0.079	0.531
ZNF451	0.323352	8.93354e-29	2.41232e-24	0.313941	0.083	0.494
NSD3	0.323056	2.80848e-50	7.58373e-46	0.229884	0.144	0.795
ZNF160	0.322253	3.95625e-13	1.06831e-08	0.399455	0.054	0.27
OTUD6B-AS1	0.321382	1.64491e-40	4.44175e-36	0.265756	0.101	0.629
TRPM7	0.321315	3.99224e-21	1.07803e-16	0.349922	0.079	0.409
METTL4	0.320556	2.35146e-07	0.00634965	0.441092	0.04	0.164
RBM33	0.319906	4.10539e-29	1.10858e-24	0.313763	0.076	0.484
MAVS	0.319803	2.63305e-35	7.11003e-31	0.289317	0.072	0.531
ZBTB1	0.319377	1.89613e-32	5.12012e-28	0.300582	0.072	0.507
COA4	0.319028	1.18366e-36	3.19625e-32	0.279393	0.104	0.602
SMG1	0.31884	2.70629e-36	7.30779e-32	0.282535	0.09	0.575
EIF2B4	0.318823	2.09284e-10	5.65128e-06	0.420571	0.04	0.206
ACBD6	0.318758	7.75733e-33	2.09471e-28	0.299289	0.072	0.508
RBM28	0.318739	2.19972e-12	5.9399e-08	0.40497	0.05	0.253
MIS18BP1	0.318702	3.28425e-39	8.86846e-35	0.271204	0.094	0.607
PLCG2	0.317991	3.30684e-39	8.92945e-35	0.274872	0.072	0.56
PHKB	0.317616	2.27627e-41	6.14662e-37	0.262708	0.101	0.636
QTRT2	0.317522	4.40388e-09	0.000118918	0.432567	0.029	0.168
DHX30	0.317264	3.93958e-30	1.0638e-25	0.30854	0.083	0.503
BMP2K	0.317144	3.57078e-30	9.64217e-26	0.291315	0.288	0.941
TAF2	0.317069	3.52945e-11	9.53057e-07	0.416759	0.036	0.21
TRAK1	0.317043	1.37328e-28	3.70828e-24	0.319911	0.058	0.443
PPME1	0.316339	5.69558e-13	1.53798e-08	0.402507	0.047	0.253
RUFY2	0.315936	3.87821e-14	1.04723e-09	0.397735	0.04	0.254
RABIF	0.315652	1.16749e-21	3.15257e-17	0.352121	0.058	0.374
MYO1F	0.314746	5.04459e-36	1.36219e-31	0.271055	0.248	0.917
CSAD	0.314668	1.76372e-21	4.76256e-17	0.349648	0.072	0.4
LRBA	0.314641	1.61007e-17	4.34767e-13	0.376421	0.047	0.308
KMT2B	0.313933	3.50561e-24	9.46621e-20	0.339171	0.061	0.406
PAXX	0.313771	8.08468e-34	2.18311e-29	0.292066	0.09	0.553
ACAA1	0.313505	7.13776e-52	1.92741e-47	0.224887	0.151	0.817
TGIF1	0.313468	9.37232e-25	2.53081e-20	0.335528	0.065	0.42
PPP6R2	0.313377	1.05638e-25	2.85254e-21	0.331123	0.065	0.43
ATXN2L	0.313306	1.31451e-19	3.54956e-15	0.36151	0.061	0.36
SYCE1L	0.313199	5.31611e-32	1.43551e-27	0.300155	0.086	0.527
PTPN18	0.312687	1.69898e-49	4.58775e-45	0.237399	0.09	0.672
PDAP1	0.312152	7.07379e-52	1.91014e-47	0.224417	0.165	0.836
FGFR1OP2	0.312123	4.5831e-46	1.23758e-41	0.241793	0.162	0.797
NDUFB3	0.311926	3.3913e-51	9.15753e-47	0.226254	0.162	0.839
IVNS1ABP	0.311691	2.18765e-28	5.90731e-24	0.319951	0.061	0.449
ENTR1	0.311657	4.29014e-20	1.15847e-15	0.362872	0.047	0.337
FMNL3	0.311597	4.77979e-48	1.29069e-43	0.241394	0.094	0.672
SNX6	0.311026	5.24984e-12	1.41761e-07	0.373767	0.406	0.981
IP6K1	0.311014	5.26383e-19	1.42139e-14	0.368519	0.047	0.325
METTL14	0.31095	3.00702e-20	8.11986e-16	0.357758	0.065	0.371
PDCD6	0.310417	7.55369e-45	2.03972e-40	0.243162	0.23	0.936
COPS6	0.309749	1.07822e-50	2.91151e-46	0.232381	0.101	0.703
UBE2G1	0.309723	1.57796e-35	4.26096e-31	0.289917	0.065	0.518
LLPH	0.309721	6.12369e-25	1.65358e-20	0.33659	0.058	0.406
CCDC93	0.309505	2.19892e-26	5.93775e-22	0.327348	0.068	0.443
MARS	0.309369	4.74446e-16	1.28115e-11	0.382625	0.054	0.305
FRA10AC1	0.30915	1.29971e-19	3.5096e-15	0.358265	0.076	0.387
TFEC	0.309083	5.86828e-52	1.58461e-47	0.228034	0.108	0.722
NDN	0.309082	1.64774e-52	4.44941e-48	0.221739	0.183	0.891
KRT18	0.308991	4.92404e-29	1.32964e-24	0.311716	0.09	0.508
RBM23	0.308853	7.77845e-29	2.10041e-24	0.317418	0.065	0.458
ARSG	0.308807	8.19314e-13	2.21239e-08	0.407767	0.032	0.224
IFIT1	0.308389	1.4813e-17	3.99995e-13	0.370246	0.072	0.353
STAT2	0.308202	2.68485e-44	7.2499e-40	0.253551	0.097	0.646
SLC18B1	0.30817	8.52272e-20	2.30139e-15	0.36645	0.04	0.319
OSGIN2	0.307776	5.23567e-24	1.41379e-19	0.340864	0.058	0.398
ROCK1	0.307715	5.6217e-55	1.51803e-50	0.219266	0.104	0.738
SLC8B1	0.307692	1.70073e-22	4.59248e-18	0.347054	0.061	0.391
FAM111A	0.307145	2.64376e-22	7.13896e-18	0.351726	0.047	0.36
ATM	0.307107	5.21027e-40	1.40693e-35	0.265918	0.112	0.651
EXOSC3	0.306855	5.26247e-21	1.42103e-16	0.354601	0.061	0.374
DPP9	0.306756	6.84036e-26	1.8471e-21	0.33125	0.061	0.423
ZNF330	0.306497	1.16083e-33	3.1346e-29	0.295987	0.072	0.515
PUS10	0.306423	1.3247e-15	3.5771e-11	0.390273	0.036	0.265
PMPCB	0.30628	1.1748e-38	3.17232e-34	0.275554	0.079	0.572
CDC42SE1	0.306062	3.38629e-38	9.14399e-34	0.272952	0.108	0.626
ZNF26	0.305778	1.9204e-11	5.18566e-07	0.415045	0.036	0.214
RABGGTB	0.305756	7.1259e-23	1.92421e-18	0.344515	0.065	0.401
RNMT	0.30572	1.11992e-40	3.02412e-36	0.262511	0.122	0.676
EXOSC9	0.305494	1.0329e-10	2.78914e-06	0.418586	0.04	0.211
TNRC18	0.305415	2.10781e-48	5.69171e-44	0.23903	0.104	0.697
AKAP8L	0.304821	8.89708e-31	2.40248e-26	0.306531	0.079	0.501
IRAK3	0.304541	1.00428e-21	2.71184e-17	0.350877	0.061	0.382
SH3GLB2	0.304487	6.79791e-11	1.83564e-06	0.419694	0.032	0.199
ARHGAP21	0.304253	2.32e-45	6.26469e-41	0.249643	0.097	0.66
TBP	0.304242	5.7298e-08	0.00154722	0.435829	0.043	0.179
IFIH1	0.304148	4.39791e-23	1.18757e-18	0.346027	0.054	0.382
YTHDC2	0.303922	4.5636e-19	1.23231e-14	0.368172	0.047	0.326
PRELID3B	0.303915	2.52481e-21	6.81774e-17	0.35301	0.061	0.377
MTR	0.303882	2.01556e-40	5.44261e-36	0.271111	0.068	0.562
PHC3	0.303868	1.74164e-20	4.70295e-16	0.356363	0.065	0.375
SECISBP2	0.303514	4.08156e-27	1.10214e-22	0.323459	0.072	0.455
SBF2	0.303082	3.35886e-25	9.06992e-21	0.334279	0.061	0.418
R3HCC1L	0.302892	3.13038e-19	8.45297e-15	0.366602	0.05	0.332
CTDSPL2	0.302627	4.05564e-16	1.09514e-11	0.385295	0.043	0.284
DLG1	0.302328	9.08554e-26	2.45337e-21	0.329511	0.072	0.442
ZMYM4	0.302248	1.98409e-26	5.35764e-22	0.326365	0.072	0.45
PCMTD1	0.302241	4.75309e-44	1.28348e-39	0.24844	0.158	0.771
RAB2A	0.302216	9.57521e-39	2.58559e-34	0.261885	0.263	0.962
CNDP2	0.301689	9.10022e-48	2.45733e-43	0.237868	0.14	0.765
DYNC1LI1	0.30163	3.01369e-35	8.13785e-31	0.29195	0.061	0.506
ADAP2	0.301585	4.9599e-12	1.33932e-07	0.373626	0.41	0.975
ZNF384	0.301172	1.09918e-07	0.00296811	0.439813	0.036	0.162
SRGAP3	0.300825	2.22774e-15	6.01556e-11	0.384568	0.061	0.31
PPP1R3E	0.300804	1.60447e-09	4.33255e-05	0.42525	0.043	0.201
CASC4	0.300678	6.17903e-38	1.66852e-33	0.278385	0.079	0.564
FAM214A	0.300595	3.22009e-22	8.69522e-18	0.351172	0.05	0.366
DDX52	0.300454	2.12693e-33	5.74334e-29	0.293859	0.09	0.548
ZNF623	0.300311	5.90818e-08	0.00159539	0.441347	0.025	0.146
NAPRT	0.299944	5.14599e-32	1.38957e-27	0.30467	0.061	0.481
STMN1	0.299311	1.67292e-43	4.51737e-39	0.249936	0.162	0.775
FKBP15	0.299137	1.61297e-54	4.35549e-50	0.21702	0.158	0.848
PRPF31	0.299123	8.34174e-39	2.25252e-34	0.273494	0.09	0.592
PRMT9	0.298989	6.41316e-16	1.73175e-11	0.385254	0.047	0.29
C2orf49	0.298218	1.90969e-19	5.15673e-15	0.367216	0.043	0.323
PRMT2	0.29815	1.92232e-49	5.19084e-45	0.230925	0.176	0.849
MYL9	0.298009	3.72255e-13	1.0052e-08	0.401368	0.047	0.256
TP53INP1	0.297651	4.0577e-26	1.0957e-21	0.326248	0.079	0.462
ZDHHC21	0.297546	5.30646e-14	1.4329e-09	0.398412	0.04	0.253
SEPT7	0.297522	1.68974e-37	4.5628e-33	0.266004	0.263	0.945
ING1	0.297463	1.01043e-07	0.00272846	0.441769	0.029	0.15
WDTC1	0.297175	1.26773e-14	3.42326e-10	0.392777	0.047	0.273
JAK1	0.297136	8.34047e-45	2.25218e-40	0.243285	0.23	0.936
RCC2	0.297106	8.18226e-39	2.20946e-34	0.270861	0.108	0.629
HES1	0.296876	1.1326e-35	3.05835e-31	0.279641	0.133	0.647
COPS5	0.29648	1.72991e-42	4.67127e-38	0.258006	0.108	0.659
ANKRD13D	0.2962	3.78306e-43	1.02154e-38	0.253693	0.129	0.704
IKZF1	0.295884	1.21243e-43	3.27391e-39	0.251414	0.137	0.723
NCBP2	0.295761	4.63247e-49	1.2509e-44	0.235061	0.126	0.743
MGRN1	0.29569	1.06827e-20	2.88466e-16	0.358765	0.05	0.35
WDR60	0.295279	3.44435e-13	9.30079e-09	0.401225	0.047	0.256
GORASP1	0.295083	9.28309e-07	0.0250671	0.44851	0.029	0.136
SKIL	0.294892	2.95452e-39	7.97809e-35	0.260787	0.234	0.888
EIF4G2	0.294798	1.39088e-41	3.7558e-37	0.252972	0.248	0.953
SRSF3	0.294686	4.62648e-48	1.24929e-43	0.235762	0.162	0.807
PREX1	0.294438	1.09032e-54	2.94418e-50	0.217482	0.144	0.809
PPP4R1	0.294348	3.82733e-12	1.0335e-07	0.413139	0.029	0.208
LMO4	0.294123	6.66217e-49	1.79899e-44	0.234316	0.147	0.775
CNTLN	0.29406	1.3075e-13	3.53063e-09	0.401843	0.036	0.241
PTPN2	0.293739	1.67879e-33	4.53322e-29	0.293326	0.09	0.55
ZMYM2	0.293366	1.079e-34	2.91363e-30	0.287505	0.097	0.575
PTAR1	0.293293	8.33345e-21	2.25028e-16	0.35735	0.054	0.358
PITHD1	0.293093	1.33879e-50	3.61514e-46	0.230654	0.122	0.747
HAGH	0.292926	1.74944e-48	4.72401e-44	0.236327	0.133	0.752
SNHG7	0.29286	5.54194e-41	1.49649e-36	0.262866	0.112	0.652
TPP2	0.292747	5.9702e-37	1.61213e-32	0.280703	0.086	0.572
NDUFAF6	0.292668	1.56323e-12	4.2212e-08	0.407303	0.04	0.234
PPM1F	0.292462	2.98886e-15	8.07083e-11	0.39012	0.043	0.275
AKNA	0.29237	1.33157e-33	3.59565e-29	0.294229	0.083	0.536
ADM	0.292194	5.21727e-12	1.40882e-07	0.41181	0.036	0.219
KDM5D	0.291773	1.53566e-20	4.14674e-16	0.361571	0.043	0.334
CHMP2A	0.291612	6.10371e-42	1.64819e-37	0.251909	0.252	0.944
UBE2H	0.291557	8.79681e-47	2.3754e-42	0.24009	0.151	0.784
AL121944.1	0.291539	1.04837e-10	2.83092e-06	0.420899	0.032	0.197
CUL5	0.291181	7.2452e-43	1.95642e-38	0.261664	0.072	0.591
NR2F6	0.290838	8.51469e-39	2.29922e-34	0.271327	0.104	0.623
HERC2	0.290704	1.6751e-32	4.52328e-28	0.29942	0.079	0.517
CDK13	0.290651	1.85231e-43	5.0018e-39	0.254067	0.115	0.679
DDHD1	0.290606	1.19455e-22	3.22564e-18	0.353115	0.036	0.342
ATP11C	0.290602	6.51247e-33	1.75856e-28	0.304429	0.047	0.458
COQ10B	0.290255	3.29694e-25	8.90273e-21	0.329748	0.083	0.459
NUMA1	0.289839	3.25297e-41	8.784e-37	0.268358	0.068	0.567
C16orf70	0.28983	2.69633e-17	7.2809e-13	0.373086	0.065	0.339
C15orf48	0.2895	9.61435e-30	2.59616e-25	0.30152	0.137	0.613
TNRC6A	0.28928	1.52758e-38	4.12492e-34	0.27726	0.072	0.556
SIRT1	0.289103	4.02159e-21	1.08595e-16	0.354926	0.058	0.368
CDK5RAP2	0.288777	1.15901e-24	3.12968e-20	0.337613	0.058	0.406
CSGALNACT2	0.288542	8.93578e-14	2.41293e-09	0.398782	0.043	0.256
MAML2	0.288482	1.31978e-32	3.56379e-28	0.298242	0.083	0.527
TSC22D1	0.288421	7.51204e-27	2.02848e-22	0.324851	0.072	0.451
CCDC90B	0.288361	5.89501e-40	1.59183e-35	0.270981	0.079	0.58
MARK3	0.288331	1.438e-30	3.88303e-26	0.306546	0.083	0.508
NBPF12	0.288281	2.61853e-07	0.00707083	0.444636	0.029	0.144
SRP68	0.288251	8.30922e-27	2.24374e-22	0.325614	0.068	0.445
RPP38	0.288245	5.56904e-18	1.50381e-13	0.370251	0.061	0.34
ARL17A	0.28822	3.29796e-08	0.000890549	0.434121	0.043	0.183
RAE1	0.288072	1.22218e-27	3.30027e-23	0.324458	0.058	0.431
DERA	0.288052	1.04477e-24	2.82119e-20	0.337405	0.058	0.406
GPCPD1	0.287863	2.10847e-39	5.69351e-35	0.270589	0.094	0.607
RAB8B	0.287858	3.678e-37	9.93169e-33	0.283579	0.065	0.532
ETNK1	0.28761	1.39742e-50	3.77346e-46	0.231272	0.115	0.733
SDCCAG8	0.287458	9.33872e-55	2.52173e-50	0.217758	0.133	0.794
MBTPS1	0.287402	4.06113e-31	1.09663e-26	0.307039	0.068	0.485
KLHL24	0.287386	2.14373e-49	5.78871e-45	0.232086	0.155	0.804
HNRNPL	0.287067	9.646e-28	2.60471e-23	0.321474	0.068	0.454
PIK3C3	0.28699	2.22673e-29	6.01283e-25	0.315691	0.061	0.457
TMEM260	0.286574	1.56248e-12	4.21915e-08	0.405212	0.047	0.247
MAGED2	0.286455	4.40291e-47	1.18892e-42	0.236811	0.216	0.909
ESCO1	0.286424	1.14983e-26	3.1049e-22	0.324356	0.076	0.462
GPRIN3	0.286026	5.51186e-39	1.48837e-34	0.272468	0.09	0.599
MED14	0.285686	5.44539e-17	1.47042e-12	0.381424	0.04	0.288
IER3	0.285627	7.40279e-35	1.99897e-30	0.280593	0.155	0.68
DHX36	0.285539	1.52832e-55	4.12693e-51	0.217653	0.104	0.741
LPIN2	0.285516	2.26797e-42	6.12421e-38	0.250855	0.227	0.909
ZEB2	0.28542	3.42498e-38	9.24848e-34	0.264156	0.234	0.893
JUND	0.285417	4.39424e-37	1.18658e-32	0.267623	0.255	0.906
DDX6	0.285317	2.87778e-53	7.77087e-49	0.221472	0.144	0.803
PAXBP1	0.285316	1.75109e-11	4.72846e-07	0.410564	0.05	0.241
KLHL36	0.285268	5.44143e-36	1.46935e-31	0.283868	0.09	0.57
SCO1	0.285251	1.03917e-21	2.80608e-17	0.346343	0.083	0.422
CNP	0.285076	1.0924e-35	2.94982e-31	0.288955	0.068	0.522
RP9	0.284823	4.61809e-21	1.24702e-16	0.35997	0.04	0.333
ANKRD44	0.284793	2.28859e-26	6.17989e-22	0.330665	0.054	0.415
ABCD3	0.284724	2.1275e-23	5.74489e-19	0.34563	0.05	0.377
CYREN	0.284638	4.60879e-31	1.24451e-26	0.310356	0.054	0.457
DENR	0.284181	4.36032e-45	1.17742e-40	0.248762	0.115	0.69
HNRNPA0	0.284179	5.49702e-55	1.48436e-50	0.217669	0.126	0.778
MBD3	0.28414	4.29527e-26	1.15985e-21	0.330174	0.061	0.427
DNAJB1	0.284111	1.85994e-36	5.02239e-32	0.287859	0.058	0.51
CHMP4A	0.283781	4.65127e-54	1.25598e-49	0.2181	0.165	0.856
MCM3AP	0.283759	4.42639e-29	1.19526e-24	0.314765	0.072	0.475
FUBP3	0.283748	1.82857e-39	4.9377e-35	0.273212	0.076	0.571
ATP9B	0.283723	1.22602e-13	3.31063e-09	0.398509	0.047	0.262
ATP8B4	0.283634	2.34951e-46	6.34437e-42	0.247817	0.086	0.644
STXBP5	0.283426	4.92384e-09	0.000132958	0.429547	0.04	0.188
FTO	0.283182	2.06798e-11	5.58417e-07	0.414155	0.04	0.22
SEC62	0.282842	5.05206e-47	1.36421e-42	0.236621	0.237	0.959
FAHD2A	0.28261	4.64248e-24	1.25361e-19	0.342512	0.05	0.383
ADAM28	0.282437	2.19265e-47	5.9208e-43	0.238552	0.147	0.778
ELMOD3	0.281942	9.99139e-19	2.69797e-14	0.364493	0.068	0.363
GALE	0.281869	1.4437e-43	3.89843e-39	0.254918	0.104	0.658
AVL9	0.281733	2.47236e-19	6.67613e-15	0.366049	0.05	0.334
ZNF580	0.281652	8.18111e-38	2.20915e-33	0.278624	0.079	0.565
RUNX1	0.281506	1.82813e-53	4.93651e-49	0.223681	0.108	0.729
ZFAND3	0.281478	6.54587e-46	1.76758e-41	0.251279	0.072	0.613
TCF20	0.281458	2.45598e-08	0.000663188	0.435334	0.036	0.171
AC007448.3	0.280995	6.46869e-10	1.74674e-05	0.42283	0.043	0.206
SLC25A13	0.280707	2.57798e-27	6.96131e-23	0.32565	0.058	0.43
VPS33A	0.280611	5.77568e-28	1.55961e-23	0.320323	0.068	0.458
RREB1	0.280196	9.21947e-47	2.48953e-42	0.245653	0.094	0.66
MED29	0.280165	6.44399e-32	1.74007e-27	0.300325	0.086	0.528
PRKCA	0.279974	7.30732e-38	1.9732e-33	0.280434	0.068	0.543
ERCC6L2	0.279865	2.04487e-15	5.52177e-11	0.385271	0.058	0.304
SYNRG	0.279854	7.97487e-48	2.15346e-43	0.242469	0.09	0.664
SLC25A4	0.27984	5.15586e-28	1.39224e-23	0.320285	0.068	0.457
STX2	0.279609	1.24381e-13	3.35866e-09	0.396455	0.054	0.276
LACC1	0.279553	3.10522e-15	8.38503e-11	0.355754	0.371	0.949
DENND3	0.279517	2.72535e-30	7.35927e-26	0.315173	0.047	0.437
PCNX4	0.279491	4.42138e-20	1.1939e-15	0.35667	0.072	0.385
DGLUCY	0.279443	3.25988e-25	8.80267e-21	0.337043	0.05	0.395
ZNF84	0.279365	6.47011e-13	1.74712e-08	0.404947	0.04	0.239
MSL1	0.279309	1.01738e-32	2.74722e-28	0.29831	0.079	0.522
XRN2	0.278884	7.11296e-55	1.92071e-50	0.215256	0.18	0.897
TRIM38	0.278785	5.3489e-47	1.44436e-42	0.239565	0.151	0.781
P2RY11	0.278757	2.7331e-13	7.38019e-09	0.409921	0.018	0.202
NFATC2IP	0.278706	5.89232e-23	1.5911e-18	0.344213	0.065	0.401
WDFY1	0.278362	2.85263e-33	7.70295e-29	0.302095	0.05	0.468
VDAC1	0.278217	7.07584e-50	1.91069e-45	0.229381	0.183	0.868
TNFAIP2	0.277911	1.2488e-13	3.37213e-09	0.399565	0.043	0.255
ARHGEF40	0.277832	4.14128e-42	1.11827e-37	0.259947	0.101	0.646
SRP9	0.277706	1.01048e-53	2.72861e-49	0.218755	0.176	0.869
NFAT5	0.277122	3.89451e-28	1.05164e-23	0.32274	0.054	0.432
CHD2	0.276948	5.47612e-46	1.47872e-41	0.248676	0.09	0.647
PHC1	0.276428	3.57745e-10	9.66018e-06	0.420988	0.043	0.21
MROH1	0.276327	8.57044e-18	2.31428e-13	0.374054	0.05	0.318
SCAF11	0.276261	1.16445e-46	3.14437e-42	0.237849	0.223	0.932
FBXL20	0.276189	3.93387e-17	1.06226e-12	0.376701	0.054	0.317
DDX42	0.276075	3.16716e-47	8.55228e-43	0.244101	0.094	0.665
CCT5	0.275969	1.63722e-48	4.42099e-44	0.237871	0.115	0.714
RFFL	0.275933	1.27358e-17	3.43904e-13	0.375002	0.05	0.316
SLC4A7	0.275876	6.29529e-30	1.69992e-25	0.31343	0.061	0.462
DHDDS	0.275543	3.33317e-17	9.00055e-13	0.378165	0.047	0.305
CES4A	0.275467	5.57844e-11	1.50635e-06	0.413811	0.05	0.234
ANXA5	0.275037	2.17802e-16	5.8813e-12	0.349739	0.385	0.982
TAB3	0.274963	3.28854e-10	8.88005e-06	0.425201	0.029	0.184
KIAA2026	0.274958	8.35172e-28	2.25521e-23	0.322688	0.061	0.441
HAUS1	0.274732	1.86513e-17	5.03641e-13	0.377952	0.043	0.299
OFD1	0.274729	1.91246e-22	5.16422e-18	0.349253	0.054	0.375
NOL8	0.274694	9.93167e-34	2.68185e-29	0.299224	0.054	0.481
IFT88	0.274677	1.59364e-11	4.3033e-07	0.414571	0.036	0.214
STK3	0.274564	9.22677e-10	2.49151e-05	0.425806	0.036	0.191
MTRNR2L10	0.274556	8.31995e-35	2.24664e-30	0.288761	0.086	0.555
CDS2	0.274433	7.7335e-38	2.08828e-33	0.281946	0.061	0.528
IDI1	0.274366	3.94508e-38	1.06529e-33	0.278934	0.072	0.551
CDKN1C	0.274185	9.52291e-21	2.57147e-16	0.329672	0.306	0.863
OGT	0.273868	1.12249e-17	3.03106e-13	0.371767	0.061	0.338
MYOF	0.273844	4.90563e-12	1.32467e-07	0.413716	0.029	0.207
FNDC3A	0.273771	1.07961e-50	2.91526e-46	0.22963	0.133	0.767
RSBN1	0.273639	4.7201e-27	1.27457e-22	0.327742	0.054	0.42
DENND1A	0.273619	4.05798e-13	1.09578e-08	0.40593	0.032	0.228
MIR22HG	0.273564	3.52709e-09	9.52419e-05	0.433134	0.025	0.163
ZNF827	0.273347	8.52951e-22	2.30322e-17	0.34921	0.068	0.394
MT-ND5	0.273194	1.90435e-14	5.14233e-10	0.359999	0.406	0.928
ARRDC1	0.273131	6.69724e-22	1.80846e-17	0.350276	0.061	0.382
ARID5B	0.273102	9.95461e-36	2.68804e-31	0.283983	0.097	0.578
CALCOCO2	0.272941	1.67456e-23	4.52181e-19	0.343262	0.058	0.393
FSCN1	0.272815	4.20841e-33	1.1364e-28	0.29299	0.104	0.57
SLFN5	0.272787	6.90556e-25	1.86471e-20	0.335243	0.065	0.419
UBE2D2	0.272708	9.06606e-50	2.44811e-45	0.229198	0.198	0.904
TMCO6	0.272455	1.13452e-15	3.06354e-11	0.386947	0.047	0.285
IMPDH2	0.272344	7.02802e-32	1.89778e-27	0.302512	0.076	0.506
MARF1	0.272257	3.10676e-35	8.38918e-31	0.293461	0.054	0.492
NFATC1	0.271697	8.19247e-15	2.21221e-10	0.403725	0.011	0.206
PTCD3	0.271552	3.69881e-30	9.98791e-26	0.311753	0.065	0.47
TNPO1	0.271376	9.60096e-56	2.59255e-51	0.215692	0.122	0.778
SNX3	0.271001	1.58022e-19	4.26706e-15	0.334603	0.356	0.986
MRPL20	0.270869	2.9322e-57	7.91783e-53	0.209258	0.169	0.875
RC3H1	0.270483	3.03535e-31	8.19637e-27	0.308639	0.058	0.467
BMF	0.270475	3.27266e-45	8.83718e-41	0.247242	0.129	0.713
CRYBA2	0.270429	3.99783e-10	1.07953e-05	0.421575	0.043	0.208
ARHGEF7	0.270388	1.17506e-18	3.17302e-14	0.367397	0.058	0.342
IST1	0.270354	5.41709e-51	1.46278e-46	0.229079	0.129	0.759
BCAS2	0.2703	7.08778e-42	1.91391e-37	0.265266	0.072	0.581
CEP170	0.270285	4.57951e-45	1.2366e-40	0.251057	0.097	0.65
ABCB7	0.270104	3.24626e-21	8.76588e-17	0.356214	0.05	0.356
NASP	0.269752	1.82857e-48	4.93768e-44	0.233642	0.18	0.852
PRPF4	0.269655	9.62759e-23	2.59974e-18	0.348651	0.05	0.372
MON2	0.269459	4.63597e-21	1.25185e-16	0.356143	0.054	0.36
OSBPL11	0.269333	4.4204e-38	1.19364e-33	0.274648	0.097	0.607
TTPAL	0.269085	3.10659e-07	0.00838872	0.444043	0.032	0.149
CEMIP2	0.269015	4.33465e-15	1.17048e-10	0.395543	0.029	0.245
PDCD7	0.26901	5.43434e-32	1.46743e-27	0.298716	0.094	0.544
LTBR	0.269003	4.40625e-39	1.18982e-34	0.272559	0.09	0.593
SLC12A9	0.268995	9.04259e-17	2.44177e-12	0.382637	0.04	0.286
JPX	0.268948	4.69537e-32	1.26789e-27	0.299766	0.086	0.529
CYP20A1	0.26862	1.25781e-20	3.39646e-16	0.362184	0.04	0.328
C12orf4	0.268558	7.858e-20	2.1219e-15	0.364353	0.047	0.333
C11orf58	0.268495	1.73981e-42	4.69801e-38	0.25023	0.241	0.946
FGD2	0.268471	3.4991e-11	9.44863e-07	0.41471	0.043	0.222
POLK	0.268471	2.0487e-23	5.53211e-19	0.345362	0.05	0.379
EPSTI1	0.267883	7.31734e-37	1.9759e-32	0.27625	0.122	0.64
CLOCK	0.267773	3.90319e-25	1.05398e-20	0.335417	0.058	0.41
PTPRG	0.267762	7.62989e-13	2.0603e-08	0.407642	0.032	0.224
VPS13B	0.267366	3.10657e-11	8.38868e-07	0.417516	0.032	0.204
HMGN1	0.267215	2.39256e-16	6.46062e-12	0.349941	0.374	0.987
HERC4	0.266997	3.68653e-26	9.95474e-22	0.327396	0.072	0.449
ANKRD17	0.266941	2.95043e-48	7.96706e-44	0.24037	0.097	0.679
SSB	0.266534	4.56322e-52	1.23221e-47	0.223524	0.173	0.855
DOPEY2	0.266477	1.18942e-13	3.2118e-09	0.3996	0.043	0.254
NAP1L4	0.266449	1.79143e-37	4.83741e-33	0.279571	0.083	0.566
NUP107	0.266427	1.74472e-10	4.71126e-06	0.421124	0.036	0.201
MFSD14C	0.266108	8.42468e-23	2.27492e-18	0.34403	0.068	0.407
MED23	0.265899	4.71446e-16	1.27305e-11	0.385672	0.043	0.283
PRDX3	0.265876	2.57877e-60	6.96344e-56	0.201408	0.151	0.874
FEM1C	0.265802	1.3906e-12	3.75504e-08	0.406901	0.04	0.235
PPIL4	0.264882	7.73172e-43	2.0878e-38	0.255903	0.115	0.679
VPS36	0.264875	4.86117e-41	1.31266e-36	0.262884	0.108	0.65
SLC7A8	0.264718	2.46821e-47	6.66491e-43	0.236431	0.194	0.881
PURPL	0.264554	2.18475e-10	5.89948e-06	0.412201	0.072	0.266
MSI2	0.264358	1.5575e-18	4.20572e-14	0.369973	0.05	0.327
NT5C	0.264054	7.8138e-34	2.10996e-29	0.294093	0.079	0.529
CACUL1	0.263951	1.64548e-49	4.44329e-45	0.237505	0.09	0.669
SSBP1	0.263475	6.16154e-54	1.6638e-49	0.217676	0.187	0.906
RABL6	0.263144	9.68419e-43	2.61502e-38	0.257807	0.104	0.65
COPS3	0.262899	2.15855e-34	5.82873e-30	0.289091	0.094	0.567
RAD9A	0.262699	5.1428e-08	0.00138871	0.440936	0.025	0.147
TET2	0.262316	1.04084e-24	2.81058e-20	0.33844	0.054	0.398
MEF2A	0.262074	3.53536e-47	9.54654e-43	0.246126	0.079	0.636
RCBTB2	0.261633	1.55898e-31	4.2097e-27	0.302489	0.083	0.518
RPAP2	0.261604	5.6742e-15	1.5322e-10	0.387707	0.058	0.299
SUPT20H	0.261521	9.86255e-35	2.66318e-30	0.28893	0.086	0.556
STRN3	0.261346	1.29082e-17	3.4856e-13	0.382623	0.025	0.267
HDAC3	0.261235	2.78483e-28	7.51987e-24	0.31977	0.065	0.453
NLN	0.260866	3.10769e-38	8.3917e-34	0.279162	0.068	0.545
MALT1	0.26069	8.79365e-20	2.37455e-15	0.362507	0.054	0.348
SRP54	0.260579	5.54189e-42	1.49648e-37	0.262086	0.09	0.619
ZNF326	0.260562	1.18664e-27	3.20429e-23	0.322441	0.065	0.448
ASPSCR1	0.260256	8.13587e-30	2.19693e-25	0.31483	0.058	0.452
FBXW5	0.260198	1.57063e-43	4.24117e-39	0.255411	0.104	0.651
CFAP298	0.260119	8.51099e-24	2.29822e-19	0.344654	0.047	0.374
NCL	0.260014	2.81369e-29	7.59781e-25	0.294536	0.309	0.961
GABARAPL2	0.259925	1.64763e-46	4.44909e-42	0.238111	0.241	0.96
PLAA	0.259526	1.34918e-15	3.6432e-11	0.391464	0.032	0.258
DALRD3	0.259346	1.75738e-11	4.74546e-07	0.414881	0.036	0.214
NIPSNAP2	0.259211	1.37673e-46	3.71759e-42	0.243742	0.115	0.704
PRKAA1	0.25856	7.33259e-18	1.98002e-13	0.373567	0.05	0.319
ITSN2	0.258394	4.40267e-45	1.18885e-40	0.254964	0.068	0.596
RPAIN	0.258285	8.08942e-46	2.18439e-41	0.24807	0.101	0.664
GOLGA4	0.258197	1.99337e-57	5.38269e-53	0.209149	0.155	0.857
GPATCH2	0.257784	8.50375e-18	2.29627e-13	0.372936	0.054	0.326
LONP2	0.257654	4.63563e-40	1.25176e-35	0.26792	0.097	0.617
RNF169	0.257491	9.23392e-21	2.49344e-16	0.358477	0.05	0.351
LINC00685	0.257439	9.50147e-16	2.56568e-11	0.384347	0.054	0.301
UHMK1	0.257338	1.34776e-49	3.63934e-45	0.236792	0.094	0.677
SARS	0.257103	9.40777e-39	2.54038e-34	0.27513	0.079	0.573
FMR1	0.25708	6.09052e-39	1.64462e-34	0.273229	0.09	0.59
C8orf76	0.257061	2.94809e-23	7.96074e-19	0.347144	0.047	0.369
UBE3B	0.257044	2.33616e-25	6.30834e-21	0.333679	0.061	0.418
CASP7	0.256993	1.29823e-06	0.035056	0.449542	0.029	0.134
MDH1	0.256956	5.86129e-52	1.58272e-47	0.223102	0.194	0.903
PAFAH2	0.256929	3.35495e-14	9.05938e-10	0.39961	0.032	0.241
FBXO22	0.256866	1.18277e-26	3.19383e-22	0.326858	0.065	0.439
CCNT2	0.256656	1.79938e-21	4.85886e-17	0.3549	0.05	0.358
DDX20	0.256522	8.24609e-23	2.22669e-18	0.353573	0.032	0.335
CEP164	0.25647	1.34674e-15	3.63661e-11	0.391461	0.032	0.258
HNRNPUL1	0.256332	9.40078e-53	2.53849e-48	0.225267	0.112	0.736
ARRB2	0.256255	3.48765e-55	9.41771e-51	0.21402	0.198	0.936
VPS8	0.256085	2.06261e-28	5.56966e-24	0.318244	0.068	0.463
LINC00909	0.255845	7.50782e-14	2.02734e-09	0.396211	0.05	0.271
TNK2	0.255693	1.80742e-06	0.0488059	0.450568	0.029	0.131
ARL14EP	0.255304	2.64472e-37	7.14154e-33	0.282357	0.068	0.54
ZSCAN30	0.255189	2.07898e-07	0.00561387	0.44282	0.032	0.152
NGLY1	0.254989	1.97398e-15	5.33035e-11	0.385045	0.058	0.305
PPID	0.254822	1.04474e-25	2.8211e-21	0.335657	0.047	0.393
PPP4R2	0.254538	3.47556e-37	9.38505e-33	0.279188	0.09	0.582
PIEZO1	0.254461	9.75017e-10	2.63284e-05	0.428264	0.029	0.177
GPS2	0.254345	1.05442e-11	2.84724e-07	0.413421	0.036	0.217
WDR20	0.254026	7.50438e-14	2.02641e-09	0.399463	0.04	0.25
NOL11	0.253966	1.56956e-15	4.23829e-11	0.38962	0.04	0.271
WDR55	0.253917	8.56613e-18	2.31311e-13	0.377085	0.04	0.297
CETN3	0.253865	1.48745e-10	4.01655e-06	0.420757	0.036	0.201
POLR2B	0.253248	3.53963e-35	9.55805e-31	0.288711	0.079	0.542
SAMSN1	0.252906	1.66734e-35	4.50231e-31	0.272663	0.266	0.936
FBXW2	0.252739	1.33707e-23	3.61049e-19	0.347436	0.04	0.359
GABARAPL1	0.252711	4.60123e-42	1.24247e-37	0.25203	0.223	0.887
MLH3	0.2527	4.03403e-11	1.08931e-06	0.417072	0.036	0.209
POLR2H	0.25262	7.30463e-31	1.97247e-26	0.305304	0.083	0.511
NPRL2	0.252464	9.90729e-12	2.67526e-07	0.415587	0.029	0.203
PLXNB2	0.252413	5.74166e-36	1.55042e-31	0.28692	0.072	0.535
TBC1D12	0.252332	4.01593e-31	1.08442e-26	0.307522	0.065	0.481
TCEAL9	0.252258	8.33913e-39	2.25181e-34	0.273106	0.094	0.597
UBE2Z	0.252092	4.28693e-38	1.1576e-33	0.277106	0.083	0.573
B9D2	0.252052	5.71354e-11	1.54283e-06	0.419172	0.032	0.201
CFAP97	0.251966	4.22947e-25	1.14208e-20	0.336473	0.054	0.403
BHLHE40	0.251696	6.53289e-26	1.76408e-21	0.327976	0.076	0.452
AHCYL1	0.251625	1.68507e-56	4.5502e-52	0.211702	0.155	0.851
ZNF12	0.251618	4.08374e-21	1.10273e-16	0.356741	0.05	0.354
CCDC14	0.251559	3.21462e-13	8.68045e-09	0.403059	0.04	0.243
PNKP	0.251394	1.64597e-20	4.44461e-16	0.357166	0.061	0.368
PMVK	0.251392	7.82136e-48	2.112e-43	0.242968	0.086	0.656
C19orf81	0.251323	7.96964e-21	2.15204e-16	0.360133	0.043	0.337
ZNF708	0.250741	7.66639e-09	0.000207016	0.43425	0.029	0.165
NF1	0.250274	3.18661e-33	8.60479e-29	0.294598	0.09	0.545
LATS1	0.250146	7.055e-16	1.90506e-11	0.387638	0.04	0.275
POGZ	0.250127	2.29917e-35	6.20845e-31	0.285049	0.097	0.58
CYB5D2	0.250031	2.16837e-29	5.85525e-25	0.317485	0.054	0.441

## Sheet: Dataset 5C
Marker genes of MGL subclusters (C2)
gene	avg_log2FC	p_val	p_val_adj	auc	pct.1	pct.2
CCL4	2.58321	8.36263e-62	2.25816e-57	0.761074	0.673	0.226
FOS	2.34125	1.16799e-46	3.15392e-42	0.784748	0.864	0.621
F13A1	2.30228	2.41968e-65	6.53385e-61	0.654015	0.341	0.046
KLF6	2.25875	1.5261e-77	4.12093e-73	0.853971	0.85	0.465
KLF2	2.16665	2.44641e-221	6.60603e-217	0.834814	0.695	0.045
CCL3	2.12396	3.82621e-31	1.03319e-26	0.723515	0.786	0.509
CCL4L2	2.09716	4.61012e-56	1.24487e-51	0.722099	0.564	0.162
FCGBP	2.05503	7.52785e-152	2.03274e-147	0.774824	0.577	0.054
HES1	2.05226	1.94518e-57	5.25256e-53	0.813584	0.827	0.572
CD83	2.0059	7.7789e-119	2.10054e-114	0.887585	0.859	0.264
FOSB	1.96494	8.43104e-267	2.27663e-262	0.87532	0.768	0.044
MMP9	1.8643	8.31937e-29	2.24648e-24	0.695797	0.614	0.346
HBEGF	1.78641	4.05182e-68	1.09411e-63	0.806906	0.759	0.334
IL1B	1.77995	2.02985e-59	5.48121e-55	0.747004	0.632	0.203
ATF3	1.7508	4.48258e-75	1.21043e-70	0.804509	0.741	0.268
JUND	1.71306	4.20688e-71	1.13598e-66	0.861653	0.927	0.83
HSP90AB1	1.71253	9.37592e-110	2.53178e-105	0.95234	1	0.912
IER2	1.69467	6.19107e-65	1.67178e-60	0.838584	0.886	0.632
CD1C	1.65024	4.69424e-148	1.26759e-143	0.690457	0.391	0.014
NR4A2	1.61336	1.40791e-84	3.80177e-80	0.830258	0.777	0.286
S100A9	1.57952	9.16515e-13	2.47487e-08	0.639492	0.664	0.567
MRC1	1.56657	7.72243e-23	2.08529e-18	0.667217	0.536	0.311
JUN	1.5551	4.78234e-25	1.29138e-20	0.700514	0.75	0.535
EMP3	1.53844	2.06975e-25	5.58896e-21	0.711037	0.891	0.803
ARL4C	1.53302	5.69688e-59	1.53833e-54	0.816891	0.873	0.556
PTPRE	1.49759	1.01442e-91	2.73923e-87	0.854917	0.832	0.318
ACTB	1.48959	9.58781e-77	2.589e-72	0.876893	1	0.964
BIN1	1.48513	8.90809e-103	2.40545e-98	0.835419	0.768	0.209
PPP1R15A	1.46262	5.99469e-125	1.61875e-120	0.861685	0.795	0.189
LMNA	1.45829	1.25527e-48	3.38961e-44	0.771119	0.732	0.418
TIPARP	1.45265	1.18798e-61	3.2079e-57	0.805861	0.782	0.41
EGR1	1.43588	5.43049e-136	1.4664e-131	0.817088	0.709	0.104
EGFL7	1.42475	2.27433e-18	6.14138e-14	0.653006	0.545	0.346
CCND1	1.42101	2.29668e-75	6.20172e-71	0.82554	0.8	0.34
CCL2	1.41881	6.08686e-47	1.64364e-42	0.696182	0.518	0.15
EZR	1.4095	8.09302e-54	2.18536e-49	0.802464	0.818	0.563
JUNB	1.4013	2.40144e-48	6.48461e-44	0.795522	0.909	0.774
LTB	1.37309	3.64225e-53	9.83517e-49	0.703071	0.509	0.137
S100A10	1.37265	8.42357e-22	2.27462e-17	0.66675	0.564	0.336
LYVE1	1.3648	1.4885e-45	4.01939e-41	0.626525	0.291	0.049
BID	1.36472	9.93463e-80	2.68265e-75	0.873831	0.927	0.595
FSCN1	1.36346	1.05438e-79	2.84715e-75	0.862614	0.886	0.488
CLEC10A	1.35908	3.11145e-155	8.40184e-151	0.687205	0.382	0.011
IGFBP4	1.3559	1.9606e-48	5.2942e-44	0.722606	0.582	0.209
HSPB1	1.33793	1.90285e-63	5.13827e-59	0.833779	0.886	0.618
ANXA2	1.28678	6.28571e-34	1.69733e-29	0.738007	0.782	0.57
ZNF331	1.27804	2.34845e-22	6.34151e-18	0.693084	0.714	0.635
PNRC1	1.26506	2.9442e-81	7.95021e-77	0.887651	0.977	0.859
FOLR2	1.25499	1.42257e-09	3.84135e-05	0.621448	0.718	0.704
MCL1	1.23768	1.6912e-45	4.56674e-41	0.783725	0.855	0.682
COL3A1	1.23756	0	0	0.852005	0.709	0.005
MARCKSL1	1.23412	1.30109e-83	3.51334e-79	0.809473	0.732	0.233
FRMD4B	1.20868	3.42401e-68	9.24585e-64	0.801994	0.764	0.312
LBH	1.20555	6.7772e-116	1.83005e-111	0.750843	0.55	0.068
RND3	1.19417	5.95225e-55	1.60728e-50	0.767365	0.709	0.304
PMAIP1	1.17456	1.62873e-64	4.39807e-60	0.777821	0.714	0.257
CALM2	1.17233	7.50401e-71	2.02631e-66	0.861565	0.982	0.889
RPS29	1.15994	3.4657e-101	9.35843e-97	0.93405	1	0.931
CST3	1.13028	2.83996e-40	7.66875e-36	0.770033	1	0.95
RPS8	1.11943	8.18e-100	2.20885e-95	0.931077	1	0.954
HERPUD1	1.10698	1.59071e-31	4.29539e-27	0.737138	0.891	0.859
G0S2	1.1014	9.38282e-08	0.00253364	0.583315	0.373	0.246
CCL3L1	1.09965	8.53299e-14	2.30416e-09	0.615267	0.432	0.233
LCP1	1.09902	5.51128e-59	1.48821e-54	0.821092	0.873	0.613
RGS1	1.08248	1.05706e-49	2.85439e-45	0.682331	0.45	0.113
LST1	1.06384	8.08107e-41	2.18213e-36	0.771006	0.9	0.801
PHLDA2	1.06274	2.38177e-91	6.4315e-87	0.704665	0.45	0.058
NAMPT	1.06238	9.21126e-41	2.48732e-36	0.7663	0.823	0.644
BST2	1.05912	3.78841e-44	1.02299e-39	0.781227	0.932	0.74
SRGN	1.05794	7.86836e-17	2.12469e-12	0.664222	0.8	0.591
CYBB	1.05219	5.72951e-41	1.54714e-36	0.772104	0.945	0.853
TSC22D3	1.05124	3.93495e-33	1.06255e-28	0.721988	0.691	0.423
ITGB2	1.05067	1.06253e-59	2.86914e-55	0.831015	0.968	0.881
RHOC	1.05007	2.08068e-48	5.61847e-44	0.79223	0.868	0.662
HCK	1.03624	3.61638e-93	9.76531e-89	0.850008	0.818	0.292
AGR2	1.02744	3.44784e-52	9.3102e-48	0.666894	0.4	0.082
NR4A1	1.02633	1.55257e-178	4.19241e-174	0.783809	0.595	0.042
SMIM4	1.02204	3.45214e-17	9.32182e-13	0.670722	0.845	0.801
RPL22L1	1.01738	2.86819e-56	7.74497e-52	0.806576	0.832	0.528
METRNL	1.01659	9.84965e-47	2.6597e-42	0.784492	0.841	0.614
RGS2	1.00348	4.21159e-33	1.13726e-28	0.725093	0.714	0.451
IGSF6	0.999355	1.11638e-40	3.01457e-36	0.759071	0.841	0.527
CXCL8	0.996351	1.34983e-06	0.0364496	0.566107	0.282	0.173
HSPD1	0.994021	2.97095e-59	8.02247e-55	0.828874	0.955	0.799
GADD45B	0.988638	2.80477e-29	7.57372e-25	0.719332	0.782	0.555
YBX3	0.983616	2.03271e-38	5.48894e-34	0.753101	0.777	0.556
ITGA4	0.983068	9.43241e-218	2.54703e-213	0.803048	0.623	0.032
TMED9	0.976503	3.23294e-59	8.72991e-55	0.827975	0.932	0.761
NR4A3	0.972687	1.14413e-157	3.08949e-153	0.769613	0.568	0.046
IFNGR1	0.96708	1.18833e-37	3.20885e-33	0.75967	0.873	0.794
HNRNPA1	0.965069	8.61991e-64	2.32764e-59	0.842426	0.964	0.868
MIF	0.960679	2.56129e-75	6.91625e-71	0.838354	0.836	0.401
ITGB7	0.956742	1.92784e-13	5.20574e-09	0.631561	0.532	0.379
EGR3	0.956489	8.02067e-113	2.16582e-108	0.769561	0.609	0.088
TESC	0.949416	7.68562e-63	2.07535e-58	0.783455	0.736	0.289
CCNL1	0.93851	6.23072e-47	1.68248e-42	0.782689	0.818	0.576
IER3	0.937016	1.30886e-18	3.53432e-14	0.674208	0.786	0.611
SH3BGRL3	0.928368	8.47539e-23	2.28861e-18	0.699738	0.955	0.915
GPR183	0.923342	4.03126e-139	1.08856e-134	0.70239	0.423	0.022
RPL10A	0.921009	6.18076e-73	1.66899e-68	0.867103	0.995	0.917
YBX1	0.917641	8.00442e-68	2.16143e-63	0.853678	0.986	0.926
CD99	0.902615	5.8448e-40	1.57827e-35	0.75058	0.768	0.466
TTR	0.89789	0	0	0.792051	0.586	0.002
PRDM1	0.897525	2.92828e-31	7.90724e-27	0.729792	0.795	0.604
IFITM2	0.890194	1.07649e-50	2.90685e-46	0.801681	0.918	0.723
ATF4	0.890181	1.19814e-46	3.23534e-42	0.786433	0.841	0.659
FCER1G	0.888104	8.09349e-31	2.18549e-26	0.734553	0.991	0.909
HPGDS	0.880472	3.63416e-30	9.81333e-26	0.716859	0.723	0.478
FCGR1A	0.877265	6.54118e-23	1.76631e-18	0.688242	0.686	0.495
HNRNPDL	0.874186	2.50362e-50	6.76053e-46	0.80158	0.905	0.766
MAFF	0.870201	5.08895e-100	1.37417e-95	0.772875	0.618	0.115
PLAUR	0.865093	9.82993e-29	2.65438e-24	0.722883	0.836	0.683
PFN1	0.855213	2.0721e-43	5.59528e-39	0.780786	0.991	0.931
CLIC1	0.855009	2.19692e-58	5.93234e-54	0.827351	0.973	0.907
TPM3	0.850808	4.23634e-42	1.14394e-37	0.77614	0.964	0.874
PPIA	0.845352	5.73771e-76	1.54935e-71	0.87486	0.991	0.919
HCST	0.845057	4.85099e-37	1.30991e-32	0.718654	0.645	0.315
APEX1	0.844431	7.55623e-49	2.04041e-44	0.794532	0.886	0.683
PTPRC	0.838395	1.51528e-38	4.09172e-34	0.762912	0.895	0.794
TUBA1A	0.837447	4.19023e-17	1.13149e-12	0.66996	0.877	0.769
TUBA1B	0.835017	8.54159e-38	2.30649e-33	0.761143	0.959	0.912
LGALS1	0.826613	1.67855e-08	0.000453259	0.614261	0.895	0.796
RPL38	0.825803	7.67945e-70	2.07368e-65	0.859047	0.986	0.926
ZFP36	0.825608	2.38823e-28	6.44893e-24	0.714323	0.773	0.535
H3F3B	0.8235	6.68432e-55	1.80497e-50	0.817206	0.991	0.951
DUSP6	0.818837	5.44899e-21	1.47139e-16	0.678857	0.709	0.483
COL1A1	0.818592	7.50081e-269	2.02544e-264	0.768353	0.541	0.005
ACTG1	0.815672	1.58235e-51	4.27283e-47	0.806971	1	0.961
TSTD1	0.807181	1.32968e-43	3.59054e-39	0.731468	0.623	0.285
TPM4	0.805418	1.01786e-31	2.74853e-27	0.736361	0.864	0.74
PTN	0.804418	4.04158e-228	1.09135e-223	0.711042	0.423	0.001
SRSF3	0.800291	1.89771e-34	5.1244e-30	0.746611	0.873	0.728
PPIF	0.79938	8.91154e-30	2.40638e-25	0.718773	0.736	0.521
METRN	0.7978	6.84789e-82	1.84914e-77	0.76068	0.614	0.14
NCL	0.794166	1.15277e-37	3.11281e-33	0.760587	0.941	0.888
FKBP4	0.793019	1.23623e-66	3.3382e-62	0.803175	0.777	0.331
DDX21	0.789953	5.41881e-38	1.46324e-33	0.723073	0.645	0.323
RGCC	0.787546	3.53895e-42	9.55622e-38	0.61516	0.268	0.043
VASP	0.785548	6.95122e-30	1.87704e-25	0.721094	0.741	0.549
GAS6	0.784411	7.49803e-44	2.02469e-39	0.761524	0.795	0.45
CSRNP1	0.781448	6.37134e-100	1.72045e-95	0.771083	0.614	0.113
CAMK1	0.780035	5.54713e-55	1.49789e-50	0.727146	0.573	0.18
EEF1B2	0.77596	1.17868e-56	3.1828e-52	0.822344	0.982	0.918
CD33	0.772934	3.10156e-85	8.37514e-81	0.803218	0.723	0.209
GYPC	0.772855	3.49456e-08	0.000943637	0.588474	0.395	0.267
ATP5ME	0.772286	4.08387e-53	1.10277e-48	0.811457	0.959	0.856
FGL2	0.771387	6.02125e-36	1.62592e-31	0.673494	0.477	0.162
PSMC4	0.770976	1.52167e-12	4.10898e-08	0.643149	0.855	0.79
REL	0.770198	6.46827e-19	1.74663e-14	0.676724	0.75	0.643
RPL35	0.767047	9.39431e-65	2.53675e-60	0.845372	0.995	0.935
MT-CO1	0.766757	9.17638e-32	2.4779e-27	0.738397	1	0.972
ALOX5AP	0.766274	4.61125e-10	1.24517e-05	0.62653	0.85	0.869
IFITM3	0.761137	4.0312e-27	1.08855e-22	0.719085	0.986	0.878
RSRC2	0.760497	1.54409e-26	4.16952e-22	0.713977	0.827	0.696
MGP	0.75443	1.03623e-273	2.79814e-269	0.755671	0.514	0.002
P4HA1	0.751976	3.06256e-29	8.26982e-25	0.713619	0.764	0.478
RPS6	0.750536	6.67147e-64	1.8015e-59	0.843049	1	0.952
BHLHE40	0.749694	6.17039e-27	1.66619e-22	0.695047	0.641	0.392
TSPAN4	0.749419	5.72035e-30	1.54467e-25	0.728726	0.891	0.708
RPL8	0.73934	1.08308e-73	2.92463e-69	0.869119	0.995	0.951
PPP1R14B	0.737271	4.20533e-44	1.13556e-39	0.780958	0.895	0.738
RPS26	0.733037	1.00518e-66	2.71429e-62	0.850739	0.986	0.936
CCND2	0.731834	8.54096e-51	2.30632e-46	0.768321	0.75	0.36
SFMBT2	0.731091	7.08296e-34	1.91261e-29	0.713116	0.664	0.34
BCL2A1	0.723996	2.84403e-68	7.67972e-64	0.723981	0.541	0.121
OGFRL1	0.722996	5.25889e-24	1.42006e-19	0.703889	0.845	0.747
SERTAD1	0.722141	5.17206e-50	1.39661e-45	0.752744	0.7	0.296
LMO2	0.71988	7.26629e-54	1.96212e-49	0.755818	0.686	0.27
EIF5A	0.719122	6.99033e-48	1.8876e-43	0.791615	0.877	0.687
FOSL2	0.718628	4.97022e-61	1.34211e-56	0.733102	0.582	0.163
GPR84	0.714936	2.55089e-57	6.88817e-53	0.689847	0.459	0.101
C20orf27	0.710637	2.61558e-57	7.06285e-53	0.753261	0.645	0.235
TMEM70	0.709879	1.08466e-18	2.9289e-14	0.675398	0.8	0.632
RPS18	0.704588	1.92531e-61	5.19891e-57	0.836192	1	0.968
LSM4	0.697111	4.63285e-39	1.25101e-34	0.763278	0.85	0.725
CSF2RA	0.695543	4.02659e-40	1.0873e-35	0.735097	0.705	0.35
HLA-DQA1	0.695003	1.23965e-11	3.34743e-07	0.555484	0.155	0.049
GSN	0.689432	6.29193e-25	1.69901e-20	0.708607	0.855	0.783
HNRNPAB	0.685408	3.27145e-37	8.83389e-33	0.751908	0.814	0.603
XBP1	0.685159	4.85612e-38	1.3113e-33	0.72395	0.664	0.326
MYADM	0.683244	2.65018e-25	7.15628e-21	0.695794	0.695	0.46
EMILIN2	0.682565	6.40991e-35	1.73087e-30	0.722471	0.682	0.379
DDX5	0.681981	8.992e-36	2.42811e-31	0.753782	0.977	0.952
SELENOK	0.678458	8.97002e-22	2.42217e-17	0.691134	0.8	0.65
ADGRE5	0.675493	9.54269e-71	2.57681e-66	0.682256	0.414	0.064
DAAM1	0.674697	9.61675e-44	2.59681e-39	0.723047	0.614	0.249
ITGAM	0.673575	7.29644e-77	1.97026e-72	0.760651	0.623	0.156
MTHFD2	0.673447	1.7453e-33	4.71284e-29	0.722949	0.695	0.42
FADS1	0.672821	2.07759e-18	5.61012e-14	0.642506	0.491	0.271
DOK2	0.668545	1.31429e-100	3.54898e-96	0.750137	0.564	0.087
ETV3	0.66722	1.44142e-53	3.89227e-49	0.70793	0.518	0.145
JAML	0.665934	4.37614e-27	1.18169e-22	0.6574	0.468	0.192
RPS21	0.665657	2.61699e-53	7.06667e-49	0.812365	0.986	0.921
PTGS2	0.662559	2.20944e-36	5.96614e-32	0.630504	0.323	0.075
C12orf75	0.660592	6.2204e-43	1.6797e-38	0.68471	0.477	0.147
RASGEF1B	0.659468	5.46239e-32	1.47501e-27	0.698833	0.605	0.298
RGS10	0.657909	4.71849e-31	1.27413e-26	0.73528	0.977	0.856
CD86	0.65475	1.12258e-24	3.0313e-20	0.69902	0.759	0.536
CORO1A	0.651414	6.12811e-28	1.65477e-23	0.722552	0.905	0.88
AVPI1	0.650002	2.34181e-44	6.3236e-40	0.696097	0.514	0.165
RPL27	0.649867	1.52238e-52	4.11088e-48	0.81005	0.986	0.926
ETS2	0.647714	2.21901e-36	5.992e-32	0.750557	0.864	0.632
SRSF5	0.647358	1.10529e-32	2.98461e-28	0.741925	0.945	0.906
RPL18A	0.646574	5.92852e-51	1.60088e-46	0.805182	0.995	0.944
LILRB2	0.643369	1.31559e-50	3.5525e-46	0.687955	0.473	0.119
MBP	0.642167	1.67128e-31	4.51295e-27	0.731595	0.823	0.62
RPL31	0.641828	2.68597e-42	7.25293e-38	0.777001	0.986	0.925
P2RY13	0.641103	4.98606e-32	1.34639e-27	0.710566	0.705	0.362
TNFRSF1B	0.639228	6.19531e-20	1.67292e-15	0.684878	0.882	0.775
PTPN6	0.636388	1.3241e-29	3.57546e-25	0.724345	0.805	0.627
SMAP2	0.635729	1.03699e-26	2.80018e-22	0.714896	0.832	0.703
CD207	0.632757	2.99793e-55	8.09531e-51	0.55	0.1	0
CD4	0.632461	1.15549e-32	3.12018e-28	0.730606	0.786	0.528
RAC2	0.632052	9.02433e-29	2.43684e-24	0.707946	0.709	0.44
CCDC170	0.631283	9.33193e-57	2.5199e-52	0.721622	0.555	0.159
KLF10	0.631091	6.8381e-30	1.84649e-25	0.705004	0.673	0.38
RPSA	0.630439	6.96066e-50	1.87959e-45	0.801819	0.986	0.928
MRPL14	0.630294	2.85521e-32	7.70992e-28	0.73586	0.855	0.648
PLP2	0.630239	9.47238e-31	2.55783e-26	0.713906	0.686	0.428
RPL37A	0.628619	5.51146e-56	1.48826e-51	0.820428	0.995	0.952
TSPAN15	0.62788	6.92916e-54	1.87108e-49	0.727522	0.582	0.187
SRSF7	0.626382	1.07926e-24	2.91431e-20	0.706051	0.836	0.701
LARS	0.624919	3.37403e-38	9.11089e-34	0.737936	0.727	0.41
SERPINB9	0.623331	3.49541e-34	9.43866e-30	0.666629	0.445	0.158
FXYD5	0.623318	2.07024e-26	5.59028e-22	0.715245	0.886	0.788
MPEG1	0.621771	3.2668e-20	8.82133e-16	0.647334	0.495	0.255
ARF5	0.62137	6.67863e-49	1.80343e-44	0.75682	0.714	0.329
ENO1	0.620826	2.43786e-30	6.58294e-26	0.732257	0.936	0.837
KLF4	0.620407	1.39866e-35	3.7768e-31	0.666384	0.445	0.147
CDC37	0.619164	4.28171e-39	1.15619e-34	0.761853	0.864	0.673
RPL7A	0.618975	5.29729e-57	1.43043e-52	0.823425	1	0.955
ICAM1	0.61712	8.12097e-11	2.19291e-06	0.629958	0.75	0.676
CDV3	0.613562	4.13116e-32	1.11554e-27	0.739466	0.932	0.858
ETHE1	0.611685	2.1211e-32	5.72762e-28	0.737998	0.836	0.7
RPL36A	0.609176	5.09955e-37	1.37703e-32	0.758234	0.973	0.885
PAK2	0.608117	4.16744e-34	1.12533e-29	0.747248	0.941	0.865
VSIR	0.607851	1.23495e-25	3.33475e-21	0.701475	0.732	0.513
H1FX	0.607792	1.40345e-24	3.78973e-20	0.705276	0.859	0.689
ARL4A	0.606599	7.85076e-42	2.11994e-37	0.709439	0.577	0.22
RAB7B	0.606135	8.3035e-56	2.24219e-51	0.690467	0.473	0.105
RPLP2	0.604223	5.98809e-55	1.61696e-50	0.817347	0.995	0.949
RPL6	0.603133	1.33486e-51	3.60453e-47	0.807197	1	0.958
SLC9A9	0.603124	5.46391e-18	1.47542e-13	0.654631	0.586	0.374
PYCARD	0.603032	5.6355e-24	1.52175e-19	0.704645	0.909	0.809
FCER1A	0.600091	6.80251e-75	1.83688e-70	0.568182	0.136	0
PNP	0.59995	9.67865e-44	2.61353e-39	0.71294	0.586	0.215
MT-ND2	0.599378	1.23489e-16	3.33458e-12	0.668142	0.941	0.869
PLEKHO1	0.596431	1.23419e-21	3.33269e-17	0.69357	0.882	0.804
HLA-DQA2	0.595928	3.87145e-39	1.04541e-34	0.569635	0.15	0.012
SYAP1	0.594279	9.99322e-26	2.69847e-21	0.694726	0.677	0.431
HSPA1A	0.593456	2.25226e-12	6.08177e-08	0.631649	0.623	0.457
NME1	0.588883	2.24531e-38	6.06302e-34	0.713466	0.627	0.271
KDM6B	0.583816	9.28897e-31	2.5083e-26	0.6949	0.614	0.298
PA2G4	0.582937	2.75513e-27	7.43968e-23	0.717531	0.827	0.711
AGTRAP	0.582914	1.11605e-31	3.01366e-27	0.708252	0.65	0.359
VDAC1	0.581987	1.64569e-29	4.44385e-25	0.728322	0.882	0.788
ARF1	0.581479	1.00955e-41	2.72609e-37	0.7744	0.955	0.819
HSP90AA1	0.580872	4.03928e-21	1.09073e-16	0.691711	0.991	0.948
PYGL	0.580831	6.53518e-11	1.76469e-06	0.612687	0.473	0.335
SFPQ	0.579562	2.96912e-26	8.0175e-22	0.711615	0.845	0.655
MKNK1	0.576878	5.01328e-25	1.35374e-20	0.704571	0.795	0.613
RPL37	0.576788	1.90859e-50	5.15376e-46	0.803611	0.995	0.954
SNHG8	0.576766	2.88805e-23	7.79861e-19	0.69985	0.891	0.709
DNAJB1	0.576372	2.99703e-15	8.09287e-11	0.647439	0.65	0.446
RAB20	0.575094	2.77947e-31	7.50539e-27	0.728382	0.827	0.572
PXDC1	0.574435	1.74465e-26	4.71107e-22	0.689379	0.632	0.361
CD151	0.57414	2.23758e-42	6.04215e-38	0.73346	0.668	0.307
MBOAT7	0.571406	2.57449e-30	6.95189e-26	0.705742	0.659	0.375
NCF4	0.57047	2.94234e-15	7.9452e-11	0.656478	0.782	0.621
STK17B	0.570356	1.32373e-33	3.57446e-29	0.69062	0.559	0.238
RBPJ	0.569317	1.88455e-20	5.08886e-16	0.687889	0.886	0.817
RPL13	0.569126	4.34956e-50	1.17451e-45	0.802503	1	0.976
LPCAT2	0.56741	4.60543e-37	1.24361e-32	0.72063	0.659	0.324
RETN	0.567336	1.56557e-06	0.0422751	0.59683	0.759	0.745
RPL5	0.564711	7.71473e-44	2.08321e-39	0.782256	1	0.953
HIP1	0.562597	3.55143e-38	9.58994e-34	0.698334	0.559	0.217
ARPC4	0.562016	1.1139e-29	3.00787e-25	0.72852	0.873	0.757
NRP1	0.561677	5.75393e-07	0.0155373	0.6014	0.868	0.833
MALT1	0.560871	1.92198e-30	5.18992e-26	0.69237	0.605	0.291
ATP1B1	0.557531	8.88902e-14	2.4003e-09	0.648499	0.823	0.643
H2AFY	0.555688	1.28843e-33	3.47915e-29	0.745373	0.95	0.865
RILPL2	0.554792	4.42755e-18	1.19557e-13	0.672624	0.764	0.648
RPS2	0.554776	3.68226e-45	9.9432e-41	0.786661	1	0.971
YWHAE	0.554677	2.47084e-37	6.67201e-33	0.759354	0.927	0.882
POSTN	0.550453	9.75924e-169	2.63529e-164	0.660576	0.323	0.001
CDK6	0.550227	3.13764e-29	8.47256e-25	0.695616	0.636	0.333
TUBA1C	0.548457	1.88036e-19	5.07755e-15	0.680907	0.832	0.69
CD40	0.548358	2.38408e-25	6.43774e-21	0.691774	0.677	0.416
APMAP	0.547836	5.44136e-30	1.46933e-25	0.720601	0.795	0.53
ZNF703	0.545419	6.26321e-19	1.69126e-14	0.666117	0.655	0.446
PPP1R10	0.544128	2.14645e-18	5.79606e-14	0.672886	0.755	0.607
IPCEF1	0.54207	5.16571e-97	1.3949e-92	0.71264	0.473	0.057
HVCN1	0.541424	2.37296e-58	6.4077e-54	0.714448	0.536	0.137
RPLP0	0.539111	5.99553e-42	1.61897e-37	0.775843	1	0.952
OTULINL	0.538667	1.1785e-29	3.18229e-25	0.713535	0.736	0.461
EIF4EBP1	0.536474	2.67303e-25	7.21798e-21	0.700794	0.736	0.523
TNF	0.536274	1.81964e-78	4.91358e-74	0.633965	0.286	0.021
NFIL3	0.535781	6.43471e-20	1.73757e-15	0.64915	0.505	0.273
MYDGF	0.534789	2.5292e-23	6.82959e-19	0.70134	0.886	0.783
RPL7	0.531324	3.37369e-45	9.10997e-41	0.78677	1	0.944
RPL39	0.529469	5.85714e-44	1.5816e-39	0.782656	0.995	0.954
MT-ND5	0.528813	3.60978e-14	9.74748e-10	0.653812	0.945	0.867
RPS15	0.528611	1.73431e-41	4.68314e-37	0.774259	1	0.956
HNRNPA2B1	0.527762	3.82094e-22	1.03177e-17	0.696333	0.9	0.842
SERBP1	0.526428	3.67374e-34	9.92019e-30	0.747548	0.959	0.882
RPL32	0.526085	1.28451e-41	3.46857e-37	0.774708	0.991	0.957
GATM	0.525188	2.69854e-16	7.28686e-12	0.658242	0.709	0.528
MT-ND4L	0.524709	1.8662e-23	5.03931e-19	0.693193	0.782	0.525
GMFG	0.523225	3.60866e-28	9.74446e-24	0.721815	0.868	0.732
RRBP1	0.521892	2.91398e-23	7.86863e-19	0.700812	0.882	0.765
MAP4	0.519815	1.05376e-35	2.84548e-31	0.710354	0.609	0.296
TCEAL4	0.518168	2.38346e-29	6.43606e-25	0.717477	0.759	0.524
SNAI1	0.515529	1.13879e-75	3.07507e-71	0.655766	0.341	0.036
NPM1	0.514661	2.74377e-29	7.409e-25	0.728352	0.991	0.931
TLR2	0.514138	3.45585e-17	9.33183e-13	0.65053	0.586	0.371
RPL23A	0.51362	2.48151e-36	6.70081e-32	0.75584	0.991	0.934
IMPDH2	0.512893	9.22915e-38	2.49215e-33	0.73976	0.741	0.435
SEPT11	0.511769	2.48337e-31	6.70584e-27	0.70598	0.655	0.351
CCT6A	0.510899	5.63717e-24	1.52221e-19	0.703801	0.85	0.749
RAD23A	0.510297	3.30458e-26	8.92336e-22	0.711027	0.805	0.648
TFRC	0.510278	2.21979e-17	5.99409e-13	0.628498	0.441	0.218
TUBB4B	0.510259	9.0719e-16	2.44968e-11	0.658537	0.75	0.599
RPS24	0.509932	5.15775e-44	1.39275e-39	0.782849	1	0.968
DDIT3	0.509599	2.18955e-12	5.91245e-08	0.631451	0.641	0.451
LY86	0.508916	2.177e-19	5.87854e-15	0.672018	0.732	0.491
C1orf54	0.506971	2.66141e-27	7.1866e-23	0.659961	0.468	0.199
DHRS7	0.503893	1.07358e-32	2.89898e-28	0.715602	0.695	0.383
TAF1D	0.503352	7.10155e-23	1.91763e-18	0.694446	0.773	0.603
AC020916.1	0.503093	2.59261e-39	7.00082e-35	0.650656	0.382	0.097
ELF1	0.502784	4.79503e-17	1.2948e-12	0.668233	0.818	0.688
UBE2S	0.500841	6.21454e-17	1.67811e-12	0.650144	0.582	0.38
YPEL5	0.498901	3.16601e-07	0.00854918	0.603489	0.777	0.796
VEGFA	0.496389	5.46654e-23	1.47613e-18	0.634267	0.391	0.16
IDI1	0.495173	4.20618e-14	1.1358e-09	0.64367	0.614	0.49
DIAPH1	0.49414	2.06751e-22	5.58288e-18	0.673122	0.609	0.362
WSB1	0.493074	8.77464e-19	2.36942e-14	0.679218	0.873	0.798
RPS16	0.492348	2.65783e-35	7.17694e-31	0.752014	0.995	0.94
CALR	0.490117	2.6979e-13	7.28515e-09	0.648445	0.945	0.876
SLAMF8	0.4888	3.84907e-42	1.03936e-37	0.667145	0.427	0.115
KIAA0930	0.48785	3.83522e-27	1.03562e-22	0.689474	0.636	0.343
NFE2L2	0.486283	3.30662e-18	8.92887e-14	0.676176	0.859	0.797
LTC4S	0.485078	2.19759e-14	5.93414e-10	0.60299	0.345	0.16
MSN	0.484941	2.63107e-18	7.10468e-14	0.677235	0.932	0.876
FLNA	0.480595	4.94017e-11	1.33399e-06	0.601867	0.395	0.239
RPL36	0.479261	8.67581e-28	2.34273e-23	0.722081	0.995	0.944
RPL24	0.478721	2.47053e-32	6.67116e-28	0.740635	0.995	0.95
RSL1D1	0.477499	1.39321e-22	3.76208e-18	0.695878	0.827	0.681
IL6ST	0.477446	3.19676e-12	8.63222e-08	0.638581	0.768	0.639
CYCS	0.476383	8.57902e-17	2.31659e-12	0.665779	0.782	0.647
CKS2	0.475996	7.47787e-17	2.01925e-12	0.647053	0.568	0.354
RPL4	0.475602	2.47404e-24	6.68065e-20	0.706845	0.986	0.911
NPDC1	0.475282	7.56199e-34	2.04196e-29	0.683948	0.523	0.212
GRASP	0.474847	4.85589e-32	1.31124e-27	0.655593	0.432	0.143
CDKN2A	0.473462	1.21236e-65	3.27373e-61	0.692966	0.45	0.085
SLC39A10	0.47339	2.6779e-10	7.23113e-06	0.620982	0.641	0.507
BDP1	0.472845	1.53851e-28	4.15443e-24	0.702627	0.695	0.4
SHTN1	0.471839	2.98316e-25	8.05542e-21	0.675759	0.582	0.303
HNRNPH3	0.470124	4.16551e-28	1.12481e-23	0.705699	0.723	0.442
RHOA	0.469861	1.33792e-11	3.61277e-07	0.637477	0.955	0.922
MAP3K8	0.469383	4.84285e-15	1.30771e-10	0.654885	0.736	0.613
FGR	0.469278	3.60706e-121	9.74014e-117	0.678013	0.373	0.02
TGFB1	0.468947	9.41954e-22	2.54356e-17	0.688975	0.782	0.595
ZMIZ1	0.468083	7.14352e-15	1.92896e-10	0.652582	0.727	0.576
HES4	0.46779	4.3352e-83	1.17063e-78	0.65911	0.345	0.032
GTF2B	0.467371	6.25197e-11	1.68822e-06	0.628581	0.7	0.591
CCT4	0.467254	5.25607e-25	1.4193e-20	0.7073	0.855	0.694
SET	0.46688	1.4539e-24	3.92597e-20	0.707691	0.918	0.859
LMAN1	0.46657	4.03016e-18	1.08826e-13	0.671326	0.786	0.6
DLK1	0.466174	1.43759e-131	3.88193e-127	0.622473	0.245	0
HNRNPC	0.465704	7.77291e-31	2.09892e-26	0.7346	0.973	0.901
CAP1	0.464232	1.32576e-18	3.57994e-14	0.67887	0.941	0.898
CD48	0.464065	9.38935e-55	2.53541e-50	0.657052	0.368	0.065
NHP2	0.462605	1.50825e-26	4.07271e-22	0.70344	0.736	0.487
CCDC107	0.462512	6.14493e-14	1.65932e-09	0.648049	0.709	0.604
PPM1N	0.462239	8.49958e-14	2.29514e-09	0.61732	0.432	0.247
FNBP1	0.460861	2.62786e-20	7.09602e-16	0.680886	0.759	0.57
FERMT3	0.458843	8.64942e-20	2.3356e-15	0.671483	0.691	0.46
CALM1	0.458624	8.61455e-18	2.32619e-13	0.674598	0.964	0.92
RCOR1	0.457629	3.83984e-22	1.03687e-17	0.671462	0.618	0.357
DIAPH2	0.457194	2.89188e-21	7.80895e-17	0.668619	0.609	0.365
CFL1	0.454603	1.58768e-24	4.2872e-20	0.707766	0.982	0.945
HMGB2	0.453372	5.64279e-26	1.52372e-21	0.670443	0.555	0.259
PHF20	0.451325	2.21431e-25	5.9793e-21	0.696873	0.736	0.465
CHD1	0.450627	4.81271e-14	1.29958e-09	0.644338	0.65	0.505
SRRM1	0.450426	5.76048e-22	1.5555e-17	0.69543	0.891	0.836
DPYSL2	0.450063	5.07639e-20	1.37078e-15	0.672692	0.659	0.464
HNRNPA3	0.449693	5.98197e-23	1.61531e-18	0.699518	0.882	0.777
STX11	0.449455	2.51665e-31	6.7957e-27	0.66661	0.473	0.18
ANXA6	0.449082	3.49998e-17	9.45098e-13	0.660498	0.682	0.487
LILRA5	0.448173	3.02136e-15	8.15857e-11	0.594801	0.295	0.119
TSPO	0.447915	1.43269e-16	3.86868e-12	0.643264	0.55	0.334
MCUR1	0.446325	1.95016e-27	5.266e-23	0.703837	0.718	0.451
PIM3	0.446241	1.82245e-10	4.92117e-06	0.614124	0.536	0.379
BAIAP2	0.445262	1.50613e-41	4.06701e-37	0.673733	0.45	0.13
LRRFIP1	0.444442	1.27025e-14	3.43005e-10	0.655467	0.805	0.745
PDLIM2	0.444346	5.00193e-24	1.35067e-19	0.684204	0.673	0.396
FBL	0.442617	1.55424e-21	4.19691e-17	0.674357	0.641	0.405
CD52	0.441867	2.63535e-17	7.11623e-13	0.595968	0.286	0.102
LILRB5	0.441433	2.42794e-55	6.55617e-51	0.558349	0.118	0.002
GNAI2	0.439715	1.86725e-25	5.04213e-21	0.711905	0.977	0.917
TRA2B	0.438248	6.69061e-16	1.80666e-11	0.654547	0.682	0.5
EIF3J	0.435933	5.24302e-22	1.41577e-17	0.684706	0.7	0.501
CD1E	0.435895	8.72828e-63	2.3569e-58	0.585401	0.177	0.007
AES	0.435377	8.5059e-24	2.29685e-19	0.69957	0.786	0.625
RASSF1	0.435196	7.62125e-28	2.05797e-23	0.678781	0.568	0.268
ACAT2	0.434792	1.43588e-06	0.0387731	0.567913	0.3	0.187
RPL3	0.433871	3.69937e-33	9.98942e-29	0.74386	1	0.968
RTN4	0.431166	7.97591e-20	2.15373e-15	0.684898	0.895	0.838
ZYX	0.430531	3.17264e-15	8.56709e-11	0.653517	0.691	0.553
ANP32E	0.430525	7.7309e-15	2.08757e-10	0.645016	0.632	0.444
DDAH2	0.430048	1.69036e-12	4.56447e-08	0.642052	0.805	0.723
RPS7	0.428912	2.80589e-33	7.57674e-29	0.744317	0.991	0.952
WASF2	0.42889	6.19399e-25	1.67256e-20	0.709419	0.923	0.87
TTC3	0.428885	6.60258e-21	1.7829e-16	0.690084	0.895	0.81
PER1	0.428302	3.54711e-46	9.57826e-42	0.693522	0.509	0.148
EPRS	0.427777	2.1442e-18	5.78999e-14	0.669966	0.718	0.543
HRH1	0.426865	1.07346e-06	0.0289867	0.565651	0.273	0.166
FDFT1	0.426646	3.20133e-09	8.64454e-05	0.60907	0.555	0.426
TRIB1	0.426584	2.25713e-16	6.09493e-12	0.641946	0.564	0.329
RPL27A	0.425575	1.45438e-26	3.92727e-22	0.716821	0.995	0.949
NME3	0.42425	2.99429e-22	8.08547e-18	0.695242	0.85	0.719
ETF1	0.424223	6.20302e-17	1.675e-12	0.665635	0.723	0.623
EBI3	0.423433	1.93358e-09	5.22124e-05	0.604064	0.495	0.338
FAM110A	0.423026	8.09498e-19	2.18589e-14	0.639488	0.477	0.244
RAB3IL1	0.422626	2.28439e-16	6.16854e-12	0.641352	0.536	0.327
DRAP1	0.422348	2.5596e-18	6.91168e-14	0.676191	0.814	0.753
ACTN1	0.422129	3.56577e-27	9.62865e-23	0.679765	0.582	0.285
SLFN11	0.419875	6.59503e-24	1.78086e-19	0.647246	0.468	0.192
PPDPF	0.418386	5.23927e-15	1.41476e-10	0.658602	0.914	0.824
NCF2	0.418094	6.16124e-11	1.66372e-06	0.604267	0.423	0.259
PRELID1	0.417636	2.15197e-14	5.81098e-10	0.654935	0.864	0.825
TCERG1	0.417568	2.23745e-17	6.04178e-13	0.64865	0.582	0.345
SRM	0.416635	4.44889e-27	1.20133e-22	0.673379	0.55	0.255
MRPS34	0.415945	5.72682e-18	1.54641e-13	0.67388	0.827	0.723
ANP32A	0.414284	2.2929e-22	6.19151e-18	0.695911	0.868	0.724
ICAM3	0.412853	1.91646e-24	5.17503e-20	0.646858	0.455	0.185
COLEC12	0.412833	7.50865e-54	2.02756e-49	0.6273	0.286	0.037
STK17A	0.411898	2.55774e-09	6.90666e-05	0.612932	0.614	0.482
ARHGDIA	0.410795	2.26558e-19	6.11774e-15	0.678493	0.791	0.623
RSL24D1	0.410424	9.55188e-22	2.57929e-17	0.692355	0.832	0.698
RPL10	0.410052	6.81447e-29	1.84011e-24	0.726742	1	0.98
EIF3A	0.410011	2.50223e-16	6.75678e-12	0.666317	0.918	0.846
EVL	0.408865	1.1346e-18	3.06376e-14	0.678826	0.909	0.817
PARM1	0.408274	4.86959e-18	1.31494e-13	0.622521	0.405	0.18
CSNK2B	0.407587	4.36146e-17	1.17773e-12	0.670178	0.877	0.799
PTPN12	0.407254	4.93944e-18	1.3338e-13	0.669322	0.741	0.566
RAN	0.406984	2.09779e-20	5.66467e-16	0.688026	0.955	0.876
SRSF2	0.405548	2.84718e-15	7.68825e-11	0.658583	0.782	0.704
RPS20	0.404544	4.86021e-27	1.3124e-22	0.718882	0.995	0.949
IL10RA	0.403842	2.72868e-12	7.36827e-08	0.634217	0.682	0.509
PSMA7	0.403731	8.92962e-21	2.41126e-16	0.68995	0.932	0.906
ITM2C	0.402236	8.48373e-10	2.29086e-05	0.624386	0.877	0.82
TNFAIP8L2	0.401491	2.2256e-24	6.0098e-20	0.67368	0.614	0.308
MDK	0.401437	9.00949e-55	2.43283e-50	0.640267	0.323	0.047
CCDC85B	0.401232	1.05918e-16	2.86009e-12	0.661195	0.709	0.544
LDLR	0.40077	3.35026e-91	9.04672e-87	0.651752	0.323	0.023
MGST3	0.400538	1.3698e-14	3.69886e-10	0.656341	0.941	0.866
CSK	0.400435	1.30756e-14	3.53079e-10	0.647797	0.677	0.507
SPARC	0.400077	6.82304e-13	1.84243e-08	0.611203	0.441	0.234
GLO1	0.400033	8.51e-15	2.29795e-10	0.654996	0.773	0.666
FFAR2	0.398539	1.53741e-37	4.15146e-33	0.610812	0.264	0.046
CD28	0.398061	1.64405e-41	4.43943e-37	0.601887	0.232	0.032
DCN	0.398035	1.64108e-156	4.43142e-152	0.647279	0.295	0.001
TGFBI	0.397817	3.98643e-16	1.07646e-11	0.664396	0.936	0.752
RPL13A	0.397438	9.19852e-28	2.48388e-23	0.721986	1	0.973
UBC	0.396836	1.83895e-24	4.96572e-20	0.707483	0.995	0.954
TXN	0.396636	5.24304e-18	1.41578e-13	0.67536	0.868	0.826
DDX3Y	0.39516	1.15061e-10	3.10699e-06	0.623748	0.664	0.511
CLEC5A	0.395067	1.9076e-65	5.1511e-61	0.61787	0.255	0.021
RPS3	0.394617	4.5708e-28	1.23425e-23	0.723271	1	0.963
SCNM1	0.394323	7.74623e-15	2.09171e-10	0.654235	0.777	0.627
GPBAR1	0.393797	8.72374e-22	2.35567e-17	0.607216	0.295	0.097
TOP2A	0.393401	1.1709e-29	3.16179e-25	0.604035	0.259	0.057
LBR	0.393374	3.33231e-07	0.00899824	0.602194	0.75	0.685
C1QBP	0.393131	1.51786e-15	4.09867e-11	0.658803	0.768	0.646
A1BG	0.392983	2.62703e-22	7.09378e-18	0.67906	0.677	0.416
RPS25	0.392848	1.43845e-22	3.88424e-18	0.698695	0.995	0.947
BZW2	0.392489	5.80628e-25	1.56787e-20	0.670188	0.545	0.279
DDX3X	0.391879	1.25656e-15	3.39308e-11	0.662209	0.868	0.829
HNRNPD	0.391669	4.40441e-16	1.18932e-11	0.66454	0.864	0.794
RACK1	0.390679	3.32138e-25	8.96871e-21	0.710832	1	0.953
EPS8	0.390353	1.35275e-21	3.65282e-17	0.675532	0.664	0.413
SNU13	0.388985	8.7005e-20	2.3494e-15	0.684621	0.905	0.825
MIDN	0.38787	4.35001e-10	1.17463e-05	0.622317	0.705	0.576
MYL6	0.387631	2.18706e-13	5.90573e-09	0.649129	0.973	0.944
ARPC2	0.387552	6.95525e-19	1.87813e-14	0.680413	0.991	0.953
VSIG4	0.387235	1.86201e-08	0.000502798	0.612081	0.768	0.651
IKBIP	0.386122	4.48688e-21	1.21159e-16	0.662599	0.582	0.325
MALAT1	0.385983	2.91377e-12	7.86805e-08	0.641924	1	0.984
RPS9	0.385852	2.4528e-27	6.6233e-23	0.720165	0.995	0.961
MVD	0.385684	1.79716e-14	4.85286e-10	0.618265	0.441	0.231
VCAN	0.384689	2.84557e-27	7.68389e-23	0.582568	0.2	0.036
PDE4B	0.383642	2.18582e-12	5.90237e-08	0.616917	0.473	0.295
DOCK10	0.38353	1.35364e-11	3.65524e-07	0.630381	0.668	0.523
BCAT1	0.383179	2.32093e-21	6.26722e-17	0.63988	0.45	0.199
HACD4	0.382848	1.38715e-30	3.74573e-26	0.662094	0.468	0.172
CLDN7	0.382496	1.42403e-18	3.8453e-14	0.627398	0.418	0.192
POLR2L	0.382439	1.65488e-13	4.46866e-09	0.649576	0.877	0.834
PRKDC	0.38106	1.07643e-17	2.90667e-13	0.670131	0.782	0.631
PAK1	0.38072	1.06162e-09	2.86668e-05	0.618915	0.65	0.561
NOP56	0.380547	2.86321e-16	7.73154e-12	0.660167	0.75	0.569
PTAFR	0.380335	1.40829e-11	3.8028e-07	0.633984	0.755	0.625
PARVB	0.380116	1.06662e-77	2.88019e-73	0.668337	0.373	0.043
CDC42EP2	0.379958	1.8516e-119	4.99988e-115	0.669445	0.355	0.017
HDGF	0.379615	5.29204e-17	1.42901e-12	0.662829	0.7	0.545
DUSP4	0.379132	2.37472e-46	6.41245e-42	0.647034	0.355	0.07
ITGB2-AS1	0.37843	6.87472e-36	1.85638e-31	0.661719	0.432	0.134
HAGHL	0.377953	3.09765e-26	8.36457e-22	0.652516	0.459	0.184
SERPINB6	0.376581	5.72195e-14	1.5451e-09	0.65163	0.864	0.746
CNPY3	0.376508	4.92566e-14	1.33008e-09	0.652801	0.909	0.828
FAM129A	0.376307	3.01551e-24	8.14279e-20	0.654638	0.5	0.216
EML4	0.376089	1.55616e-18	4.20209e-14	0.673662	0.773	0.607
MEF2A	0.375622	1.28114e-15	3.45947e-11	0.656289	0.755	0.561
ZBTB1	0.373911	1.40993e-08	0.000380723	0.60592	0.573	0.451
PNN	0.373896	1.02765e-16	2.77497e-12	0.66596	0.814	0.668
NFKBID	0.373737	1.93505e-25	5.22522e-21	0.655236	0.486	0.203
RPL23	0.372565	4.06314e-21	1.09717e-16	0.691703	1	0.957
KCNQ1	0.370006	2.13355e-34	5.76122e-30	0.672326	0.486	0.17
C15orf39	0.369226	3.91703e-27	1.05772e-22	0.666925	0.523	0.226
CNBP	0.368069	5.30057e-14	1.43131e-09	0.652182	0.836	0.78
UVRAG	0.367961	7.52505e-22	2.03199e-17	0.664447	0.568	0.317
RPS27	0.367942	6.66988e-19	1.80107e-14	0.680508	0.995	0.954
CD276	0.36792	1.06263e-19	2.86942e-15	0.660768	0.623	0.355
GADD45GIP1	0.367203	2.15001e-16	5.80568e-12	0.665765	0.841	0.75
TWF2	0.366721	7.00284e-15	1.89098e-10	0.655342	0.782	0.659
RPL15	0.366311	1.34784e-27	3.63956e-23	0.721278	0.991	0.966
GDI2	0.364618	1.8956e-17	5.11868e-13	0.672233	0.923	0.805
SNRPB	0.364443	2.26344e-14	6.11198e-10	0.654623	0.882	0.799
BRD2	0.36441	5.78712e-09	0.00015627	0.615263	0.695	0.621
PLEK	0.362615	3.65591e-08	0.000987206	0.611692	0.877	0.832
PHB	0.362592	3.74836e-16	1.01217e-11	0.662565	0.805	0.657
CYTOR	0.362513	3.64839e-12	9.85174e-08	0.632942	0.677	0.5
RFLNB	0.362126	8.24955e-26	2.22763e-21	0.648565	0.459	0.174
LRP1	0.361206	5.18559e-11	1.40026e-06	0.621284	0.609	0.426
NDUFAF2	0.359977	2.26047e-38	6.10396e-34	0.66096	0.423	0.119
GPRC5C	0.357731	4.14541e-09	0.000111938	0.609811	0.559	0.454
CISD3	0.357515	7.28529e-19	1.96725e-14	0.660322	0.623	0.387
EHD4	0.357396	1.09172e-22	2.94798e-18	0.655064	0.514	0.244
DEK	0.356625	1.53752e-11	4.15177e-07	0.636316	0.832	0.77
GRK6	0.356611	6.08558e-19	1.64329e-14	0.643899	0.495	0.266
HLA-E	0.35533	7.42603e-08	0.00200525	0.609323	0.959	0.897
CEBPA	0.354962	2.25506e-25	6.08933e-21	0.644506	0.436	0.167
ARMT1	0.354958	2.02606e-12	5.47098e-08	0.623793	0.532	0.355
NCKAP5	0.354106	6.79743e-22	1.83551e-17	0.637024	0.432	0.181
LUM	0.352781	1.71715e-141	4.63681e-137	0.643943	0.291	0.003
KDELR2	0.352645	8.18701e-11	2.21074e-06	0.630883	0.832	0.73
CTSH	0.351571	5.7574e-07	0.0155467	0.601002	0.795	0.768
METTL26	0.350939	9.97593e-15	2.6938e-10	0.650403	0.727	0.543
TM9SF4	0.350833	4.4598e-12	1.20428e-07	0.633483	0.682	0.523
TPD52	0.350446	7.20776e-68	1.94631e-63	0.660504	0.364	0.048
SH2B3	0.349966	2.54759e-12	6.87925e-08	0.635363	0.686	0.53
RUVBL1	0.349206	4.05206e-32	1.09418e-27	0.654185	0.432	0.139
PCM1	0.348637	4.62892e-10	1.24995e-05	0.626521	0.914	0.864
FUS	0.347763	2.15342e-12	5.81488e-08	0.642505	0.859	0.841
TMSB10	0.345731	3.29357e-11	8.89362e-07	0.634829	0.995	0.979
DUSP2	0.3451	2.61155e-18	7.05197e-14	0.589115	0.25	0.078
AHNAK	0.344454	4.49166e-26	1.21288e-21	0.599641	0.255	0.062
AFDN	0.343971	6.52539e-13	1.76205e-08	0.633251	0.623	0.432
IFI27L2	0.343908	2.84673e-09	7.68702e-05	0.614349	0.632	0.522
RBM38	0.342651	2.83387e-17	7.65229e-13	0.632761	0.468	0.243
HMGA2	0.341288	2.23839e-27	6.04433e-23	0.607555	0.273	0.07
CCT2	0.340921	6.00938e-11	1.62271e-06	0.627312	0.686	0.551
DNAJA1	0.339088	4.36542e-12	1.17879e-07	0.640606	0.918	0.864
TSEN34	0.338421	6.07818e-13	1.64129e-08	0.643834	0.759	0.669
DNTTIP2	0.338189	9.17276e-15	2.47692e-10	0.648598	0.695	0.505
ABCE1	0.337668	1.44254e-16	3.8953e-12	0.64376	0.564	0.337
CCDC50	0.337463	1.10192e-14	2.9755e-10	0.65351	0.782	0.632
ZC3H15	0.337415	4.37384e-20	1.18107e-15	0.684933	0.845	0.731
NAA10	0.336279	1.9671e-16	5.31176e-12	0.660399	0.732	0.556
MEF2C	0.336034	9.51203e-13	2.56853e-08	0.644915	0.914	0.863
GTF2F1	0.335473	3.73168e-12	1.00766e-07	0.638872	0.786	0.67
CYSLTR1	0.335247	2.8333e-13	7.65075e-09	0.633486	0.605	0.407
HEBP2	0.334632	2.87074e-18	7.75187e-14	0.658552	0.632	0.396
PRMT1	0.334549	3.69813e-15	9.98607e-11	0.656083	0.75	0.63
CCT8	0.334285	2.196e-13	5.92985e-09	0.648566	0.836	0.801
RPL34	0.33374	5.17253e-19	1.39674e-14	0.681086	1	0.967
FCGR1B	0.331527	6.23166e-12	1.68274e-07	0.604269	0.4	0.223
ST3GAL1	0.331318	2.20888e-14	5.96465e-10	0.641422	0.632	0.429
CPNE1	0.330761	9.03663e-16	2.44016e-11	0.655302	0.727	0.524
B3GNT5	0.330578	2.21105e-11	5.9705e-07	0.624206	0.627	0.434
PUM3	0.330174	4.85328e-19	1.31053e-14	0.623674	0.395	0.17
SNHG15	0.329556	3.98191e-16	1.07524e-11	0.625101	0.445	0.228
TMEM256	0.329169	4.88125e-13	1.31808e-08	0.646272	0.882	0.783
MT1X	0.328931	2.25455e-22	6.08796e-18	0.596924	0.264	0.072
BATF3	0.328018	9.53804e-93	2.57556e-88	0.642195	0.3	0.017
CYTH4	0.327987	1.42145e-08	0.000383835	0.609239	0.655	0.522
BTG1	0.327545	1.18466e-06	0.0319894	0.598503	0.85	0.826
VARS	0.327183	7.99627e-39	2.15923e-34	0.673067	0.468	0.142
CCND3	0.326449	1.84572e-22	4.984e-18	0.618975	0.345	0.12
NOP58	0.326334	4.22935e-16	1.14205e-11	0.629142	0.468	0.252
MAPKAPK3	0.326234	1.80244e-15	4.86712e-11	0.655448	0.732	0.563
RPL29	0.325855	6.43293e-13	1.73708e-08	0.646172	0.995	0.961
RPS15A	0.325585	5.30011e-18	1.43119e-13	0.675761	0.995	0.954
RPL35A	0.325542	2.07569e-15	5.60498e-11	0.661329	0.995	0.954
NUCB1	0.325352	1.4992e-14	4.0483e-10	0.653517	0.814	0.66
RPL14	0.325284	1.29308e-13	3.49171e-09	0.650554	1	0.944
ARHGAP30	0.32521	1.41136e-28	3.81109e-24	0.643395	0.405	0.137
STMN1	0.324835	3.20796e-13	8.66246e-09	0.646299	0.823	0.701
YWHAZ	0.324255	4.95151e-12	1.33706e-07	0.64026	0.891	0.872
UNC119	0.324179	8.04542e-13	2.1725e-08	0.62865	0.55	0.384
EIF5B	0.323921	6.9043e-10	1.86437e-05	0.624335	0.827	0.737
SNRPA	0.323382	4.88406e-22	1.31884e-17	0.655121	0.532	0.256
AIG1	0.323022	5.12012e-10	1.38259e-05	0.614594	0.586	0.425
LCP2	0.322926	1.11009e-09	2.99759e-05	0.614917	0.614	0.47
HMGN2	0.322659	1.22064e-08	0.00032961	0.615749	0.982	0.895
RPS17	0.322318	3.32877e-13	8.98867e-09	0.6478	0.923	0.857
SPTY2D1	0.32182	1.63109e-12	4.40443e-08	0.629381	0.6	0.412
GRB2	0.321655	1.27396e-12	3.44008e-08	0.64414	0.909	0.876
ATP5PD	0.321136	2.32509e-17	6.27843e-13	0.672018	0.923	0.845
B4GALT1	0.320841	4.94079e-10	1.33416e-05	0.611206	0.55	0.376
ANP32B	0.320635	5.42193e-12	1.46408e-07	0.639948	0.895	0.857
U2SURP	0.320531	1.81361e-12	4.89728e-08	0.641336	0.823	0.69
CARD9	0.320179	2.22777e-34	6.01565e-30	0.647624	0.391	0.112
EBP	0.319587	3.66801e-09	9.90472e-05	0.600869	0.477	0.324
CHCHD10	0.319066	1.5584e-08	0.000420815	0.614822	0.941	0.862
ARHGAP6	0.318762	5.28961e-21	1.42835e-16	0.624644	0.386	0.149
HSPA1B	0.318761	7.40753e-11	2.00025e-06	0.586003	0.309	0.154
SRRM2	0.318348	5.41331e-19	1.46176e-14	0.680939	0.923	0.919
ARL5B	0.318301	5.402e-13	1.4587e-08	0.613545	0.436	0.247
VCL	0.317957	8.85365e-20	2.39075e-15	0.631472	0.423	0.19
SNRPD2	0.317543	6.36896e-14	1.71981e-09	0.6521	0.895	0.826
MRPL4	0.317447	1.44949e-16	3.91406e-12	0.653922	0.655	0.44
MRPL12	0.317299	2.86968e-15	7.74901e-11	0.643601	0.6	0.399
RBM39	0.315898	2.92478e-16	7.89778e-12	0.665975	0.873	0.858
CCT5	0.31589	4.69147e-12	1.26684e-07	0.637534	0.741	0.643
FAM53C	0.315176	1.12318e-08	0.000303291	0.602744	0.545	0.386
STAG2	0.314908	1.47408e-09	3.98045e-05	0.619471	0.714	0.61
SUSD3	0.314656	7.34738e-09	0.000198401	0.607297	0.591	0.437
RPL22	0.314136	3.9926e-14	1.07812e-09	0.653678	0.995	0.926
ACTR1B	0.313969	5.91633e-24	1.59759e-19	0.645171	0.45	0.185
RNMT	0.313884	8.47481e-10	2.28845e-05	0.62119	0.727	0.608
DDX27	0.313785	6.96468e-16	1.88067e-11	0.648319	0.618	0.416
FNBP4	0.313028	4.29839e-14	1.1607e-09	0.63766	0.6	0.403
APH1A	0.313025	3.50394e-12	9.4617e-08	0.639908	0.832	0.715
URI1	0.312401	2.76585e-15	7.46863e-11	0.646265	0.627	0.429
RPS28	0.312332	7.51613e-13	2.02958e-08	0.645741	1	0.963
CIRBP	0.31228	4.93925e-14	1.33374e-09	0.653082	0.964	0.905
GNB2	0.311471	2.12288e-11	5.73243e-07	0.634921	0.786	0.734
KCNK6	0.310736	8.17264e-11	2.20686e-06	0.62	0.591	0.428
REV3L	0.310117	2.34639e-11	6.33595e-07	0.612104	0.486	0.301
LYRM4	0.309605	1.4083e-10	3.80283e-06	0.612164	0.518	0.347
EIF4H	0.309077	1.54556e-14	4.17348e-10	0.652686	0.773	0.634
ACSL4	0.308737	1.12626e-12	3.04125e-08	0.632769	0.627	0.445
DDX24	0.307239	8.53777e-12	2.30546e-07	0.638634	0.9	0.857
RPL9	0.30715	4.0053e-20	1.08155e-15	0.686765	0.995	0.965
NAPRT	0.306524	3.30988e-18	8.93767e-14	0.660269	0.655	0.417
ARHGAP45	0.306486	1.07992e-20	2.91611e-16	0.658834	0.568	0.31
RPL18	0.305581	4.90102e-17	1.32342e-12	0.670525	1	0.958
RPS14	0.305285	1.88237e-19	5.08295e-15	0.683352	1	0.97
RAP1GDS1	0.305206	4.11577e-26	1.11138e-21	0.639329	0.405	0.145
RPS5	0.30479	5.59784e-15	1.51159e-10	0.6588	0.995	0.94
XPO1	0.304418	3.57111e-14	9.64308e-10	0.649445	0.764	0.599
KHDRBS1	0.30426	3.1328e-11	8.4595e-07	0.634014	0.827	0.751
H2AFX	0.30412	9.68757e-16	2.61593e-11	0.627284	0.464	0.25
NECTIN2	0.303861	9.68172e-10	2.61435e-05	0.619677	0.691	0.572
IL27RA	0.303798	2.99173e-50	8.07858e-46	0.655259	0.373	0.072
TARS	0.303169	2.44021e-11	6.5893e-07	0.630015	0.682	0.554
CTNNAL1	0.303068	8.74446e-15	2.36127e-10	0.597441	0.309	0.134
BUD23	0.302917	1.08423e-16	2.92773e-12	0.654164	0.659	0.434
EFHD2	0.302152	2.90902e-11	7.85523e-07	0.634767	0.855	0.81
TLN1	0.301996	3.04962e-12	8.23489e-08	0.641718	0.95	0.893
CCNB1IP1	0.301349	6.35076e-23	1.7149e-18	0.652361	0.495	0.228
SON	0.301191	7.6397e-20	2.06295e-15	0.685282	0.927	0.908
AIMP1	0.301039	1.13788e-12	3.07262e-08	0.638435	0.723	0.549
USP36	0.30086	1.27797e-18	3.45091e-14	0.636727	0.468	0.234
SNX10	0.300355	3.08193e-11	8.32213e-07	0.617887	0.545	0.366
MYO1G	0.30018	5.8519e-44	1.58019e-39	0.61767	0.273	0.042
HNRNPM	0.298938	2.16648e-07	0.00585013	0.601747	0.682	0.584
GRINA	0.29893	4.6835e-08	0.00126469	0.609166	0.773	0.669
SLC16A6	0.298864	4.22517e-15	1.14092e-10	0.593139	0.295	0.115
PLOD3	0.297992	7.69158e-12	2.07696e-07	0.591713	0.327	0.159
SQLE	0.297776	6.22221e-08	0.00168018	0.584381	0.382	0.245
CLK1	0.29716	4.52292e-19	1.22133e-14	0.632557	0.441	0.205
AGPAT2	0.296996	2.09293e-17	5.65155e-13	0.634405	0.491	0.247
RPS3A	0.296442	1.01849e-15	2.75024e-11	0.663119	1	0.964
RBM33	0.296312	1.62785e-14	4.39568e-10	0.641788	0.618	0.425
SEMA6B	0.29624	1.37107e-14	3.70229e-10	0.616641	0.423	0.22
ATF7IP	0.29618	2.95606e-12	7.98225e-08	0.628149	0.609	0.415
WDR43	0.296025	3.88018e-15	1.04777e-10	0.633038	0.523	0.308
TNFRSF10D	0.295735	5.65742e-21	1.52767e-16	0.62691	0.391	0.157
SNW1	0.295501	3.93087e-12	1.06145e-07	0.639835	0.845	0.731
EMB	0.295481	1.30623e-29	3.5272e-25	0.63275	0.359	0.106
GNAI1	0.294949	1.04907e-28	2.83281e-24	0.649746	0.432	0.152
KDM5B	0.294811	1.37856e-08	0.000372252	0.608555	0.614	0.505
CLINT1	0.294224	4.87728e-11	1.31701e-06	0.628431	0.714	0.563
ANKRD9	0.293955	7.98443e-25	2.15603e-20	0.623613	0.345	0.114
GNL3	0.293152	7.23585e-16	1.9539e-11	0.628919	0.473	0.257
HPCAL1	0.293025	3.76249e-17	1.01599e-12	0.636841	0.509	0.268
ATP5F1D	0.292718	4.47755e-12	1.20907e-07	0.640631	0.968	0.898
KBTBD8	0.292226	3.43615e-20	9.27865e-16	0.60896	0.318	0.112
REEP5	0.291973	2.08135e-07	0.00562027	0.604125	0.75	0.697
MAD2L2	0.291637	5.02224e-30	1.35616e-25	0.658168	0.464	0.164
RPL30	0.291612	3.74725e-14	1.01187e-09	0.653866	1	0.96
ASPH	0.291421	5.92223e-21	1.59918e-16	0.642364	0.473	0.216
SLC1A5	0.290983	6.05942e-36	1.63623e-31	0.65202	0.405	0.113
RALY	0.290617	1.00138e-10	2.70403e-06	0.628662	0.745	0.644
CD47	0.289781	6.84147e-10	1.8474e-05	0.62209	0.732	0.616
RNF168	0.28869	6.99644e-12	1.88925e-07	0.618523	0.518	0.333
PDIA3	0.288084	6.32808e-08	0.00170877	0.609724	0.882	0.834
HMGCS1	0.287284	2.54476e-16	6.87161e-12	0.614999	0.386	0.177
SNX17	0.287091	2.17384e-13	5.87001e-09	0.643752	0.741	0.572
PTMS	0.286668	7.97535e-10	2.15358e-05	0.624826	0.927	0.881
ATG2A	0.286664	9.56304e-09	0.000258231	0.586729	0.364	0.224
FES	0.286432	4.22296e-13	1.14033e-08	0.601892	0.364	0.18
TPI1	0.285802	1.95981e-15	5.29208e-11	0.661419	0.964	0.904
CTSZ	0.285546	1.9487e-07	0.00526207	0.605741	0.964	0.898
PRKCA	0.285347	1.42381e-11	3.84472e-07	0.628075	0.627	0.481
GALK1	0.283759	1.75664e-30	4.74345e-26	0.650697	0.427	0.141
TGOLN2	0.28307	1.21392e-10	3.27795e-06	0.630078	0.845	0.765
ASMTL	0.282507	1.24077e-14	3.35046e-10	0.621553	0.45	0.247
PCDH12	0.282328	5.14398e-28	1.38903e-23	0.597258	0.241	0.052
DYNC1I2	0.282305	3.25962e-10	8.80196e-06	0.626253	0.782	0.706
UBALD2	0.282229	8.68493e-12	2.34519e-07	0.626615	0.614	0.434
MDH2	0.281352	3.25736e-13	8.79584e-09	0.646714	0.814	0.731
PPP4R3A	0.281007	4.77059e-10	1.2882e-05	0.616561	0.591	0.455
ASXL1	0.279922	2.20448e-10	5.95277e-06	0.618647	0.586	0.453
RPL28	0.2796	1.39229e-12	3.7596e-08	0.644016	0.995	0.97
RBM25	0.279225	7.3435e-11	1.98297e-06	0.630454	0.795	0.683
PDCD5	0.279126	5.15933e-12	1.39317e-07	0.635298	0.727	0.576
ATP2A3	0.279121	7.28185e-41	1.96632e-36	0.641126	0.355	0.076
ETV5	0.278923	1.35446e-10	3.65744e-06	0.620315	0.636	0.453
MRPL52	0.278877	6.37216e-12	1.72067e-07	0.638286	0.795	0.724
FADS2	0.278668	3.65235e-12	9.86245e-08	0.591956	0.323	0.154
RANBP1	0.278579	1.06736e-12	2.88219e-08	0.641267	0.768	0.625
RAMP1	0.278333	9.1291e-18	2.46513e-13	0.595823	0.286	0.097
ICA1	0.277484	2.25763e-14	6.09629e-10	0.627931	0.514	0.298
IGFBP5	0.275899	1.92072e-95	5.18653e-91	0.604935	0.214	0.004
GPAT3	0.275872	4.98082e-37	1.34497e-32	0.636068	0.345	0.081
SEC13	0.275672	7.28516e-11	1.96721e-06	0.62558	0.668	0.523
AFF3	0.274693	3.59881e-09	9.71786e-05	0.558791	0.186	0.079
EIF1	0.274634	3.14794e-09	8.50039e-05	0.620413	0.995	0.968
C19orf70	0.27462	3.30465e-11	8.92355e-07	0.633424	0.795	0.72
FKBP1A	0.27414	2.47843e-11	6.69252e-07	0.635539	0.877	0.872
MKNK2	0.273366	9.55713e-08	0.00258071	0.600818	0.595	0.476
ITGAL	0.272879	1.12352e-32	3.03385e-28	0.624208	0.318	0.077
MZT2A	0.271995	2.05405e-07	0.00554656	0.604488	0.8	0.718
P4HB	0.271867	3.70969e-09	0.000100173	0.619397	0.882	0.794
NSA2	0.271468	1.21202e-08	0.000327282	0.615575	0.9	0.831
RPL21	0.271349	1.15672e-10	3.12349e-06	0.631007	1	0.961
IARS2	0.271308	1.26058e-07	0.00340395	0.603148	0.659	0.565
NT5C	0.270648	1.7776e-12	4.80005e-08	0.632989	0.641	0.468
SLC39A1	0.27059	1.82597e-07	0.00493068	0.601355	0.664	0.549
TBCB	0.27043	1.86581e-13	5.03824e-09	0.636914	0.618	0.44
PLEK2	0.269985	1.14107e-12	3.08123e-08	0.583659	0.273	0.114
ECHS1	0.269956	2.39769e-08	0.000647448	0.611543	0.75	0.672
TOMM40	0.269644	4.25175e-18	1.1481e-13	0.640616	0.514	0.266
RASA2	0.268815	3.02968e-21	8.18104e-17	0.624372	0.382	0.146
TMEM205	0.268007	7.93383e-09	0.000214237	0.600631	0.5	0.346
SLC25A37	0.267932	9.25268e-13	2.4985e-08	0.620666	0.505	0.308
RFC2	0.267284	2.95601e-12	7.9821e-08	0.627535	0.591	0.408
MTDH	0.266484	3.45522e-08	0.000933013	0.611986	0.882	0.858
ENSA	0.266333	1.77246e-10	4.78618e-06	0.627995	0.759	0.699
PLK2	0.266148	5.59419e-28	1.5106e-23	0.60794	0.277	0.068
P2RY6	0.266146	9.16586e-11	2.47506e-06	0.608748	0.486	0.302
SRSF6	0.265057	3.06676e-07	0.00828117	0.599011	0.636	0.536
ARHGAP4	0.26466	1.02269e-08	0.000276156	0.611933	0.655	0.57
PRKCSH	0.264588	4.39844e-07	0.0118771	0.599537	0.705	0.6
CD70	0.263468	5.47431e-57	1.47823e-52	0.597548	0.209	0.015
UBE2G2	0.263113	1.54634e-10	4.17559e-06	0.622634	0.664	0.505
TNFRSF13C	0.262768	2.76331e-09	7.46176e-05	0.578587	0.295	0.156
NAP1L4	0.261819	3.215e-12	8.68146e-08	0.633343	0.659	0.502
ZC3H8	0.261786	7.53857e-16	2.03564e-11	0.609913	0.368	0.164
RPS11	0.261699	4.22235e-11	1.14016e-06	0.634079	0.995	0.958
TOMM5	0.261637	3.80281e-16	1.02687e-11	0.614582	0.386	0.178
RLF	0.261416	8.58362e-12	2.31784e-07	0.619578	0.532	0.348
BZW1	0.261142	1.38966e-11	3.75251e-07	0.636628	0.836	0.771
THBD	0.260538	6.39091e-33	1.72574e-28	0.590558	0.214	0.034
SFXN3	0.260411	2.28448e-12	6.16877e-08	0.619595	0.523	0.316
MCRIP1	0.260397	1.3339e-08	0.000360193	0.612385	0.714	0.616
GIPC1	0.260347	2.45621e-13	6.6325e-09	0.636688	0.636	0.445
POLR3D	0.259934	1.11214e-18	3.00311e-14	0.594742	0.268	0.088
SUPT16H	0.25992	2.15938e-08	0.000583098	0.611953	0.786	0.672
TUFM	0.259839	4.56236e-11	1.23197e-06	0.633095	0.809	0.773
GNG5	0.259664	3.63603e-10	9.81836e-06	0.627392	0.955	0.911
SYTL3	0.259147	3.95938e-14	1.06915e-09	0.590532	0.286	0.118
SYNCRIP	0.25883	1.40982e-10	3.80695e-06	0.627702	0.759	0.646
DCTPP1	0.258763	5.59904e-10	1.51191e-05	0.601187	0.441	0.278
KIF2A	0.258741	1.79887e-12	4.85749e-08	0.624343	0.545	0.357
ITGB1BP1	0.258538	8.85889e-13	2.39217e-08	0.621215	0.505	0.312
CDC42SE1	0.257859	3.35079e-11	9.04814e-07	0.629388	0.691	0.561
HHEX	0.257534	3.95052e-12	1.06676e-07	0.616176	0.495	0.299
FAM133B	0.257515	2.2906e-08	0.000618531	0.611275	0.759	0.647
ST3GAL5	0.257379	3.43907e-08	0.000928652	0.593055	0.455	0.31
CLIP2	0.257147	2.00264e-11	5.40774e-07	0.617467	0.536	0.348
DHCR7	0.25709	1.92156e-20	5.18879e-16	0.603894	0.295	0.097
MAP1LC3B	0.256882	1.77696e-06	0.0479833	0.597008	0.909	0.868
RPL41	0.256651	2.05393e-10	5.54624e-06	0.629228	0.995	0.978
AAK1	0.256646	1.94993e-07	0.00526541	0.604182	0.764	0.682
CDC34	0.256621	1.03627e-13	2.79824e-09	0.630501	0.559	0.349
INSIG1	0.256618	1.82884e-08	0.000493841	0.565937	0.236	0.116
WDR70	0.256446	7.1861e-13	1.94046e-08	0.618304	0.495	0.283
TUBB2B	0.256372	3.55565e-85	9.60132e-81	0.599869	0.205	0.005
TMPO	0.256034	4.70575e-13	1.27069e-08	0.632956	0.605	0.417
COL6A2	0.255884	1.22046e-66	3.29561e-62	0.599353	0.209	0.011
PGK1	0.255773	1.82965e-09	4.94061e-05	0.622091	0.9	0.871
TREM1	0.255671	3.14891e-41	8.50301e-37	0.594441	0.214	0.026
ORMDL2	0.255563	1.34187e-09	3.62345e-05	0.612084	0.582	0.431
SSR3	0.255391	2.97977e-11	8.04627e-07	0.634967	0.918	0.861
NOL7	0.255127	1.02209e-11	2.75996e-07	0.635483	0.773	0.647
MARK2	0.255126	1.16098e-07	0.00313501	0.595267	0.527	0.387
CHMP4B	0.255075	1.90632e-09	5.14763e-05	0.618681	0.7	0.613
SLC43A3	0.255004	1.90741e-08	0.000515059	0.589736	0.423	0.26
NLRP3	0.254875	3.21817e-12	8.69001e-08	0.604097	0.409	0.212
GNA15	0.254439	5.44916e-75	1.47144e-70	0.612347	0.236	0.013
ARHGAP26	0.254079	1.95291e-18	5.27345e-14	0.6518	0.582	0.33
NDUFA3	0.253165	5.25477e-07	0.0141895	0.601442	0.836	0.776
MORF4L1	0.253115	2.37184e-10	6.40469e-06	0.6287	0.945	0.889
TNFRSF25	0.252387	3.98745e-10	1.07673e-05	0.590087	0.355	0.194
EIF1AX	0.252371	1.95569e-08	0.000528094	0.612741	0.782	0.702
PTMA	0.252328	9.95218e-09	0.000268739	0.616507	1	0.965
EIF4A2	0.251824	2.10005e-08	0.000567076	0.613777	0.914	0.864
USP10	0.251589	8.5106e-10	2.29812e-05	0.601652	0.45	0.292
SPTLC2	0.250683	9.93334e-11	2.6823e-06	0.601582	0.423	0.247

## Sheet: Dataset 5D
Marker genes of MGL subclusters (C3)
gene	avg_log2FC	p_val	p_val_adj	auc	pct.1	pct.2
SPP1	3.72207	5.68686e-109	1.53562e-104	0.978527	1	0.911
IL4I1	2.5995	2.57668e-167	6.9578e-163	0.934294	0.917	0.17
TIMP3	2.39488	3.91444e-62	1.05702e-57	0.731728	0.549	0.134
TREM2	2.25193	1.07041e-110	2.89043e-106	0.962789	0.99	0.536
CD9	2.23837	1.19332e-90	3.22233e-86	0.931207	0.995	0.704
MELTF	1.88517	7.14595e-114	1.92962e-109	0.898	0.907	0.255
FABP5	1.78737	2.13178e-68	5.75644e-64	0.877066	1	0.899
RGS16	1.71596	1.60841e-57	4.34319e-53	0.792169	0.767	0.31
LIMS1	1.61174	5.34927e-93	1.44446e-88	0.939498	1	0.775
CALM1	1.52311	1.56697e-70	4.2313e-66	0.883137	1	0.918
APOC1	1.41608	9.62511e-50	2.59907e-45	0.819881	0.995	0.892
ITGB1	1.39176	1.82452e-78	4.92676e-74	0.904213	0.995	0.85
ATF5	1.33311	4.43406e-66	1.19733e-61	0.858393	0.943	0.571
A2M	1.29438	1.82618e-74	4.93124e-70	0.893933	0.995	0.911
C15orf48	1.24558	9.28123e-57	2.50621e-52	0.828048	0.953	0.532
ALCAM	1.19989	1.08147e-60	2.92029e-56	0.825598	0.86	0.429
GSN	1.15562	3.38837e-69	9.14962e-65	0.877688	0.99	0.773
CD84	1.14667	5.39237e-67	1.4561e-62	0.863745	0.959	0.606
POU2F2	1.1203	6.82573e-55	1.84315e-50	0.826079	0.959	0.575
OLR1	1.11053	1.01776e-53	2.74825e-49	0.828963	0.964	0.69
PLAUR	1.104	1.78467e-40	4.81913e-36	0.783416	0.959	0.675
SH3BGRL3	1.08988	1.71704e-67	4.63653e-63	0.874542	1	0.912
HLA-DRA	1.04151	2.55947e-18	6.91135e-14	0.676748	0.736	0.489
IL7R	0.999669	1.4853e-43	4.01076e-39	0.736736	0.658	0.251
ITGB2	0.99585	1.25447e-53	3.38746e-49	0.832523	0.995	0.88
LIPA	0.991647	2.66345e-47	7.19211e-43	0.811414	0.995	0.856
CD74	0.982001	8.69599e-32	2.34818e-27	0.752651	0.995	0.822
FABP3	0.981235	4.29171e-100	1.15889e-95	0.889337	0.917	0.302
LPL	0.974492	2.67603e-98	7.22608e-94	0.731478	0.513	0.063
MYO1E	0.947861	5.4868e-64	1.4816e-59	0.837914	0.902	0.447
SRGN	0.939852	3.77584e-34	1.01959e-29	0.754947	0.912	0.584
S100A13	0.936576	5.48257e-42	1.48046e-37	0.788087	0.948	0.656
DBI	0.920982	2.60286e-51	7.02851e-47	0.824857	0.995	0.858
TNS3	0.913491	1.02105e-73	2.75713e-69	0.818998	0.793	0.265
CD83	0.86811	3.47282e-73	9.37765e-69	0.8213	0.845	0.272
ADAMDEC1	0.828829	4.23194e-46	1.14275e-41	0.762265	0.782	0.317
LGALS1	0.827918	2.17321e-21	5.86832e-17	0.704191	0.959	0.792
APOE	0.827682	1.47016e-41	3.96987e-37	0.79147	1	0.965
NPW	0.820315	6.05259e-31	1.63438e-26	0.639489	0.368	0.098
PHLDA1	0.815689	7.28165e-71	1.96626e-66	0.811033	0.813	0.259
ATF3	0.810444	6.84194e-44	1.84753e-39	0.745039	0.699	0.277
ISG15	0.802212	4.20424e-27	1.13527e-22	0.729513	0.922	0.682
MGST3	0.798754	2.71409e-48	7.32885e-44	0.814837	0.979	0.863
STX4	0.784884	8.30693e-49	2.24312e-44	0.806413	0.912	0.573
RFLNB	0.784218	6.24566e-41	1.68652e-36	0.701191	0.549	0.17
FNIP2	0.782074	8.4828e-36	2.29061e-31	0.761723	0.907	0.591
FERMT3	0.770091	1.21136e-52	3.27102e-48	0.805371	0.896	0.446
SLC15A3	0.755511	4.98543e-35	1.34622e-30	0.765538	0.974	0.793
EVL	0.752474	2.26508e-49	6.11638e-45	0.817942	0.99	0.812
HM13	0.741307	1.3536e-43	3.65513e-39	0.797745	0.974	0.793
METRNL	0.725973	4.40423e-43	1.18927e-38	0.78955	0.938	0.609
CD52	0.716154	1.05708e-68	2.85444e-64	0.710944	0.503	0.087
SCIN	0.702608	3.13708e-99	8.47105e-95	0.691062	0.415	0.035
CYTL1	0.698123	2.02669e-29	5.47267e-25	0.7002	0.637	0.29
GOLIM4	0.692626	6.12107e-45	1.65287e-40	0.781298	0.86	0.449
GLA	0.690158	9.65677e-38	2.60762e-33	0.76834	0.902	0.58
ALAS1	0.689555	4.59138e-42	1.23981e-37	0.77993	0.881	0.527
UBASH3B	0.683747	1.1552e-57	3.1194e-53	0.798162	0.803	0.331
NAA20	0.679942	3.79972e-43	1.02604e-38	0.794736	0.969	0.727
PDPN	0.676306	2.16673e-41	5.85083e-37	0.777752	0.907	0.527
SLC29A1	0.674951	4.00392e-38	1.08118e-33	0.763593	0.85	0.503
LCP1	0.671861	3.69518e-33	9.97811e-29	0.752557	0.902	0.614
RAMP1	0.669929	1.10949e-47	2.99596e-43	0.671925	0.415	0.089
SLC16A3	0.6698	6.0807e-38	1.64197e-33	0.777219	0.974	0.817
TGFB1	0.668966	6.86436e-42	1.85358e-37	0.783929	0.933	0.586
TGFBR1	0.668963	3.98012e-32	1.07475e-27	0.749938	0.902	0.649
PTPRE	0.668026	2.16191e-39	5.83781e-35	0.743638	0.746	0.331
HLA-DPA1	0.648644	4.79757e-20	1.29549e-15	0.668417	0.632	0.327
RASA1	0.643127	2.01391e-44	5.43817e-40	0.757926	0.762	0.322
TPM4	0.640914	4.59709e-36	1.24135e-31	0.768511	0.969	0.733
PDGFA	0.637518	1.28683e-111	3.47482e-107	0.643572	0.295	0.009
CTSB	0.637448	6.03339e-31	1.6292e-26	0.74965	1	0.948
SLC1A3	0.62454	3.05776e-93	8.25688e-89	0.808741	0.751	0.157
HTRA1	0.613661	2.66242e-27	7.18933e-23	0.660555	0.477	0.17
NEK6	0.610043	3.97159e-36	1.07245e-31	0.76114	0.896	0.562
EDN1	0.609159	4.14304e-84	1.11875e-79	0.762777	0.627	0.116
LIMK1	0.608001	6.07992e-67	1.64176e-62	0.821095	0.86	0.323
MATK	0.607928	2.04266e-126	5.51579e-122	0.677553	0.368	0.015
TNFAIP8L3	0.60607	2.47543e-75	6.68442e-71	0.659188	0.347	0.034
BTG2	0.592525	1.95801e-26	5.2872e-22	0.729008	0.979	0.812
SERPINF1	0.58664	2.94836e-22	7.96145e-18	0.699499	0.855	0.524
CSTB	0.586003	3.81779e-22	1.03092e-17	0.708828	1	0.948
NAP1L1	0.585726	1.54624e-25	4.17532e-21	0.725402	1	0.927
PLA2G7	0.581354	7.80953e-18	2.10881e-13	0.683557	0.891	0.704
MSR1	0.576303	1.33144e-28	3.5953e-24	0.731646	0.896	0.576
CTNNB1	0.576191	2.4167e-27	6.52582e-23	0.73309	0.969	0.806
SERPINI1	0.570193	4.1124e-41	1.11047e-36	0.696671	0.523	0.159
IGSF6	0.566785	5.89611e-21	1.59213e-16	0.693456	0.839	0.531
IL17RA	0.565102	9.79702e-36	2.64549e-31	0.742983	0.777	0.402
CD53	0.565016	2.49155e-39	6.72794e-35	0.783076	1	0.897
BHLHE41	0.564975	7.38048e-28	1.99295e-23	0.72099	0.788	0.479
STIP1	0.564724	1.51943e-33	4.10291e-29	0.752561	0.902	0.585
IFI6	0.559818	8.38568e-18	2.26438e-13	0.683659	0.917	0.715
TNFRSF12A	0.558994	1.64357e-35	4.43813e-31	0.72478	0.71	0.302
ADAM28	0.550666	8.31849e-30	2.24624e-25	0.741801	0.938	0.694
SGK1	0.546786	1.33441e-21	3.6033e-17	0.703743	0.922	0.702
ATP1A1	0.544664	2.80371e-36	7.57087e-32	0.767717	0.953	0.678
BID	0.544346	8.82227e-34	2.38228e-29	0.75433	0.902	0.6
EIF4E	0.544175	7.21894e-32	1.94933e-27	0.740487	0.834	0.512
TYMP	0.540192	3.32475e-23	8.97781e-19	0.714027	0.969	0.886
UBE2J1	0.534354	1.43411e-36	3.87253e-32	0.762813	0.87	0.564
SH3TC1	0.530274	2.3691e-40	6.39728e-36	0.766129	0.834	0.453
KCNJ2	0.529878	1.27934e-52	3.45459e-48	0.724854	0.58	0.158
SIRPA	0.529052	1.17745e-34	3.17948e-30	0.762874	0.953	0.731
LDHA	0.521455	4.32554e-27	1.16803e-22	0.731729	0.969	0.788
MEF2C	0.520555	3.02052e-25	8.15631e-21	0.723798	0.99	0.857
RIN2	0.519905	3.4019e-53	9.18614e-49	0.744889	0.658	0.198
GYPC	0.516467	2.20588e-35	5.95653e-31	0.711459	0.642	0.249
HIVEP3	0.516237	7.07275e-70	1.90985e-65	0.743088	0.591	0.126
C9orf16	0.514984	2.4744e-26	6.68163e-22	0.728977	0.99	0.875
MPDZ	0.514485	1.48787e-60	4.0177e-56	0.773309	0.741	0.222
LY86	0.498605	3.82324e-24	1.03239e-19	0.705609	0.829	0.486
PEA15	0.498208	9.38162e-47	2.53332e-42	0.758378	0.746	0.294
IKZF1	0.497902	1.31448e-29	3.54948e-25	0.739109	0.907	0.642
RTN4	0.497881	2.78998e-25	7.53379e-21	0.723792	0.984	0.832
ABHD17A	0.493223	4.48142e-25	1.21012e-20	0.722564	0.969	0.805
ATP1B1	0.492563	3.72252e-19	1.00519e-14	0.689149	0.881	0.64
CHCHD10	0.492055	1.37377e-25	3.70959e-21	0.725422	0.974	0.86
PTPRG	0.490514	2.77739e-58	7.49978e-54	0.744561	0.622	0.171
EGR3	0.488323	1.62796e-50	4.39597e-46	0.689524	0.487	0.104
SOCS6	0.48804	7.43045e-28	2.00644e-23	0.705732	0.679	0.354
TWF2	0.487683	2.93322e-32	7.92057e-28	0.75053	0.927	0.649
IER5L	0.486685	1.06232e-26	2.86859e-22	0.729504	0.974	0.757
PKM	0.485333	8.79022e-24	2.37362e-19	0.716741	0.99	0.855
SPHK1	0.481644	1.6277e-64	4.39527e-60	0.762448	0.679	0.177
HLA-DMA	0.47882	4.199e-17	1.13386e-12	0.66532	0.71	0.425
S100A1	0.477848	3.48675e-23	9.41527e-19	0.654509	0.487	0.196
ELOC	0.477844	2.99352e-28	8.0834e-24	0.737041	0.979	0.794
LCP2	0.47781	3.43492e-20	9.2753e-16	0.684333	0.746	0.461
FCER1G	0.47738	8.45263e-17	2.28246e-12	0.679624	0.995	0.91
PPP1R14B	0.477004	1.09958e-26	2.96921e-22	0.729003	0.959	0.735
LGALS3	0.476773	5.39276e-23	1.45621e-18	0.662043	0.544	0.227
UPP1	0.470615	4.10898e-23	1.10955e-18	0.690532	0.71	0.387
ANXA5	0.466145	1.62253e-31	4.38132e-27	0.752019	1	0.913
LITAF	0.46508	4.4211e-21	1.19383e-16	0.703203	0.99	0.876
TBL2	0.462327	1.0038e-31	2.71056e-27	0.710665	0.663	0.299
GSTO1	0.46145	1.71978e-23	4.64392e-19	0.715495	1	0.902
SLC7A5	0.460409	1.38022e-43	3.72702e-39	0.693038	0.508	0.138
COPRS	0.45978	8.09622e-32	2.18622e-27	0.746638	0.891	0.605
BTG1	0.458527	5.41134e-18	1.46122e-13	0.686098	0.979	0.816
GPRIN3	0.45691	1.89496e-25	5.11696e-21	0.714179	0.855	0.521
DOCK10	0.456836	1.06102e-26	2.86507e-22	0.718952	0.834	0.512
GNA13	0.454114	1.05125e-25	2.83869e-21	0.714499	0.839	0.51
TLN1	0.453364	1.61394e-25	4.35811e-21	0.72523	0.995	0.89
REL	0.45149	9.53198e-19	2.57392e-14	0.68673	0.865	0.635
UGCG	0.448861	3.23063e-20	8.72368e-16	0.677942	0.694	0.394
CD164	0.448491	2.42874e-23	6.55831e-19	0.714713	0.995	0.887
PLIN2	0.440503	1.02495e-12	2.76767e-08	0.653544	0.948	0.837
PRDX1	0.435924	2.05919e-19	5.56044e-15	0.69445	0.995	0.938
ITGAX	0.433762	4.67041e-75	1.26115e-70	0.732145	0.549	0.098
MMP2	0.432265	1.38864e-21	3.74974e-17	0.703302	0.979	0.683
EFR3A	0.431761	4.33087e-22	1.16947e-17	0.704514	0.912	0.643
HLA-DRB1	0.429673	1.08929e-17	2.94141e-13	0.668475	0.71	0.426
P2RX4	0.429143	1.70612e-26	4.60704e-22	0.728241	0.959	0.741
CXCL16	0.424934	1.79466e-19	4.84613e-15	0.692658	0.907	0.706
IL3RA	0.42296	1.01295e-39	2.73528e-35	0.677802	0.472	0.127
MPC1	0.42287	7.69836e-27	2.07879e-22	0.718163	0.824	0.494
GK	0.422225	1.76315e-25	4.76105e-21	0.690478	0.663	0.317
SCPEP1	0.421022	5.40486e-26	1.45947e-21	0.720023	0.907	0.573
S100A11	0.420078	1.27427e-24	3.44091e-20	0.721067	1	0.952
TM2D2	0.41935	6.94061e-20	1.87417e-15	0.695794	0.927	0.756
ALDH1A2	0.41894	6.69458e-86	1.80774e-81	0.603719	0.212	0.005
RAB13	0.417428	2.89398e-20	7.81463e-16	0.698732	0.979	0.841
H3F3A	0.417425	1.29519e-24	3.49739e-20	0.721037	1	0.961
PTPN6	0.412064	3.24394e-18	8.75962e-14	0.683465	0.855	0.625
MFSD12	0.412034	1.74681e-19	4.71691e-15	0.693252	0.912	0.733
TP53I11	0.40971	8.89945e-44	2.40312e-39	0.721059	0.622	0.2
TIMP1	0.407487	1.67771e-11	4.53032e-07	0.645242	0.99	0.905
PNP	0.407238	5.15938e-34	1.39319e-29	0.698205	0.596	0.218
ENO1	0.40694	2.12017e-22	5.72509e-18	0.709746	0.969	0.836
ACSL4	0.404991	4.44284e-22	1.1997e-17	0.691426	0.772	0.436
CALU	0.404294	8.7245e-25	2.35588e-20	0.719709	0.948	0.715
HLA-DPB1	0.404203	2.06026e-15	5.56331e-11	0.637216	0.523	0.271
ATP6AP2	0.404061	1.96213e-16	5.29835e-12	0.677415	0.99	0.89
ATP1B3	0.402188	2.34945e-19	6.34421e-15	0.693719	0.99	0.823
STK38L	0.401741	4.69678e-37	1.26827e-32	0.697607	0.565	0.189
ARID3A	0.400906	5.94869e-20	1.60632e-15	0.693236	0.927	0.632
PDXK	0.399208	1.95154e-18	5.26973e-14	0.688861	0.984	0.86
OGFRL1	0.398877	3.5398e-14	9.55852e-10	0.662327	0.922	0.742
ASAP1	0.398308	8.6665e-21	2.34022e-16	0.697331	0.886	0.628
RASGRP3	0.397182	7.928e-33	2.1408e-28	0.724673	0.746	0.351
ARID5B	0.397057	9.81257e-18	2.64969e-13	0.675094	0.782	0.508
HAPLN4	0.395617	2.43172e-82	6.56636e-78	0.705291	0.466	0.06
LY6E	0.394884	7.60906e-32	2.05467e-27	0.684162	0.554	0.195
HS3ST1	0.39173	3.2228e-15	8.70253e-11	0.662847	0.803	0.544
VASP	0.382999	8.43517e-26	2.27775e-21	0.717111	0.845	0.542
TAL1	0.381972	9.34159e-50	2.52251e-45	0.685456	0.466	0.101
CD99	0.381209	1.88958e-25	5.10245e-21	0.70966	0.803	0.466
DOK1	0.380881	1.89935e-16	5.12883e-12	0.654061	0.627	0.352
GMFG	0.380401	4.53801e-20	1.2254e-15	0.696341	0.959	0.727
CFL1	0.379383	4.45302e-29	1.20245e-24	0.74155	1	0.944
SUCNR1	0.378072	3.5322e-12	9.53799e-08	0.624682	0.528	0.307
CUL9	0.377951	1.01891e-24	2.75135e-20	0.67983	0.596	0.278
HMGA1	0.375094	4.89964e-22	1.32305e-17	0.708095	0.984	0.869
RGCC	0.375002	1.34559e-64	3.63349e-60	0.652481	0.347	0.039
YWHAZ	0.374534	2.14576e-17	5.7942e-13	0.682963	0.99	0.864
LASP1	0.373676	8.06859e-20	2.17876e-15	0.693767	0.891	0.676
NFKB1	0.373122	8.07153e-25	2.17956e-20	0.684765	0.627	0.301
LAGE3	0.371339	2.07601e-17	5.60586e-13	0.681982	0.948	0.747
UCP2	0.369292	8.53273e-12	2.30409e-07	0.647184	0.964	0.848
ADGRE2	0.36683	6.56576e-61	1.77295e-56	0.699389	0.482	0.09
NDUFB2	0.366794	5.31145e-19	1.43425e-14	0.691942	0.964	0.85
MEF2A	0.366522	1.39606e-22	3.76979e-18	0.702923	0.855	0.556
EML4	0.365803	4.79266e-24	1.29416e-19	0.712271	0.881	0.601
RHOC	0.364661	8.83347e-24	2.3853e-19	0.71337	0.917	0.66
EGR2	0.36444	2.67897e-67	7.23401e-63	0.673621	0.399	0.052
CEBPA	0.362002	2.34441e-28	6.33062e-24	0.662793	0.477	0.166
CYBA	0.361589	1.01295e-18	2.73526e-14	0.69064	1	0.935
ICAM1	0.359665	1.12711e-09	3.04353e-05	0.629322	0.865	0.668
RAPGEF1	0.358216	6.09828e-21	1.64672e-16	0.69197	0.798	0.511
FAM107B	0.357498	8.34844e-13	2.25433e-08	0.647834	0.772	0.546
NFIC	0.356554	1.38695e-20	3.74518e-16	0.695982	0.865	0.621
FCMR	0.356536	4.543e-58	1.22675e-53	0.684635	0.446	0.078
DNPH1	0.356175	4.75176e-22	1.28312e-17	0.707494	0.959	0.785
FAM198B	0.355401	3.73373e-36	1.00822e-31	0.697521	0.58	0.195
ACAA2	0.354202	2.9729e-25	8.02773e-21	0.712565	0.824	0.513
GNG5	0.354132	3.68873e-22	9.96069e-18	0.70885	1	0.908
PMEPA1	0.353239	9.09338e-20	2.45549e-15	0.672941	0.674	0.37
ORAI2	0.352719	4.85417e-23	1.31077e-18	0.68413	0.684	0.341
CCND1	0.351959	7.16185e-14	1.93391e-09	0.640839	0.617	0.36
GOLPH3	0.35127	2.38222e-19	6.4327e-15	0.681935	0.767	0.484
TNFSF13B	0.350964	9.94281e-15	2.68486e-10	0.661666	0.834	0.583
CYFIP1	0.350877	5.60555e-16	1.51367e-11	0.674582	0.995	0.86
PLEKHO1	0.350737	1.45047e-17	3.9167e-13	0.683501	0.984	0.797
ZYX	0.348956	5.3615e-19	1.44777e-14	0.684103	0.819	0.545
DUSP2	0.348922	5.49389e-29	1.48352e-24	0.621144	0.316	0.075
ST6GAL1	0.348818	2.97383e-14	8.03023e-10	0.653578	0.746	0.483
CD276	0.348369	2.4787e-26	6.69324e-22	0.699548	0.705	0.351
ARHGAP30	0.348333	3.88956e-43	1.0503e-38	0.68905	0.503	0.132
BMPR2	0.347897	4.6439e-18	1.25399e-13	0.680345	0.829	0.57
DOPEY2	0.346859	1.47018e-33	3.96993e-29	0.692691	0.565	0.206
SNX9	0.346703	8.60174e-13	2.32273e-08	0.647836	0.793	0.547
NUDT14	0.344264	3.96829e-22	1.07156e-17	0.700086	0.845	0.545
TXNDC17	0.343217	1.06638e-17	2.87956e-13	0.683801	0.943	0.759
FAM129A	0.342677	7.51055e-30	2.02807e-25	0.683419	0.585	0.213
RAB31	0.341619	2.12241e-17	5.73113e-13	0.68294	0.995	0.852
MAP1S	0.339707	2.52507e-18	6.81845e-14	0.676303	0.772	0.479
GABARAPL1	0.339045	9.57713e-14	2.58611e-09	0.660232	0.948	0.807
GNA12	0.338879	1.90383e-22	5.14091e-18	0.67603	0.622	0.308
DAD1	0.33743	7.78048e-17	2.10096e-12	0.679684	0.99	0.859
CALR	0.336817	2.82002e-09	7.6149e-05	0.628138	0.979	0.874
SYNGR1	0.335411	8.60883e-28	2.32464e-23	0.687865	0.617	0.259
CD63	0.335341	1.76003e-17	4.75262e-13	0.683635	1	0.947
FHOD1	0.333233	1.00623e-49	2.71712e-45	0.696471	0.503	0.118
ADARB1	0.330103	8.16166e-86	2.20389e-81	0.679403	0.394	0.038
RAB7B	0.329459	9.76761e-19	2.63755e-14	0.613566	0.342	0.12
CYCS	0.327894	1.95952e-19	5.2913e-15	0.690668	0.886	0.641
ENTPD1	0.326955	2.22762e-16	6.01524e-12	0.673709	0.876	0.645
ARPC2	0.326713	1.84796e-20	4.99005e-16	0.700088	1	0.953
IRAK1	0.326028	3.88956e-29	1.0503e-24	0.693597	0.627	0.263
LHFPL2	0.325366	1.05367e-25	2.84523e-21	0.664578	0.508	0.2
PSMD8	0.319713	1.36102e-19	3.67516e-15	0.6952	0.995	0.854
RPL10A	0.319088	2.73074e-14	7.37383e-10	0.664224	1	0.917
FLNA	0.318445	4.85043e-22	1.30976e-17	0.658822	0.539	0.229
DUSP7	0.315424	1.46637e-34	3.95963e-30	0.676898	0.497	0.154
ACTB	0.314849	1.22355e-24	3.30396e-20	0.721158	1	0.965
GAPDH	0.314808	1.3946e-14	3.76583e-10	0.666122	1	0.964
MIDN	0.314106	1.34776e-09	3.63937e-05	0.626142	0.762	0.573
DUSP3	0.313921	1.17247e-17	3.16601e-13	0.675876	0.819	0.526
LGALS9	0.313911	1.83653e-30	4.95917e-26	0.648456	0.404	0.117
TPM3	0.313684	1.87061e-15	5.05121e-11	0.671437	0.979	0.874
PPM1M	0.313306	3.96501e-26	1.07067e-21	0.688836	0.642	0.294
OLFM2	0.312902	6.75078e-58	1.82291e-53	0.671306	0.404	0.065
MRAS	0.311773	1.90251e-18	5.13735e-14	0.664793	0.653	0.356
TCF4	0.309571	1.99118e-12	5.37679e-08	0.648876	0.881	0.645
ARHGDIA	0.308573	1.14809e-19	3.10018e-15	0.691086	0.876	0.618
ATP5MC3	0.307759	1.00655e-19	2.718e-15	0.696101	1	0.911
CALM2	0.306872	3.67099e-13	9.91278e-09	0.656766	0.99	0.89
ATP6V0B	0.305031	5.06122e-15	1.36668e-10	0.668844	0.995	0.906
VDAC1	0.301162	3.42035e-21	9.23598e-17	0.703076	0.948	0.784
PLK3	0.295522	1.40844e-22	3.8032e-18	0.673539	0.622	0.289
SERF2	0.294822	1.00361e-22	2.71005e-18	0.711763	1	0.959
PTCRA	0.294721	6.56847e-26	1.77369e-21	0.674241	0.544	0.233
FUOM	0.293714	6.8606e-21	1.85257e-16	0.698735	0.922	0.651
AKAP13	0.293249	7.73194e-14	2.08786e-09	0.659823	0.917	0.721
JUND	0.292681	3.1968e-22	8.63231e-18	0.708788	0.984	0.827
HNRNPA3	0.291359	5.40093e-16	1.45841e-11	0.674011	0.959	0.772
ATP13A3	0.290761	1.37409e-16	3.71045e-12	0.669877	0.803	0.526
MIR503HG	0.29072	2.38376e-13	6.43686e-09	0.613894	0.42	0.2
PBDC1	0.289219	1.2926e-18	3.49039e-14	0.67861	0.808	0.488
GNB4	0.289089	1.46882e-12	3.96626e-08	0.651841	0.953	0.757
PLEC	0.288866	1.15979e-16	3.13178e-12	0.672807	0.865	0.573
MESD	0.288841	1.35061e-16	3.64704e-12	0.676027	0.886	0.684
CCL3	0.286803	2.14646e-11	5.79609e-07	0.636913	0.762	0.514
CHSY1	0.285192	8.27944e-27	2.2357e-22	0.690851	0.658	0.29
POMP	0.285095	2.44817e-14	6.61078e-10	0.664479	0.99	0.891
ADAM17	0.283077	2.97954e-12	8.04566e-08	0.642914	0.762	0.519
CSF2RA	0.282227	3.0163e-20	8.14491e-16	0.673557	0.689	0.355
PIK3AP1	0.281672	1.03374e-14	2.7914e-10	0.654095	0.731	0.451
SERBP1	0.281508	1.19451e-14	3.22555e-10	0.666436	0.995	0.88
TXN	0.281338	2.2441e-12	6.05974e-08	0.651109	0.974	0.819
RAC2	0.281207	3.44287e-14	9.29677e-10	0.650388	0.725	0.442
TMEM121B	0.278445	4.70119e-69	1.26946e-64	0.671538	0.389	0.049
ACADVL	0.276565	1.12041e-18	3.02544e-14	0.688932	0.922	0.737
NTMT1	0.276309	6.68445e-14	1.805e-09	0.653465	0.756	0.519
BCL6	0.274846	1.12086e-15	3.02666e-11	0.646	0.585	0.321
SPI1	0.274154	7.96978e-13	2.15208e-08	0.654476	0.995	0.884
RASAL2	0.273549	4.13188e-19	1.11573e-14	0.659548	0.606	0.297
L1TD1	0.272097	6.12364e-25	1.65357e-20	0.633002	0.373	0.118
PFN1	0.2704	2.71621e-16	7.33459e-12	0.676644	0.995	0.931
VAV1	0.270257	1.83149e-17	4.94557e-13	0.672425	0.788	0.488
CKS2	0.269647	6.47434e-08	0.00174827	0.601204	0.534	0.359
HDAC9	0.269487	2.03709e-63	5.50075e-59	0.657382	0.358	0.044
CYTOR	0.268696	1.9137e-15	5.16756e-11	0.661397	0.782	0.493
AGPAT5	0.268031	1.37045e-28	3.70064e-24	0.686386	0.611	0.24
HCST	0.266891	3.38637e-18	9.14422e-14	0.658805	0.627	0.32
SLC39A1	0.265847	3.17724e-11	8.57951e-07	0.636952	0.777	0.541
PFDN2	0.263946	1.21402e-11	3.27822e-07	0.644634	0.902	0.702
DOCK8	0.263801	1.16617e-10	3.14902e-06	0.63874	0.943	0.822
MYL12A	0.263226	3.3909e-11	9.15644e-07	0.643038	1	0.92
ALOX5AP	0.263131	2.50927e-07	0.00677579	0.611177	0.969	0.859
PSMA7	0.262536	3.24686e-17	8.76749e-13	0.682037	0.99	0.902
H2AFY	0.261311	4.37493e-16	1.18136e-11	0.67524	0.979	0.863
YBX1	0.261031	9.09099e-15	2.45484e-10	0.667275	1	0.926
SNRPB	0.260834	1.58457e-13	4.27881e-09	0.658696	0.938	0.795
TCTEX1D1	0.260241	4.6574e-22	1.25764e-17	0.631776	0.394	0.138
FAM207A	0.259815	4.20834e-16	1.13638e-11	0.660671	0.731	0.433
SIGLEC9	0.25959	3.9504e-22	1.06673e-17	0.648858	0.482	0.19
IL21R	0.258915	8.2692e-52	2.23293e-47	0.663586	0.394	0.068
GUSB	0.258763	2.63622e-13	7.11857e-09	0.65577	0.881	0.691
AC004687.1	0.257419	3.88503e-21	1.04908e-16	0.642856	0.461	0.182
PTPN7	0.25705	5.49974e-30	1.48509e-25	0.642262	0.389	0.107
LIMD2	0.256309	9.97016e-16	2.69224e-11	0.671072	0.943	0.689
ORMDL2	0.256176	5.37638e-14	1.45178e-09	0.647673	0.705	0.423
VASH1	0.255502	3.07353e-15	8.29945e-11	0.66794	0.907	0.684
SPRED1	0.255355	2.14842e-09	5.80138e-05	0.624863	0.777	0.582
MBD2	0.25428	1.94146e-11	5.24252e-07	0.635588	0.699	0.486
SFPQ	0.254248	1.43313e-16	3.86987e-12	0.675124	0.896	0.654
EIF4G2	0.252722	3.86339e-14	1.04323e-09	0.663147	0.984	0.871
CCDC107	0.252447	8.34062e-15	2.25222e-10	0.662586	0.86	0.593
NME1	0.251442	1.67179e-19	4.51432e-15	0.658054	0.585	0.278
CMTM3	0.25099	3.00311e-10	8.1093e-06	0.635406	0.948	0.789
METAP1	0.250178	1.86017e-19	5.02302e-15	0.620075	0.363	0.131
