# Supplementary material for: Deterministic programming of human pluripotent stem cells into microglia facilitates studying their role in health and disease
Source: Proc Natl Acad Sci U S A. 2022 Oct 17;119(43):e2123476119. doi: 10.1073/pnas.2123476119 (PMC9618131; doi:10.1073/pnas.2123476119)
Supplement: Supplementary File [file pnas.2123476119.sd02.xlsx]

## Sheet: Dataset 2A
Marker genes in microglia in coculture with organoids and MGLs in vitro
gene	avg_log2FC	p_val	p_val_adj	pct.1	pct.2
CCL4	2.58321	8.36263e-62	2.25816e-57	0.673	0.226
FOS	2.34125	1.16799e-46	3.15392e-42	0.864	0.621
F13A1	2.30228	2.41968e-65	6.53385e-61	0.341	0.046
KLF6	2.25875	1.5261e-77	4.12093e-73	0.85	0.465
KLF2	2.16665	2.44641e-221	6.60603e-217	0.695	0.045
CCL3	2.12396	3.82621e-31	1.03319e-26	0.786	0.509
CCL4L2	2.09716	4.61012e-56	1.24487e-51	0.564	0.162
FCGBP	2.05503	7.52785e-152	2.03274e-147	0.577	0.054
HES1	2.05226	1.94518e-57	5.25256e-53	0.827	0.572
CD83	2.0059	7.7789e-119	2.10054e-114	0.859	0.264
FOSB	1.96494	8.43104e-267	2.27663e-262	0.768	0.044
MMP9	1.8643	8.31937e-29	2.24648e-24	0.614	0.346
HBEGF	1.78641	4.05182e-68	1.09411e-63	0.759	0.334
IL1B	1.77995	2.02985e-59	5.48121e-55	0.632	0.203
ATF3	1.7508	4.48258e-75	1.21043e-70	0.741	0.268
JUND	1.71306	4.20688e-71	1.13598e-66	0.927	0.83
HSP90AB1	1.71253	9.37592e-110	2.53178e-105	1	0.912
IER2	1.69467	6.19107e-65	1.67178e-60	0.886	0.632
CD1C	1.65024	4.69424e-148	1.26759e-143	0.391	0.014
NR4A2	1.61336	1.40791e-84	3.80177e-80	0.777	0.286
S100A9	1.57952	9.16515e-13	2.47487e-08	0.664	0.567
MRC1	1.56657	7.72243e-23	2.08529e-18	0.536	0.311
JUN	1.5551	4.78234e-25	1.29138e-20	0.75	0.535
EMP3	1.53844	2.06975e-25	5.58896e-21	0.891	0.803
ARL4C	1.53302	5.69688e-59	1.53833e-54	0.873	0.556
PTPRE	1.49759	1.01442e-91	2.73923e-87	0.832	0.318
ACTB	1.48959	9.58781e-77	2.589e-72	1	0.964
BIN1	1.48513	8.90809e-103	2.40545e-98	0.768	0.209
PPP1R15A	1.46262	5.99469e-125	1.61875e-120	0.795	0.189
LMNA	1.45829	1.25527e-48	3.38961e-44	0.732	0.418
TIPARP	1.45265	1.18798e-61	3.2079e-57	0.782	0.41
EGR1	1.43588	5.43049e-136	1.4664e-131	0.709	0.104
EGFL7	1.42475	2.27433e-18	6.14138e-14	0.545	0.346
CCND1	1.42101	2.29668e-75	6.20172e-71	0.8	0.34
CCL2	1.41881	6.08686e-47	1.64364e-42	0.518	0.15
EZR	1.4095	8.09302e-54	2.18536e-49	0.818	0.563
JUNB	1.4013	2.40144e-48	6.48461e-44	0.909	0.774
LTB	1.37309	3.64225e-53	9.83517e-49	0.509	0.137
S100A10	1.37265	8.42357e-22	2.27462e-17	0.564	0.336
LYVE1	1.3648	1.4885e-45	4.01939e-41	0.291	0.049
BID	1.36472	9.93463e-80	2.68265e-75	0.927	0.595
FSCN1	1.36346	1.05438e-79	2.84715e-75	0.886	0.488
CLEC10A	1.35908	3.11145e-155	8.40184e-151	0.382	0.011
IGFBP4	1.3559	1.9606e-48	5.2942e-44	0.582	0.209
HSPB1	1.33793	1.90285e-63	5.13827e-59	0.886	0.618
ANXA2	1.28678	6.28571e-34	1.69733e-29	0.782	0.57
ZNF331	1.27804	2.34845e-22	6.34151e-18	0.714	0.635
PNRC1	1.26506	2.9442e-81	7.95021e-77	0.977	0.859
FOLR2	1.25499	1.42257e-09	3.84135e-05	0.718	0.704
MCL1	1.23768	1.6912e-45	4.56674e-41	0.855	0.682
COL3A1	1.23756	0	0	0.709	0.005
MARCKSL1	1.23412	1.30109e-83	3.51334e-79	0.732	0.233
FRMD4B	1.20868	3.42401e-68	9.24585e-64	0.764	0.312
LBH	1.20555	6.7772e-116	1.83005e-111	0.55	0.068
RND3	1.19417	5.95225e-55	1.60728e-50	0.709	0.304
PMAIP1	1.17456	1.62873e-64	4.39807e-60	0.714	0.257
CALM2	1.17233	7.50401e-71	2.02631e-66	0.982	0.889
RPS29	1.15994	3.4657e-101	9.35843e-97	1	0.931
CST3	1.13028	2.83996e-40	7.66875e-36	1	0.95
RPS8	1.11943	8.18e-100	2.20885e-95	1	0.954
HERPUD1	1.10698	1.59071e-31	4.29539e-27	0.891	0.859
G0S2	1.1014	9.38282e-08	0.00253364	0.373	0.246
CCL3L1	1.09965	8.53299e-14	2.30416e-09	0.432	0.233
LCP1	1.09902	5.51128e-59	1.48821e-54	0.873	0.613
RGS1	1.08248	1.05706e-49	2.85439e-45	0.45	0.113
LST1	1.06384	8.08107e-41	2.18213e-36	0.9	0.801
PHLDA2	1.06274	2.38177e-91	6.4315e-87	0.45	0.058
NAMPT	1.06238	9.21126e-41	2.48732e-36	0.823	0.644
BST2	1.05912	3.78841e-44	1.02299e-39	0.932	0.74
SRGN	1.05794	7.86836e-17	2.12469e-12	0.8	0.591
CYBB	1.05219	5.72951e-41	1.54714e-36	0.945	0.853
TSC22D3	1.05124	3.93495e-33	1.06255e-28	0.691	0.423
ITGB2	1.05067	1.06253e-59	2.86914e-55	0.968	0.881
RHOC	1.05007	2.08068e-48	5.61847e-44	0.868	0.662
HCK	1.03624	3.61638e-93	9.76531e-89	0.818	0.292
AGR2	1.02744	3.44784e-52	9.3102e-48	0.4	0.082
NR4A1	1.02633	1.55257e-178	4.19241e-174	0.595	0.042
SMIM4	1.02204	3.45214e-17	9.32182e-13	0.845	0.801
RPL22L1	1.01738	2.86819e-56	7.74497e-52	0.832	0.528
METRNL	1.01659	9.84965e-47	2.6597e-42	0.841	0.614
RGS2	1.00348	4.21159e-33	1.13726e-28	0.714	0.451
IGSF6	0.999355	1.11638e-40	3.01457e-36	0.841	0.527
CXCL8	0.996351	1.34983e-06	0.0364496	0.282	0.173
HSPD1	0.994021	2.97095e-59	8.02247e-55	0.955	0.799
GADD45B	0.988638	2.80477e-29	7.57372e-25	0.782	0.555
YBX3	0.983616	2.03271e-38	5.48894e-34	0.777	0.556
ITGA4	0.983068	9.43241e-218	2.54703e-213	0.623	0.032
TMED9	0.976503	3.23294e-59	8.72991e-55	0.932	0.761
NR4A3	0.972687	1.14413e-157	3.08949e-153	0.568	0.046
IFNGR1	0.96708	1.18833e-37	3.20885e-33	0.873	0.794
HNRNPA1	0.965069	8.61991e-64	2.32764e-59	0.964	0.868
MIF	0.960679	2.56129e-75	6.91625e-71	0.836	0.401
ITGB7	0.956742	1.92784e-13	5.20574e-09	0.532	0.379
EGR3	0.956489	8.02067e-113	2.16582e-108	0.609	0.088
TESC	0.949416	7.68562e-63	2.07535e-58	0.736	0.289
CCNL1	0.93851	6.23072e-47	1.68248e-42	0.818	0.576
IER3	0.937016	1.30886e-18	3.53432e-14	0.786	0.611
SH3BGRL3	0.928368	8.47539e-23	2.28861e-18	0.955	0.915
GPR183	0.923342	4.03126e-139	1.08856e-134	0.423	0.022
RPL10A	0.921009	6.18076e-73	1.66899e-68	0.995	0.917
YBX1	0.917641	8.00442e-68	2.16143e-63	0.986	0.926
CD99	0.902615	5.8448e-40	1.57827e-35	0.768	0.466
TTR	0.89789	0	0	0.586	0.002
PRDM1	0.897525	2.92828e-31	7.90724e-27	0.795	0.604
IFITM2	0.890194	1.07649e-50	2.90685e-46	0.918	0.723
ATF4	0.890181	1.19814e-46	3.23534e-42	0.841	0.659
FCER1G	0.888104	8.09349e-31	2.18549e-26	0.991	0.909
HPGDS	0.880472	3.63416e-30	9.81333e-26	0.723	0.478
FCGR1A	0.877265	6.54118e-23	1.76631e-18	0.686	0.495
HNRNPDL	0.874186	2.50362e-50	6.76053e-46	0.905	0.766
MAFF	0.870201	5.08895e-100	1.37417e-95	0.618	0.115
PLAUR	0.865093	9.82993e-29	2.65438e-24	0.836	0.683
PFN1	0.855213	2.0721e-43	5.59528e-39	0.991	0.931
CLIC1	0.855009	2.19692e-58	5.93234e-54	0.973	0.907
TPM3	0.850808	4.23634e-42	1.14394e-37	0.964	0.874
PPIA	0.845352	5.73771e-76	1.54935e-71	0.991	0.919
HCST	0.845057	4.85099e-37	1.30991e-32	0.645	0.315
APEX1	0.844431	7.55623e-49	2.04041e-44	0.886	0.683
PTPRC	0.838395	1.51528e-38	4.09172e-34	0.895	0.794
TUBA1A	0.837447	4.19023e-17	1.13149e-12	0.877	0.769
TUBA1B	0.835017	8.54159e-38	2.30649e-33	0.959	0.912
LGALS1	0.826613	1.67855e-08	0.000453259	0.895	0.796
RPL38	0.825803	7.67945e-70	2.07368e-65	0.986	0.926
ZFP36	0.825608	2.38823e-28	6.44893e-24	0.773	0.535
H3F3B	0.8235	6.68432e-55	1.80497e-50	0.991	0.951
DUSP6	0.818837	5.44899e-21	1.47139e-16	0.709	0.483
COL1A1	0.818592	7.50081e-269	2.02544e-264	0.541	0.005
ACTG1	0.815672	1.58235e-51	4.27283e-47	1	0.961
TSTD1	0.807181	1.32968e-43	3.59054e-39	0.623	0.285
TPM4	0.805418	1.01786e-31	2.74853e-27	0.864	0.74
PTN	0.804418	4.04158e-228	1.09135e-223	0.423	0.001
SRSF3	0.800291	1.89771e-34	5.1244e-30	0.873	0.728
PPIF	0.79938	8.91154e-30	2.40638e-25	0.736	0.521
METRN	0.7978	6.84789e-82	1.84914e-77	0.614	0.14
NCL	0.794166	1.15277e-37	3.11281e-33	0.941	0.888
FKBP4	0.793019	1.23623e-66	3.3382e-62	0.777	0.331
DDX21	0.789953	5.41881e-38	1.46324e-33	0.645	0.323
RGCC	0.787546	3.53895e-42	9.55622e-38	0.268	0.043
VASP	0.785548	6.95122e-30	1.87704e-25	0.741	0.549
GAS6	0.784411	7.49803e-44	2.02469e-39	0.795	0.45
CSRNP1	0.781448	6.37134e-100	1.72045e-95	0.614	0.113
CAMK1	0.780035	5.54713e-55	1.49789e-50	0.573	0.18
EEF1B2	0.77596	1.17868e-56	3.1828e-52	0.982	0.918
CD33	0.772934	3.10156e-85	8.37514e-81	0.723	0.209
GYPC	0.772855	3.49456e-08	0.000943637	0.395	0.267
ATP5ME	0.772286	4.08387e-53	1.10277e-48	0.959	0.856
FGL2	0.771387	6.02125e-36	1.62592e-31	0.477	0.162
PSMC4	0.770976	1.52167e-12	4.10898e-08	0.855	0.79
REL	0.770198	6.46827e-19	1.74663e-14	0.75	0.643
RPL35	0.767047	9.39431e-65	2.53675e-60	0.995	0.935
MT-CO1	0.766757	9.17638e-32	2.4779e-27	1	0.972
ALOX5AP	0.766274	4.61125e-10	1.24517e-05	0.85	0.869
IFITM3	0.761137	4.0312e-27	1.08855e-22	0.986	0.878
RSRC2	0.760497	1.54409e-26	4.16952e-22	0.827	0.696
MGP	0.75443	1.03623e-273	2.79814e-269	0.514	0.002
P4HA1	0.751976	3.06256e-29	8.26982e-25	0.764	0.478
RPS6	0.750536	6.67147e-64	1.8015e-59	1	0.952
BHLHE40	0.749694	6.17039e-27	1.66619e-22	0.641	0.392
TSPAN4	0.749419	5.72035e-30	1.54467e-25	0.891	0.708
RPL8	0.73934	1.08308e-73	2.92463e-69	0.995	0.951
PPP1R14B	0.737271	4.20533e-44	1.13556e-39	0.895	0.738
RPS26	0.733037	1.00518e-66	2.71429e-62	0.986	0.936
CCND2	0.731834	8.54096e-51	2.30632e-46	0.75	0.36
SFMBT2	0.731091	7.08296e-34	1.91261e-29	0.664	0.34
BCL2A1	0.723996	2.84403e-68	7.67972e-64	0.541	0.121
OGFRL1	0.722996	5.25889e-24	1.42006e-19	0.845	0.747
SERTAD1	0.722141	5.17206e-50	1.39661e-45	0.7	0.296
LMO2	0.71988	7.26629e-54	1.96212e-49	0.686	0.27
EIF5A	0.719122	6.99033e-48	1.8876e-43	0.877	0.687
FOSL2	0.718628	4.97022e-61	1.34211e-56	0.582	0.163
GPR84	0.714936	2.55089e-57	6.88817e-53	0.459	0.101
C20orf27	0.710637	2.61558e-57	7.06285e-53	0.645	0.235
TMEM70	0.709879	1.08466e-18	2.9289e-14	0.8	0.632
RPS18	0.704588	1.92531e-61	5.19891e-57	1	0.968
LSM4	0.697111	4.63285e-39	1.25101e-34	0.85	0.725
CSF2RA	0.695543	4.02659e-40	1.0873e-35	0.705	0.35
HLA-DQA1	0.695003	1.23965e-11	3.34743e-07	0.155	0.049
GSN	0.689432	6.29193e-25	1.69901e-20	0.855	0.783
HNRNPAB	0.685408	3.27145e-37	8.83389e-33	0.814	0.603
XBP1	0.685159	4.85612e-38	1.3113e-33	0.664	0.326
MYADM	0.683244	2.65018e-25	7.15628e-21	0.695	0.46
EMILIN2	0.682565	6.40991e-35	1.73087e-30	0.682	0.379
DDX5	0.681981	8.992e-36	2.42811e-31	0.977	0.952
SELENOK	0.678458	8.97002e-22	2.42217e-17	0.8	0.65
ADGRE5	0.675493	9.54269e-71	2.57681e-66	0.414	0.064
DAAM1	0.674697	9.61675e-44	2.59681e-39	0.614	0.249
ITGAM	0.673575	7.29644e-77	1.97026e-72	0.623	0.156
MTHFD2	0.673447	1.7453e-33	4.71284e-29	0.695	0.42
FADS1	0.672821	2.07759e-18	5.61012e-14	0.491	0.271
DOK2	0.668545	1.31429e-100	3.54898e-96	0.564	0.087
ETV3	0.66722	1.44142e-53	3.89227e-49	0.518	0.145
JAML	0.665934	4.37614e-27	1.18169e-22	0.468	0.192
RPS21	0.665657	2.61699e-53	7.06667e-49	0.986	0.921
PTGS2	0.662559	2.20944e-36	5.96614e-32	0.323	0.075
C12orf75	0.660592	6.2204e-43	1.6797e-38	0.477	0.147
RASGEF1B	0.659468	5.46239e-32	1.47501e-27	0.605	0.298
RGS10	0.657909	4.71849e-31	1.27413e-26	0.977	0.856
CD86	0.65475	1.12258e-24	3.0313e-20	0.759	0.536
CORO1A	0.651414	6.12811e-28	1.65477e-23	0.905	0.88
AVPI1	0.650002	2.34181e-44	6.3236e-40	0.514	0.165
RPL27	0.649867	1.52238e-52	4.11088e-48	0.986	0.926
ETS2	0.647714	2.21901e-36	5.992e-32	0.864	0.632
SRSF5	0.647358	1.10529e-32	2.98461e-28	0.945	0.906
RPL18A	0.646574	5.92852e-51	1.60088e-46	0.995	0.944
LILRB2	0.643369	1.31559e-50	3.5525e-46	0.473	0.119
MBP	0.642167	1.67128e-31	4.51295e-27	0.823	0.62
RPL31	0.641828	2.68597e-42	7.25293e-38	0.986	0.925
P2RY13	0.641103	4.98606e-32	1.34639e-27	0.705	0.362
TNFRSF1B	0.639228	6.19531e-20	1.67292e-15	0.882	0.775
PTPN6	0.636388	1.3241e-29	3.57546e-25	0.805	0.627
SMAP2	0.635729	1.03699e-26	2.80018e-22	0.832	0.703
CD207	0.632757	2.99793e-55	8.09531e-51	0.1	0
CD4	0.632461	1.15549e-32	3.12018e-28	0.786	0.528
RAC2	0.632052	9.02433e-29	2.43684e-24	0.709	0.44
CCDC170	0.631283	9.33193e-57	2.5199e-52	0.555	0.159
KLF10	0.631091	6.8381e-30	1.84649e-25	0.673	0.38
RPSA	0.630439	6.96066e-50	1.87959e-45	0.986	0.928
MRPL14	0.630294	2.85521e-32	7.70992e-28	0.855	0.648
PLP2	0.630239	9.47238e-31	2.55783e-26	0.686	0.428
RPL37A	0.628619	5.51146e-56	1.48826e-51	0.995	0.952
TSPAN15	0.62788	6.92916e-54	1.87108e-49	0.582	0.187
SRSF7	0.626382	1.07926e-24	2.91431e-20	0.836	0.701
LARS	0.624919	3.37403e-38	9.11089e-34	0.727	0.41
SERPINB9	0.623331	3.49541e-34	9.43866e-30	0.445	0.158
FXYD5	0.623318	2.07024e-26	5.59028e-22	0.886	0.788
MPEG1	0.621771	3.2668e-20	8.82133e-16	0.495	0.255
ARF5	0.62137	6.67863e-49	1.80343e-44	0.714	0.329
ENO1	0.620826	2.43786e-30	6.58294e-26	0.936	0.837
KLF4	0.620407	1.39866e-35	3.7768e-31	0.445	0.147
CDC37	0.619164	4.28171e-39	1.15619e-34	0.864	0.673
RPL7A	0.618975	5.29729e-57	1.43043e-52	1	0.955
ICAM1	0.61712	8.12097e-11	2.19291e-06	0.75	0.676
CDV3	0.613562	4.13116e-32	1.11554e-27	0.932	0.858
ETHE1	0.611685	2.1211e-32	5.72762e-28	0.836	0.7
RPL36A	0.609176	5.09955e-37	1.37703e-32	0.973	0.885
PAK2	0.608117	4.16744e-34	1.12533e-29	0.941	0.865
VSIR	0.607851	1.23495e-25	3.33475e-21	0.732	0.513
H1FX	0.607792	1.40345e-24	3.78973e-20	0.859	0.689
ARL4A	0.606599	7.85076e-42	2.11994e-37	0.577	0.22
RAB7B	0.606135	8.3035e-56	2.24219e-51	0.473	0.105
RPLP2	0.604223	5.98809e-55	1.61696e-50	0.995	0.949
RPL6	0.603133	1.33486e-51	3.60453e-47	1	0.958
SLC9A9	0.603124	5.46391e-18	1.47542e-13	0.586	0.374
PYCARD	0.603032	5.6355e-24	1.52175e-19	0.909	0.809
FCER1A	0.600091	6.80251e-75	1.83688e-70	0.136	0
PNP	0.59995	9.67865e-44	2.61353e-39	0.586	0.215
MT-ND2	0.599378	1.23489e-16	3.33458e-12	0.941	0.869
PLEKHO1	0.596431	1.23419e-21	3.33269e-17	0.882	0.804
HLA-DQA2	0.595928	3.87145e-39	1.04541e-34	0.15	0.012
SYAP1	0.594279	9.99322e-26	2.69847e-21	0.677	0.431
HSPA1A	0.593456	2.25226e-12	6.08177e-08	0.623	0.457
NME1	0.588883	2.24531e-38	6.06302e-34	0.627	0.271
KDM6B	0.583816	9.28897e-31	2.5083e-26	0.614	0.298
PA2G4	0.582937	2.75513e-27	7.43968e-23	0.827	0.711
AGTRAP	0.582914	1.11605e-31	3.01366e-27	0.65	0.359
VDAC1	0.581987	1.64569e-29	4.44385e-25	0.882	0.788
ARF1	0.581479	1.00955e-41	2.72609e-37	0.955	0.819
HSP90AA1	0.580872	4.03928e-21	1.09073e-16	0.991	0.948
PYGL	0.580831	6.53518e-11	1.76469e-06	0.473	0.335
SFPQ	0.579562	2.96912e-26	8.0175e-22	0.845	0.655
MKNK1	0.576878	5.01328e-25	1.35374e-20	0.795	0.613
RPL37	0.576788	1.90859e-50	5.15376e-46	0.995	0.954
SNHG8	0.576766	2.88805e-23	7.79861e-19	0.891	0.709
DNAJB1	0.576372	2.99703e-15	8.09287e-11	0.65	0.446
RAB20	0.575094	2.77947e-31	7.50539e-27	0.827	0.572
PXDC1	0.574435	1.74465e-26	4.71107e-22	0.632	0.361
CD151	0.57414	2.23758e-42	6.04215e-38	0.668	0.307
MBOAT7	0.571406	2.57449e-30	6.95189e-26	0.659	0.375
NCF4	0.57047	2.94234e-15	7.9452e-11	0.782	0.621
STK17B	0.570356	1.32373e-33	3.57446e-29	0.559	0.238
RBPJ	0.569317	1.88455e-20	5.08886e-16	0.886	0.817
RPL13	0.569126	4.34956e-50	1.17451e-45	1	0.976
LPCAT2	0.56741	4.60543e-37	1.24361e-32	0.659	0.324
RETN	0.567336	1.56557e-06	0.0422751	0.759	0.745
RPL5	0.564711	7.71473e-44	2.08321e-39	1	0.953
HIP1	0.562597	3.55143e-38	9.58994e-34	0.559	0.217
ARPC4	0.562016	1.1139e-29	3.00787e-25	0.873	0.757
NRP1	0.561677	5.75393e-07	0.0155373	0.868	0.833
MALT1	0.560871	1.92198e-30	5.18992e-26	0.605	0.291
ATP1B1	0.557531	8.88902e-14	2.4003e-09	0.823	0.643
H2AFY	0.555688	1.28843e-33	3.47915e-29	0.95	0.865
RILPL2	0.554792	4.42755e-18	1.19557e-13	0.764	0.648
RPS2	0.554776	3.68226e-45	9.9432e-41	1	0.971
YWHAE	0.554677	2.47084e-37	6.67201e-33	0.927	0.882
POSTN	0.550453	9.75924e-169	2.63529e-164	0.323	0.001
CDK6	0.550227	3.13764e-29	8.47256e-25	0.636	0.333
TUBA1C	0.548457	1.88036e-19	5.07755e-15	0.832	0.69
CD40	0.548358	2.38408e-25	6.43774e-21	0.677	0.416
APMAP	0.547836	5.44136e-30	1.46933e-25	0.795	0.53
ZNF703	0.545419	6.26321e-19	1.69126e-14	0.655	0.446
PPP1R10	0.544128	2.14645e-18	5.79606e-14	0.755	0.607
IPCEF1	0.54207	5.16571e-97	1.3949e-92	0.473	0.057
HVCN1	0.541424	2.37296e-58	6.4077e-54	0.536	0.137
RPLP0	0.539111	5.99553e-42	1.61897e-37	1	0.952
OTULINL	0.538667	1.1785e-29	3.18229e-25	0.736	0.461
EIF4EBP1	0.536474	2.67303e-25	7.21798e-21	0.736	0.523
TNF	0.536274	1.81964e-78	4.91358e-74	0.286	0.021
NFIL3	0.535781	6.43471e-20	1.73757e-15	0.505	0.273
MYDGF	0.534789	2.5292e-23	6.82959e-19	0.886	0.783
RPL7	0.531324	3.37369e-45	9.10997e-41	1	0.944
RPL39	0.529469	5.85714e-44	1.5816e-39	0.995	0.954
MT-ND5	0.528813	3.60978e-14	9.74748e-10	0.945	0.867
RPS15	0.528611	1.73431e-41	4.68314e-37	1	0.956
HNRNPA2B1	0.527762	3.82094e-22	1.03177e-17	0.9	0.842
SERBP1	0.526428	3.67374e-34	9.92019e-30	0.959	0.882
RPL32	0.526085	1.28451e-41	3.46857e-37	0.991	0.957
GATM	0.525188	2.69854e-16	7.28686e-12	0.709	0.528
MT-ND4L	0.524709	1.8662e-23	5.03931e-19	0.782	0.525
GMFG	0.523225	3.60866e-28	9.74446e-24	0.868	0.732
RRBP1	0.521892	2.91398e-23	7.86863e-19	0.882	0.765
MAP4	0.519815	1.05376e-35	2.84548e-31	0.609	0.296
TCEAL4	0.518168	2.38346e-29	6.43606e-25	0.759	0.524
SNAI1	0.515529	1.13879e-75	3.07507e-71	0.341	0.036
NPM1	0.514661	2.74377e-29	7.409e-25	0.991	0.931
TLR2	0.514138	3.45585e-17	9.33183e-13	0.586	0.371
RPL23A	0.51362	2.48151e-36	6.70081e-32	0.991	0.934
IMPDH2	0.512893	9.22915e-38	2.49215e-33	0.741	0.435
SEPT11	0.511769	2.48337e-31	6.70584e-27	0.655	0.351
CCT6A	0.510899	5.63717e-24	1.52221e-19	0.85	0.749
RAD23A	0.510297	3.30458e-26	8.92336e-22	0.805	0.648
TFRC	0.510278	2.21979e-17	5.99409e-13	0.441	0.218
TUBB4B	0.510259	9.0719e-16	2.44968e-11	0.75	0.599
RPS24	0.509932	5.15775e-44	1.39275e-39	1	0.968
DDIT3	0.509599	2.18955e-12	5.91245e-08	0.641	0.451
LY86	0.508916	2.177e-19	5.87854e-15	0.732	0.491
C1orf54	0.506971	2.66141e-27	7.1866e-23	0.468	0.199
DHRS7	0.503893	1.07358e-32	2.89898e-28	0.695	0.383
TAF1D	0.503352	7.10155e-23	1.91763e-18	0.773	0.603
AC020916.1	0.503093	2.59261e-39	7.00082e-35	0.382	0.097
ELF1	0.502784	4.79503e-17	1.2948e-12	0.818	0.688
UBE2S	0.500841	6.21454e-17	1.67811e-12	0.582	0.38
YPEL5	0.498901	3.16601e-07	0.00854918	0.777	0.796
VEGFA	0.496389	5.46654e-23	1.47613e-18	0.391	0.16
IDI1	0.495173	4.20618e-14	1.1358e-09	0.614	0.49
DIAPH1	0.49414	2.06751e-22	5.58288e-18	0.609	0.362
WSB1	0.493074	8.77464e-19	2.36942e-14	0.873	0.798
RPS16	0.492348	2.65783e-35	7.17694e-31	0.995	0.94
CALR	0.490117	2.6979e-13	7.28515e-09	0.945	0.876
SLAMF8	0.4888	3.84907e-42	1.03936e-37	0.427	0.115
KIAA0930	0.48785	3.83522e-27	1.03562e-22	0.636	0.343
NFE2L2	0.486283	3.30662e-18	8.92887e-14	0.859	0.797
LTC4S	0.485078	2.19759e-14	5.93414e-10	0.345	0.16
MSN	0.484941	2.63107e-18	7.10468e-14	0.932	0.876
FLNA	0.480595	4.94017e-11	1.33399e-06	0.395	0.239
RPL36	0.479261	8.67581e-28	2.34273e-23	0.995	0.944
RPL24	0.478721	2.47053e-32	6.67116e-28	0.995	0.95
RSL1D1	0.477499	1.39321e-22	3.76208e-18	0.827	0.681
IL6ST	0.477446	3.19676e-12	8.63222e-08	0.768	0.639
CYCS	0.476383	8.57902e-17	2.31659e-12	0.782	0.647
CKS2	0.475996	7.47787e-17	2.01925e-12	0.568	0.354
RPL4	0.475602	2.47404e-24	6.68065e-20	0.986	0.911
NPDC1	0.475282	7.56199e-34	2.04196e-29	0.523	0.212
GRASP	0.474847	4.85589e-32	1.31124e-27	0.432	0.143
CDKN2A	0.473462	1.21236e-65	3.27373e-61	0.45	0.085
SLC39A10	0.47339	2.6779e-10	7.23113e-06	0.641	0.507
BDP1	0.472845	1.53851e-28	4.15443e-24	0.695	0.4
SHTN1	0.471839	2.98316e-25	8.05542e-21	0.582	0.303
HNRNPH3	0.470124	4.16551e-28	1.12481e-23	0.723	0.442
RHOA	0.469861	1.33792e-11	3.61277e-07	0.955	0.922
MAP3K8	0.469383	4.84285e-15	1.30771e-10	0.736	0.613
FGR	0.469278	3.60706e-121	9.74014e-117	0.373	0.02
TGFB1	0.468947	9.41954e-22	2.54356e-17	0.782	0.595
ZMIZ1	0.468083	7.14352e-15	1.92896e-10	0.727	0.576
HES4	0.46779	4.3352e-83	1.17063e-78	0.345	0.032
GTF2B	0.467371	6.25197e-11	1.68822e-06	0.7	0.591
CCT4	0.467254	5.25607e-25	1.4193e-20	0.855	0.694
SET	0.46688	1.4539e-24	3.92597e-20	0.918	0.859
LMAN1	0.46657	4.03016e-18	1.08826e-13	0.786	0.6
DLK1	0.466174	1.43759e-131	3.88193e-127	0.245	0
HNRNPC	0.465704	7.77291e-31	2.09892e-26	0.973	0.901
CAP1	0.464232	1.32576e-18	3.57994e-14	0.941	0.898
CD48	0.464065	9.38935e-55	2.53541e-50	0.368	0.065
NHP2	0.462605	1.50825e-26	4.07271e-22	0.736	0.487
CCDC107	0.462512	6.14493e-14	1.65932e-09	0.709	0.604
PPM1N	0.462239	8.49958e-14	2.29514e-09	0.432	0.247
FNBP1	0.460861	2.62786e-20	7.09602e-16	0.759	0.57
FERMT3	0.458843	8.64942e-20	2.3356e-15	0.691	0.46
CALM1	0.458624	8.61455e-18	2.32619e-13	0.964	0.92
RCOR1	0.457629	3.83984e-22	1.03687e-17	0.618	0.357
DIAPH2	0.457194	2.89188e-21	7.80895e-17	0.609	0.365
CFL1	0.454603	1.58768e-24	4.2872e-20	0.982	0.945
HMGB2	0.453372	5.64279e-26	1.52372e-21	0.555	0.259
PHF20	0.451325	2.21431e-25	5.9793e-21	0.736	0.465
CHD1	0.450627	4.81271e-14	1.29958e-09	0.65	0.505
SRRM1	0.450426	5.76048e-22	1.5555e-17	0.891	0.836
DPYSL2	0.450063	5.07639e-20	1.37078e-15	0.659	0.464
HNRNPA3	0.449693	5.98197e-23	1.61531e-18	0.882	0.777
STX11	0.449455	2.51665e-31	6.7957e-27	0.473	0.18
ANXA6	0.449082	3.49998e-17	9.45098e-13	0.682	0.487
LILRA5	0.448173	3.02136e-15	8.15857e-11	0.295	0.119
TSPO	0.447915	1.43269e-16	3.86868e-12	0.55	0.334
MCUR1	0.446325	1.95016e-27	5.266e-23	0.718	0.451
PIM3	0.446241	1.82245e-10	4.92117e-06	0.536	0.379
BAIAP2	0.445262	1.50613e-41	4.06701e-37	0.45	0.13
LRRFIP1	0.444442	1.27025e-14	3.43005e-10	0.805	0.745
PDLIM2	0.444346	5.00193e-24	1.35067e-19	0.673	0.396
FBL	0.442617	1.55424e-21	4.19691e-17	0.641	0.405
CD52	0.441867	2.63535e-17	7.11623e-13	0.286	0.102
LILRB5	0.441433	2.42794e-55	6.55617e-51	0.118	0.002
GNAI2	0.439715	1.86725e-25	5.04213e-21	0.977	0.917
TRA2B	0.438248	6.69061e-16	1.80666e-11	0.682	0.5
EIF3J	0.435933	5.24302e-22	1.41577e-17	0.7	0.501
CD1E	0.435895	8.72828e-63	2.3569e-58	0.177	0.007
AES	0.435377	8.5059e-24	2.29685e-19	0.786	0.625
RASSF1	0.435196	7.62125e-28	2.05797e-23	0.568	0.268
ACAT2	0.434792	1.43588e-06	0.0387731	0.3	0.187
RPL3	0.433871	3.69937e-33	9.98942e-29	1	0.968
RTN4	0.431166	7.97591e-20	2.15373e-15	0.895	0.838
ZYX	0.430531	3.17264e-15	8.56709e-11	0.691	0.553
ANP32E	0.430525	7.7309e-15	2.08757e-10	0.632	0.444
DDAH2	0.430048	1.69036e-12	4.56447e-08	0.805	0.723
RPS7	0.428912	2.80589e-33	7.57674e-29	0.991	0.952
WASF2	0.42889	6.19399e-25	1.67256e-20	0.923	0.87
TTC3	0.428885	6.60258e-21	1.7829e-16	0.895	0.81
PER1	0.428302	3.54711e-46	9.57826e-42	0.509	0.148
EPRS	0.427777	2.1442e-18	5.78999e-14	0.718	0.543
HRH1	0.426865	1.07346e-06	0.0289867	0.273	0.166
FDFT1	0.426646	3.20133e-09	8.64454e-05	0.555	0.426
TRIB1	0.426584	2.25713e-16	6.09493e-12	0.564	0.329
RPL27A	0.425575	1.45438e-26	3.92727e-22	0.995	0.949
NME3	0.42425	2.99429e-22	8.08547e-18	0.85	0.719
ETF1	0.424223	6.20302e-17	1.675e-12	0.723	0.623
EBI3	0.423433	1.93358e-09	5.22124e-05	0.495	0.338
FAM110A	0.423026	8.09498e-19	2.18589e-14	0.477	0.244
RAB3IL1	0.422626	2.28439e-16	6.16854e-12	0.536	0.327
DRAP1	0.422348	2.5596e-18	6.91168e-14	0.814	0.753
ACTN1	0.422129	3.56577e-27	9.62865e-23	0.582	0.285
SLFN11	0.419875	6.59503e-24	1.78086e-19	0.468	0.192
PPDPF	0.418386	5.23927e-15	1.41476e-10	0.914	0.824
NCF2	0.418094	6.16124e-11	1.66372e-06	0.423	0.259
PRELID1	0.417636	2.15197e-14	5.81098e-10	0.864	0.825
TCERG1	0.417568	2.23745e-17	6.04178e-13	0.582	0.345
SRM	0.416635	4.44889e-27	1.20133e-22	0.55	0.255
MRPS34	0.415945	5.72682e-18	1.54641e-13	0.827	0.723
ANP32A	0.414284	2.2929e-22	6.19151e-18	0.868	0.724
ICAM3	0.412853	1.91646e-24	5.17503e-20	0.455	0.185
COLEC12	0.412833	7.50865e-54	2.02756e-49	0.286	0.037
STK17A	0.411898	2.55774e-09	6.90666e-05	0.614	0.482
ARHGDIA	0.410795	2.26558e-19	6.11774e-15	0.791	0.623
RSL24D1	0.410424	9.55188e-22	2.57929e-17	0.832	0.698
RPL10	0.410052	6.81447e-29	1.84011e-24	1	0.98
EIF3A	0.410011	2.50223e-16	6.75678e-12	0.918	0.846
EVL	0.408865	1.1346e-18	3.06376e-14	0.909	0.817
PARM1	0.408274	4.86959e-18	1.31494e-13	0.405	0.18
CSNK2B	0.407587	4.36146e-17	1.17773e-12	0.877	0.799
PTPN12	0.407254	4.93944e-18	1.3338e-13	0.741	0.566
RAN	0.406984	2.09779e-20	5.66467e-16	0.955	0.876
SRSF2	0.405548	2.84718e-15	7.68825e-11	0.782	0.704
RPS20	0.404544	4.86021e-27	1.3124e-22	0.995	0.949
IL10RA	0.403842	2.72868e-12	7.36827e-08	0.682	0.509
PSMA7	0.403731	8.92962e-21	2.41126e-16	0.932	0.906
ITM2C	0.402236	8.48373e-10	2.29086e-05	0.877	0.82
TNFAIP8L2	0.401491	2.2256e-24	6.0098e-20	0.614	0.308
MDK	0.401437	9.00949e-55	2.43283e-50	0.323	0.047
CCDC85B	0.401232	1.05918e-16	2.86009e-12	0.709	0.544
LDLR	0.40077	3.35026e-91	9.04672e-87	0.323	0.023
MGST3	0.400538	1.3698e-14	3.69886e-10	0.941	0.866
CSK	0.400435	1.30756e-14	3.53079e-10	0.677	0.507
SPARC	0.400077	6.82304e-13	1.84243e-08	0.441	0.234
GLO1	0.400033	8.51e-15	2.29795e-10	0.773	0.666
FFAR2	0.398539	1.53741e-37	4.15146e-33	0.264	0.046
CD28	0.398061	1.64405e-41	4.43943e-37	0.232	0.032
DCN	0.398035	1.64108e-156	4.43142e-152	0.295	0.001
TGFBI	0.397817	3.98643e-16	1.07646e-11	0.936	0.752
RPL13A	0.397438	9.19852e-28	2.48388e-23	1	0.973
UBC	0.396836	1.83895e-24	4.96572e-20	0.995	0.954
TXN	0.396636	5.24304e-18	1.41578e-13	0.868	0.826
DDX3Y	0.39516	1.15061e-10	3.10699e-06	0.664	0.511
CLEC5A	0.395067	1.9076e-65	5.1511e-61	0.255	0.021
RPS3	0.394617	4.5708e-28	1.23425e-23	1	0.963
SCNM1	0.394323	7.74623e-15	2.09171e-10	0.777	0.627
GPBAR1	0.393797	8.72374e-22	2.35567e-17	0.295	0.097
TOP2A	0.393401	1.1709e-29	3.16179e-25	0.259	0.057
LBR	0.393374	3.33231e-07	0.00899824	0.75	0.685
C1QBP	0.393131	1.51786e-15	4.09867e-11	0.768	0.646
A1BG	0.392983	2.62703e-22	7.09378e-18	0.677	0.416
RPS25	0.392848	1.43845e-22	3.88424e-18	0.995	0.947
BZW2	0.392489	5.80628e-25	1.56787e-20	0.545	0.279
DDX3X	0.391879	1.25656e-15	3.39308e-11	0.868	0.829
HNRNPD	0.391669	4.40441e-16	1.18932e-11	0.864	0.794
RACK1	0.390679	3.32138e-25	8.96871e-21	1	0.953
EPS8	0.390353	1.35275e-21	3.65282e-17	0.664	0.413
SNU13	0.388985	8.7005e-20	2.3494e-15	0.905	0.825
MIDN	0.38787	4.35001e-10	1.17463e-05	0.705	0.576
MYL6	0.387631	2.18706e-13	5.90573e-09	0.973	0.944
ARPC2	0.387552	6.95525e-19	1.87813e-14	0.991	0.953
VSIG4	0.387235	1.86201e-08	0.000502798	0.768	0.651
IKBIP	0.386122	4.48688e-21	1.21159e-16	0.582	0.325
MALAT1	0.385983	2.91377e-12	7.86805e-08	1	0.984
RPS9	0.385852	2.4528e-27	6.6233e-23	0.995	0.961
MVD	0.385684	1.79716e-14	4.85286e-10	0.441	0.231
VCAN	0.384689	2.84557e-27	7.68389e-23	0.2	0.036
PDE4B	0.383642	2.18582e-12	5.90237e-08	0.473	0.295
DOCK10	0.38353	1.35364e-11	3.65524e-07	0.668	0.523
BCAT1	0.383179	2.32093e-21	6.26722e-17	0.45	0.199
HACD4	0.382848	1.38715e-30	3.74573e-26	0.468	0.172
CLDN7	0.382496	1.42403e-18	3.8453e-14	0.418	0.192
POLR2L	0.382439	1.65488e-13	4.46866e-09	0.877	0.834
PRKDC	0.38106	1.07643e-17	2.90667e-13	0.782	0.631
PAK1	0.38072	1.06162e-09	2.86668e-05	0.65	0.561
NOP56	0.380547	2.86321e-16	7.73154e-12	0.75	0.569
PTAFR	0.380335	1.40829e-11	3.8028e-07	0.755	0.625
PARVB	0.380116	1.06662e-77	2.88019e-73	0.373	0.043
CDC42EP2	0.379958	1.8516e-119	4.99988e-115	0.355	0.017
HDGF	0.379615	5.29204e-17	1.42901e-12	0.7	0.545
DUSP4	0.379132	2.37472e-46	6.41245e-42	0.355	0.07
ITGB2-AS1	0.37843	6.87472e-36	1.85638e-31	0.432	0.134
HAGHL	0.377953	3.09765e-26	8.36457e-22	0.459	0.184
SERPINB6	0.376581	5.72195e-14	1.5451e-09	0.864	0.746
CNPY3	0.376508	4.92566e-14	1.33008e-09	0.909	0.828
FAM129A	0.376307	3.01551e-24	8.14279e-20	0.5	0.216
EML4	0.376089	1.55616e-18	4.20209e-14	0.773	0.607
MEF2A	0.375622	1.28114e-15	3.45947e-11	0.755	0.561
ZBTB1	0.373911	1.40993e-08	0.000380723	0.573	0.451
PNN	0.373896	1.02765e-16	2.77497e-12	0.814	0.668
NFKBID	0.373737	1.93505e-25	5.22522e-21	0.486	0.203
RPL23	0.372565	4.06314e-21	1.09717e-16	1	0.957
KCNQ1	0.370006	2.13355e-34	5.76122e-30	0.486	0.17
C15orf39	0.369226	3.91703e-27	1.05772e-22	0.523	0.226
CNBP	0.368069	5.30057e-14	1.43131e-09	0.836	0.78
UVRAG	0.367961	7.52505e-22	2.03199e-17	0.568	0.317
RPS27	0.367942	6.66988e-19	1.80107e-14	0.995	0.954
CD276	0.36792	1.06263e-19	2.86942e-15	0.623	0.355
GADD45GIP1	0.367203	2.15001e-16	5.80568e-12	0.841	0.75
TWF2	0.366721	7.00284e-15	1.89098e-10	0.782	0.659
RPL15	0.366311	1.34784e-27	3.63956e-23	0.991	0.966
GDI2	0.364618	1.8956e-17	5.11868e-13	0.923	0.805
SNRPB	0.364443	2.26344e-14	6.11198e-10	0.882	0.799
BRD2	0.36441	5.78712e-09	0.00015627	0.695	0.621
PLEK	0.362615	3.65591e-08	0.000987206	0.877	0.832
PHB	0.362592	3.74836e-16	1.01217e-11	0.805	0.657
CYTOR	0.362513	3.64839e-12	9.85174e-08	0.677	0.5
RFLNB	0.362126	8.24955e-26	2.22763e-21	0.459	0.174
LRP1	0.361206	5.18559e-11	1.40026e-06	0.609	0.426
NDUFAF2	0.359977	2.26047e-38	6.10396e-34	0.423	0.119
GPRC5C	0.357731	4.14541e-09	0.000111938	0.559	0.454
CISD3	0.357515	7.28529e-19	1.96725e-14	0.623	0.387
EHD4	0.357396	1.09172e-22	2.94798e-18	0.514	0.244
DEK	0.356625	1.53752e-11	4.15177e-07	0.832	0.77
GRK6	0.356611	6.08558e-19	1.64329e-14	0.495	0.266
HLA-E	0.35533	7.42603e-08	0.00200525	0.959	0.897
CEBPA	0.354962	2.25506e-25	6.08933e-21	0.436	0.167
ARMT1	0.354958	2.02606e-12	5.47098e-08	0.532	0.355
NCKAP5	0.354106	6.79743e-22	1.83551e-17	0.432	0.181
LUM	0.352781	1.71715e-141	4.63681e-137	0.291	0.003
KDELR2	0.352645	8.18701e-11	2.21074e-06	0.832	0.73
CTSH	0.351571	5.7574e-07	0.0155467	0.795	0.768
METTL26	0.350939	9.97593e-15	2.6938e-10	0.727	0.543
TM9SF4	0.350833	4.4598e-12	1.20428e-07	0.682	0.523
TPD52	0.350446	7.20776e-68	1.94631e-63	0.364	0.048
SH2B3	0.349966	2.54759e-12	6.87925e-08	0.686	0.53
RUVBL1	0.349206	4.05206e-32	1.09418e-27	0.432	0.139
PCM1	0.348637	4.62892e-10	1.24995e-05	0.914	0.864
FUS	0.347763	2.15342e-12	5.81488e-08	0.859	0.841
TMSB10	0.345731	3.29357e-11	8.89362e-07	0.995	0.979
DUSP2	0.3451	2.61155e-18	7.05197e-14	0.25	0.078
AHNAK	0.344454	4.49166e-26	1.21288e-21	0.255	0.062
AFDN	0.343971	6.52539e-13	1.76205e-08	0.623	0.432
IFI27L2	0.343908	2.84673e-09	7.68702e-05	0.632	0.522
RBM38	0.342651	2.83387e-17	7.65229e-13	0.468	0.243
HMGA2	0.341288	2.23839e-27	6.04433e-23	0.273	0.07
CCT2	0.340921	6.00938e-11	1.62271e-06	0.686	0.551
DNAJA1	0.339088	4.36542e-12	1.17879e-07	0.918	0.864
TSEN34	0.338421	6.07818e-13	1.64129e-08	0.759	0.669
DNTTIP2	0.338189	9.17276e-15	2.47692e-10	0.695	0.505
ABCE1	0.337668	1.44254e-16	3.8953e-12	0.564	0.337
CCDC50	0.337463	1.10192e-14	2.9755e-10	0.782	0.632
ZC3H15	0.337415	4.37384e-20	1.18107e-15	0.845	0.731
NAA10	0.336279	1.9671e-16	5.31176e-12	0.732	0.556
MEF2C	0.336034	9.51203e-13	2.56853e-08	0.914	0.863
GTF2F1	0.335473	3.73168e-12	1.00766e-07	0.786	0.67
CYSLTR1	0.335247	2.8333e-13	7.65075e-09	0.605	0.407
HEBP2	0.334632	2.87074e-18	7.75187e-14	0.632	0.396
PRMT1	0.334549	3.69813e-15	9.98607e-11	0.75	0.63
CCT8	0.334285	2.196e-13	5.92985e-09	0.836	0.801
RPL34	0.33374	5.17253e-19	1.39674e-14	1	0.967
FCGR1B	0.331527	6.23166e-12	1.68274e-07	0.4	0.223
ST3GAL1	0.331318	2.20888e-14	5.96465e-10	0.632	0.429
CPNE1	0.330761	9.03663e-16	2.44016e-11	0.727	0.524
B3GNT5	0.330578	2.21105e-11	5.9705e-07	0.627	0.434
PUM3	0.330174	4.85328e-19	1.31053e-14	0.395	0.17
SNHG15	0.329556	3.98191e-16	1.07524e-11	0.445	0.228
TMEM256	0.329169	4.88125e-13	1.31808e-08	0.882	0.783
MT1X	0.328931	2.25455e-22	6.08796e-18	0.264	0.072
BATF3	0.328018	9.53804e-93	2.57556e-88	0.3	0.017
CYTH4	0.327987	1.42145e-08	0.000383835	0.655	0.522
BTG1	0.327545	1.18466e-06	0.0319894	0.85	0.826
VARS	0.327183	7.99627e-39	2.15923e-34	0.468	0.142
CCND3	0.326449	1.84572e-22	4.984e-18	0.345	0.12
NOP58	0.326334	4.22935e-16	1.14205e-11	0.468	0.252
MAPKAPK3	0.326234	1.80244e-15	4.86712e-11	0.732	0.563
RPL29	0.325855	6.43293e-13	1.73708e-08	0.995	0.961
RPS15A	0.325585	5.30011e-18	1.43119e-13	0.995	0.954
RPL35A	0.325542	2.07569e-15	5.60498e-11	0.995	0.954
NUCB1	0.325352	1.4992e-14	4.0483e-10	0.814	0.66
RPL14	0.325284	1.29308e-13	3.49171e-09	1	0.944
ARHGAP30	0.32521	1.41136e-28	3.81109e-24	0.405	0.137
STMN1	0.324835	3.20796e-13	8.66246e-09	0.823	0.701
YWHAZ	0.324255	4.95151e-12	1.33706e-07	0.891	0.872
UNC119	0.324179	8.04542e-13	2.1725e-08	0.55	0.384
EIF5B	0.323921	6.9043e-10	1.86437e-05	0.827	0.737
SNRPA	0.323382	4.88406e-22	1.31884e-17	0.532	0.256
AIG1	0.323022	5.12012e-10	1.38259e-05	0.586	0.425
LCP2	0.322926	1.11009e-09	2.99759e-05	0.614	0.47
HMGN2	0.322659	1.22064e-08	0.00032961	0.982	0.895
RPS17	0.322318	3.32877e-13	8.98867e-09	0.923	0.857
SPTY2D1	0.32182	1.63109e-12	4.40443e-08	0.6	0.412
GRB2	0.321655	1.27396e-12	3.44008e-08	0.909	0.876
ATP5PD	0.321136	2.32509e-17	6.27843e-13	0.923	0.845
B4GALT1	0.320841	4.94079e-10	1.33416e-05	0.55	0.376
ANP32B	0.320635	5.42193e-12	1.46408e-07	0.895	0.857
U2SURP	0.320531	1.81361e-12	4.89728e-08	0.823	0.69
CARD9	0.320179	2.22777e-34	6.01565e-30	0.391	0.112
EBP	0.319587	3.66801e-09	9.90472e-05	0.477	0.324
CHCHD10	0.319066	1.5584e-08	0.000420815	0.941	0.862
ARHGAP6	0.318762	5.28961e-21	1.42835e-16	0.386	0.149
HSPA1B	0.318761	7.40753e-11	2.00025e-06	0.309	0.154
SRRM2	0.318348	5.41331e-19	1.46176e-14	0.923	0.919
ARL5B	0.318301	5.402e-13	1.4587e-08	0.436	0.247
VCL	0.317957	8.85365e-20	2.39075e-15	0.423	0.19
SNRPD2	0.317543	6.36896e-14	1.71981e-09	0.895	0.826
MRPL4	0.317447	1.44949e-16	3.91406e-12	0.655	0.44
MRPL12	0.317299	2.86968e-15	7.74901e-11	0.6	0.399
RBM39	0.315898	2.92478e-16	7.89778e-12	0.873	0.858
CCT5	0.31589	4.69147e-12	1.26684e-07	0.741	0.643
FAM53C	0.315176	1.12318e-08	0.000303291	0.545	0.386
STAG2	0.314908	1.47408e-09	3.98045e-05	0.714	0.61
SUSD3	0.314656	7.34738e-09	0.000198401	0.591	0.437
RPL22	0.314136	3.9926e-14	1.07812e-09	0.995	0.926
ACTR1B	0.313969	5.91633e-24	1.59759e-19	0.45	0.185
RNMT	0.313884	8.47481e-10	2.28845e-05	0.727	0.608
DDX27	0.313785	6.96468e-16	1.88067e-11	0.618	0.416
FNBP4	0.313028	4.29839e-14	1.1607e-09	0.6	0.403
APH1A	0.313025	3.50394e-12	9.4617e-08	0.832	0.715
URI1	0.312401	2.76585e-15	7.46863e-11	0.627	0.429
RPS28	0.312332	7.51613e-13	2.02958e-08	1	0.963
CIRBP	0.31228	4.93925e-14	1.33374e-09	0.964	0.905
GNB2	0.311471	2.12288e-11	5.73243e-07	0.786	0.734
KCNK6	0.310736	8.17264e-11	2.20686e-06	0.591	0.428
REV3L	0.310117	2.34639e-11	6.33595e-07	0.486	0.301
LYRM4	0.309605	1.4083e-10	3.80283e-06	0.518	0.347
EIF4H	0.309077	1.54556e-14	4.17348e-10	0.773	0.634
ACSL4	0.308737	1.12626e-12	3.04125e-08	0.627	0.445
DDX24	0.307239	8.53777e-12	2.30546e-07	0.9	0.857
RPL9	0.30715	4.0053e-20	1.08155e-15	0.995	0.965
NAPRT	0.306524	3.30988e-18	8.93767e-14	0.655	0.417
ARHGAP45	0.306486	1.07992e-20	2.91611e-16	0.568	0.31
RPL18	0.305581	4.90102e-17	1.32342e-12	1	0.958
RPS14	0.305285	1.88237e-19	5.08295e-15	1	0.97
RAP1GDS1	0.305206	4.11577e-26	1.11138e-21	0.405	0.145
RPS5	0.30479	5.59784e-15	1.51159e-10	0.995	0.94
XPO1	0.304418	3.57111e-14	9.64308e-10	0.764	0.599
KHDRBS1	0.30426	3.1328e-11	8.4595e-07	0.827	0.751
H2AFX	0.30412	9.68757e-16	2.61593e-11	0.464	0.25
NECTIN2	0.303861	9.68172e-10	2.61435e-05	0.691	0.572
IL27RA	0.303798	2.99173e-50	8.07858e-46	0.373	0.072
TARS	0.303169	2.44021e-11	6.5893e-07	0.682	0.554
CTNNAL1	0.303068	8.74446e-15	2.36127e-10	0.309	0.134
BUD23	0.302917	1.08423e-16	2.92773e-12	0.659	0.434
EFHD2	0.302152	2.90902e-11	7.85523e-07	0.855	0.81
TLN1	0.301996	3.04962e-12	8.23489e-08	0.95	0.893
CCNB1IP1	0.301349	6.35076e-23	1.7149e-18	0.495	0.228
SON	0.301191	7.6397e-20	2.06295e-15	0.927	0.908
AIMP1	0.301039	1.13788e-12	3.07262e-08	0.723	0.549
USP36	0.30086	1.27797e-18	3.45091e-14	0.468	0.234
SNX10	0.300355	3.08193e-11	8.32213e-07	0.545	0.366
MYO1G	0.30018	5.8519e-44	1.58019e-39	0.273	0.042
HNRNPM	0.298938	2.16648e-07	0.00585013	0.682	0.584
GRINA	0.29893	4.6835e-08	0.00126469	0.773	0.669
SLC16A6	0.298864	4.22517e-15	1.14092e-10	0.295	0.115
PLOD3	0.297992	7.69158e-12	2.07696e-07	0.327	0.159
SQLE	0.297776	6.22221e-08	0.00168018	0.382	0.245
CLK1	0.29716	4.52292e-19	1.22133e-14	0.441	0.205
AGPAT2	0.296996	2.09293e-17	5.65155e-13	0.491	0.247
RPS3A	0.296442	1.01849e-15	2.75024e-11	1	0.964
RBM33	0.296312	1.62785e-14	4.39568e-10	0.618	0.425
SEMA6B	0.29624	1.37107e-14	3.70229e-10	0.423	0.22
ATF7IP	0.29618	2.95606e-12	7.98225e-08	0.609	0.415
WDR43	0.296025	3.88018e-15	1.04777e-10	0.523	0.308
TNFRSF10D	0.295735	5.65742e-21	1.52767e-16	0.391	0.157
SNW1	0.295501	3.93087e-12	1.06145e-07	0.845	0.731
EMB	0.295481	1.30623e-29	3.5272e-25	0.359	0.106
GNAI1	0.294949	1.04907e-28	2.83281e-24	0.432	0.152
KDM5B	0.294811	1.37856e-08	0.000372252	0.614	0.505
CLINT1	0.294224	4.87728e-11	1.31701e-06	0.714	0.563
ANKRD9	0.293955	7.98443e-25	2.15603e-20	0.345	0.114
GNL3	0.293152	7.23585e-16	1.9539e-11	0.473	0.257
HPCAL1	0.293025	3.76249e-17	1.01599e-12	0.509	0.268
ATP5F1D	0.292718	4.47755e-12	1.20907e-07	0.968	0.898
KBTBD8	0.292226	3.43615e-20	9.27865e-16	0.318	0.112
REEP5	0.291973	2.08135e-07	0.00562027	0.75	0.697
MAD2L2	0.291637	5.02224e-30	1.35616e-25	0.464	0.164
RPL30	0.291612	3.74725e-14	1.01187e-09	1	0.96
ASPH	0.291421	5.92223e-21	1.59918e-16	0.473	0.216
SLC1A5	0.290983	6.05942e-36	1.63623e-31	0.405	0.113
RALY	0.290617	1.00138e-10	2.70403e-06	0.745	0.644
CD47	0.289781	6.84147e-10	1.8474e-05	0.732	0.616
RNF168	0.28869	6.99644e-12	1.88925e-07	0.518	0.333
PDIA3	0.288084	6.32808e-08	0.00170877	0.882	0.834
HMGCS1	0.287284	2.54476e-16	6.87161e-12	0.386	0.177
SNX17	0.287091	2.17384e-13	5.87001e-09	0.741	0.572
PTMS	0.286668	7.97535e-10	2.15358e-05	0.927	0.881
ATG2A	0.286664	9.56304e-09	0.000258231	0.364	0.224
FES	0.286432	4.22296e-13	1.14033e-08	0.364	0.18
TPI1	0.285802	1.95981e-15	5.29208e-11	0.964	0.904
CTSZ	0.285546	1.9487e-07	0.00526207	0.964	0.898
PRKCA	0.285347	1.42381e-11	3.84472e-07	0.627	0.481
GALK1	0.283759	1.75664e-30	4.74345e-26	0.427	0.141
TGOLN2	0.28307	1.21392e-10	3.27795e-06	0.845	0.765
ASMTL	0.282507	1.24077e-14	3.35046e-10	0.45	0.247
PCDH12	0.282328	5.14398e-28	1.38903e-23	0.241	0.052
DYNC1I2	0.282305	3.25962e-10	8.80196e-06	0.782	0.706
UBALD2	0.282229	8.68493e-12	2.34519e-07	0.614	0.434
MDH2	0.281352	3.25736e-13	8.79584e-09	0.814	0.731
PPP4R3A	0.281007	4.77059e-10	1.2882e-05	0.591	0.455
ASXL1	0.279922	2.20448e-10	5.95277e-06	0.586	0.453
RPL28	0.2796	1.39229e-12	3.7596e-08	0.995	0.97
RBM25	0.279225	7.3435e-11	1.98297e-06	0.795	0.683
PDCD5	0.279126	5.15933e-12	1.39317e-07	0.727	0.576
ATP2A3	0.279121	7.28185e-41	1.96632e-36	0.355	0.076
ETV5	0.278923	1.35446e-10	3.65744e-06	0.636	0.453
MRPL52	0.278877	6.37216e-12	1.72067e-07	0.795	0.724
FADS2	0.278668	3.65235e-12	9.86245e-08	0.323	0.154
RANBP1	0.278579	1.06736e-12	2.88219e-08	0.768	0.625
RAMP1	0.278333	9.1291e-18	2.46513e-13	0.286	0.097
ICA1	0.277484	2.25763e-14	6.09629e-10	0.514	0.298
IGFBP5	0.275899	1.92072e-95	5.18653e-91	0.214	0.004
GPAT3	0.275872	4.98082e-37	1.34497e-32	0.345	0.081
SEC13	0.275672	7.28516e-11	1.96721e-06	0.668	0.523
AFF3	0.274693	3.59881e-09	9.71786e-05	0.186	0.079
EIF1	0.274634	3.14794e-09	8.50039e-05	0.995	0.968
C19orf70	0.27462	3.30465e-11	8.92355e-07	0.795	0.72
FKBP1A	0.27414	2.47843e-11	6.69252e-07	0.877	0.872
MKNK2	0.273366	9.55713e-08	0.00258071	0.595	0.476
ITGAL	0.272879	1.12352e-32	3.03385e-28	0.318	0.077
MZT2A	0.271995	2.05405e-07	0.00554656	0.8	0.718
P4HB	0.271867	3.70969e-09	0.000100173	0.882	0.794
NSA2	0.271468	1.21202e-08	0.000327282	0.9	0.831
RPL21	0.271349	1.15672e-10	3.12349e-06	1	0.961
IARS2	0.271308	1.26058e-07	0.00340395	0.659	0.565
NT5C	0.270648	1.7776e-12	4.80005e-08	0.641	0.468
SLC39A1	0.27059	1.82597e-07	0.00493068	0.664	0.549
TBCB	0.27043	1.86581e-13	5.03824e-09	0.618	0.44
PLEK2	0.269985	1.14107e-12	3.08123e-08	0.273	0.114
ECHS1	0.269956	2.39769e-08	0.000647448	0.75	0.672
TOMM40	0.269644	4.25175e-18	1.1481e-13	0.514	0.266
RASA2	0.268815	3.02968e-21	8.18104e-17	0.382	0.146
TMEM205	0.268007	7.93383e-09	0.000214237	0.5	0.346
SLC25A37	0.267932	9.25268e-13	2.4985e-08	0.505	0.308
RFC2	0.267284	2.95601e-12	7.9821e-08	0.591	0.408
MTDH	0.266484	3.45522e-08	0.000933013	0.882	0.858
ENSA	0.266333	1.77246e-10	4.78618e-06	0.759	0.699
PLK2	0.266148	5.59419e-28	1.5106e-23	0.277	0.068
P2RY6	0.266146	9.16586e-11	2.47506e-06	0.486	0.302
SRSF6	0.265057	3.06676e-07	0.00828117	0.636	0.536
ARHGAP4	0.26466	1.02269e-08	0.000276156	0.655	0.57
PRKCSH	0.264588	4.39844e-07	0.0118771	0.705	0.6
CD70	0.263468	5.47431e-57	1.47823e-52	0.209	0.015
UBE2G2	0.263113	1.54634e-10	4.17559e-06	0.664	0.505
TNFRSF13C	0.262768	2.76331e-09	7.46176e-05	0.295	0.156
NAP1L4	0.261819	3.215e-12	8.68146e-08	0.659	0.502
ZC3H8	0.261786	7.53857e-16	2.03564e-11	0.368	0.164
RPS11	0.261699	4.22235e-11	1.14016e-06	0.995	0.958
TOMM5	0.261637	3.80281e-16	1.02687e-11	0.386	0.178
RLF	0.261416	8.58362e-12	2.31784e-07	0.532	0.348
BZW1	0.261142	1.38966e-11	3.75251e-07	0.836	0.771
THBD	0.260538	6.39091e-33	1.72574e-28	0.214	0.034
SFXN3	0.260411	2.28448e-12	6.16877e-08	0.523	0.316
MCRIP1	0.260397	1.3339e-08	0.000360193	0.714	0.616
GIPC1	0.260347	2.45621e-13	6.6325e-09	0.636	0.445
POLR3D	0.259934	1.11214e-18	3.00311e-14	0.268	0.088
SUPT16H	0.25992	2.15938e-08	0.000583098	0.786	0.672
TUFM	0.259839	4.56236e-11	1.23197e-06	0.809	0.773
GNG5	0.259664	3.63603e-10	9.81836e-06	0.955	0.911
SYTL3	0.259147	3.95938e-14	1.06915e-09	0.286	0.118
SYNCRIP	0.25883	1.40982e-10	3.80695e-06	0.759	0.646
DCTPP1	0.258763	5.59904e-10	1.51191e-05	0.441	0.278
KIF2A	0.258741	1.79887e-12	4.85749e-08	0.545	0.357
ITGB1BP1	0.258538	8.85889e-13	2.39217e-08	0.505	0.312
CDC42SE1	0.257859	3.35079e-11	9.04814e-07	0.691	0.561
HHEX	0.257534	3.95052e-12	1.06676e-07	0.495	0.299
FAM133B	0.257515	2.2906e-08	0.000618531	0.759	0.647
ST3GAL5	0.257379	3.43907e-08	0.000928652	0.455	0.31
CLIP2	0.257147	2.00264e-11	5.40774e-07	0.536	0.348
DHCR7	0.25709	1.92156e-20	5.18879e-16	0.295	0.097
MAP1LC3B	0.256882	1.77696e-06	0.0479833	0.909	0.868
RPL41	0.256651	2.05393e-10	5.54624e-06	0.995	0.978
AAK1	0.256646	1.94993e-07	0.00526541	0.764	0.682
CDC34	0.256621	1.03627e-13	2.79824e-09	0.559	0.349
INSIG1	0.256618	1.82884e-08	0.000493841	0.236	0.116
WDR70	0.256446	7.1861e-13	1.94046e-08	0.495	0.283
TUBB2B	0.256372	3.55565e-85	9.60132e-81	0.205	0.005
TMPO	0.256034	4.70575e-13	1.27069e-08	0.605	0.417
COL6A2	0.255884	1.22046e-66	3.29561e-62	0.209	0.011
PGK1	0.255773	1.82965e-09	4.94061e-05	0.9	0.871
TREM1	0.255671	3.14891e-41	8.50301e-37	0.214	0.026
ORMDL2	0.255563	1.34187e-09	3.62345e-05	0.582	0.431
SSR3	0.255391	2.97977e-11	8.04627e-07	0.918	0.861
NOL7	0.255127	1.02209e-11	2.75996e-07	0.773	0.647
MARK2	0.255126	1.16098e-07	0.00313501	0.527	0.387
CHMP4B	0.255075	1.90632e-09	5.14763e-05	0.7	0.613
SLC43A3	0.255004	1.90741e-08	0.000515059	0.423	0.26
NLRP3	0.254875	3.21817e-12	8.69001e-08	0.409	0.212
GNA15	0.254439	5.44916e-75	1.47144e-70	0.236	0.013
ARHGAP26	0.254079	1.95291e-18	5.27345e-14	0.582	0.33
NDUFA3	0.253165	5.25477e-07	0.0141895	0.836	0.776
MORF4L1	0.253115	2.37184e-10	6.40469e-06	0.945	0.889
TNFRSF25	0.252387	3.98745e-10	1.07673e-05	0.355	0.194
EIF1AX	0.252371	1.95569e-08	0.000528094	0.782	0.702
PTMA	0.252328	9.95218e-09	0.000268739	1	0.965
EIF4A2	0.251824	2.10005e-08	0.000567076	0.914	0.864
USP10	0.251589	8.5106e-10	2.29812e-05	0.45	0.292
SPTLC2	0.250683	9.93334e-11	2.6823e-06	0.423	0.247
EVI5	-0.250625	6.77979e-08	0.00183075	0.559	0.686
GABRE	-0.250777	1.99827e-09	5.39592e-05	0.059	0.229
EDEM2	-0.250836	3.17066e-07	0.00856174	0.468	0.616
MON1B	-0.251081	1.52683e-10	4.12289e-06	0.232	0.442
UNC5B	-0.25112	2.3637e-08	0.00063827	0.345	0.542
GIMAP8	-0.251337	6.72319e-10	1.81546e-05	0.25	0.465
CHST15	-0.251341	1.14858e-10	3.10151e-06	0.314	0.538
SP140	-0.252928	2.56101e-09	6.9155e-05	0.032	0.189
BDH2	-0.253102	6.15425e-12	1.66183e-07	0.15	0.381
BRD8	-0.253377	1.17027e-06	0.0316008	0.2	0.361
SNRNP35	-0.253385	3.99424e-10	1.07856e-05	0.327	0.521
GTF2H5	-0.254049	1.72642e-06	0.0466184	0.605	0.736
VCPIP1	-0.254157	7.86885e-10	2.12483e-05	0.273	0.488
GNPDA1	-0.25426	4.56451e-07	0.0123255	0.814	0.871
CR1	-0.254736	4.97963e-15	1.34465e-10	0.027	0.268
WSB2	-0.254871	1.23578e-07	0.00333698	0.345	0.506
CNP	-0.255735	2.63288e-09	7.10957e-05	0.291	0.491
TIMD4	-0.256212	4.08157e-09	0.000110215	0.014	0.161
SDC3	-0.257402	2.57462e-09	6.95223e-05	0.236	0.436
CISD2	-0.257455	1.62748e-06	0.0439468	0.614	0.72
TMEM255A	-0.258051	3.04859e-13	8.2321e-09	0.027	0.245
MR1	-0.258367	3.45306e-12	9.3243e-08	0.109	0.328
PHAX	-0.258568	1.11861e-06	0.0302058	0.418	0.556
PPP1R9B	-0.259066	3.06116e-07	0.00826606	0.332	0.518
PHF23	-0.259525	5.06485e-10	1.36766e-05	0.336	0.571
INPP5F	-0.261298	1.98958e-07	0.00537247	0.227	0.39
EEPD1	-0.26191	2.65888e-11	7.17978e-07	0.35	0.594
HIGD2A	-0.262006	1.91156e-08	0.000516178	0.909	0.886
SERINC3	-0.262191	1.54228e-08	0.000416463	0.668	0.757
SMUG1	-0.262366	9.61981e-11	2.59764e-06	0.273	0.487
RSAD2	-0.262655	2.25034e-12	6.07659e-08	0.009	0.203
GON7	-0.262915	2.02811e-16	5.47651e-12	0.114	0.393
SKP1	-0.264156	4.13287e-08	0.001116	0.932	0.911
HPS5	-0.264375	7.81437e-08	0.00211011	0.391	0.577
TNFRSF1A	-0.264837	8.22333e-07	0.0222055	0.773	0.826
SLC25A4	-0.265199	1.16397e-10	3.14306e-06	0.2	0.435
PPP1R11	-0.265877	1.42364e-09	3.84426e-05	0.377	0.566
LAPTM4A	-0.266012	1.8757e-08	0.000506495	0.927	0.898
DSC2	-0.266255	1.32943e-06	0.0358986	0.514	0.647
ZNF688	-0.267239	1.01848e-10	2.75019e-06	0.245	0.455
ATP13A1	-0.267409	1.75632e-10	4.7426e-06	0.245	0.448
FAM13A	-0.267486	7.71848e-08	0.00208422	0.3	0.477
DERL2	-0.267677	2.84908e-07	0.00769338	0.523	0.666
PCGF5	-0.268358	2.83752e-10	7.66216e-06	0.264	0.469
LEPROT	-0.268416	6.98511e-07	0.0188619	0.732	0.806
ATP6V1B2	-0.268631	8.53189e-09	0.000230387	0.759	0.824
HSBP1	-0.269521	6.75322e-07	0.0182357	0.945	0.905
EVI2A	-0.269534	1.06581e-11	2.87799e-07	0.582	0.769
ACP2	-0.269667	8.83423e-08	0.00238551	0.541	0.7
ATP5IF1	-0.270129	9.29595e-07	0.0251019	0.945	0.914
ETS1	-0.270888	4.45881e-12	1.20401e-07	0.1	0.323
CXCL6	-0.270898	1.65944e-10	4.481e-06	0.005	0.168
DYNC1LI2	-0.270971	2.62429e-07	0.00708637	0.505	0.675
RNF181	-0.271128	3.33137e-07	0.00899571	0.823	0.86
COA3	-0.271503	6.00485e-07	0.0162149	0.605	0.721
IFIH1	-0.271699	4.96565e-11	1.34088e-06	0.141	0.367
RPN1	-0.272485	1.44957e-09	3.91427e-05	0.505	0.692
GNPTAB	-0.272556	1.18479e-07	0.00319929	0.568	0.705
HLX	-0.272893	4.37703e-12	1.18193e-07	0.236	0.465
TP53INP1	-0.273663	9.94098e-08	0.00268436	0.25	0.437
TAF9	-0.274531	4.99326e-08	0.00134833	0.541	0.691
PEPD	-0.274828	1.51463e-08	0.000408995	0.677	0.8
SNCA	-0.275007	3.30952e-07	0.00893671	0.541	0.712
AKR7A2	-0.275302	9.07847e-08	0.00245146	0.691	0.8
PABPC1	-0.275861	7.14637e-11	1.92974e-06	0.964	0.93
GLB1	-0.275937	2.37414e-08	0.000641088	0.65	0.776
PPP6R1	-0.276208	2.67455e-07	0.00722208	0.405	0.577
NKG7	-0.276515	1.31775e-14	3.55832e-10	0.141	0.419
S100A1	-0.278161	4.95063e-09	0.000133682	0.064	0.231
OARD1	-0.278643	4.3364e-07	0.0117096	0.427	0.58
PROCR	-0.278805	6.03699e-14	1.63017e-09	0.168	0.41
BLOC1S2	-0.278833	2.08758e-09	5.6371e-05	0.591	0.73
COPRS	-0.279876	2.39523e-08	0.000646785	0.459	0.641
CALCOCO1	-0.280385	1.02476e-09	2.76715e-05	0.282	0.505
GTF2A1	-0.280527	1.1317e-11	3.05594e-07	0.291	0.523
FAM214A	-0.281099	4.73323e-11	1.27811e-06	0.136	0.351
TMEM248	-0.28354	1.15498e-10	3.11878e-06	0.509	0.678
S100A11	-0.283769	5.8523e-08	0.0015803	0.982	0.953
PARP9	-0.283904	9.13576e-10	2.46693e-05	0.259	0.451
GYG1	-0.283938	3.93227e-09	0.000106183	0.4	0.575
EMC6	-0.285196	6.98219e-09	0.00018854	0.591	0.723
IFIT2	-0.285247	2.89747e-10	7.82405e-06	0.064	0.255
NRIP1	-0.286125	1.44204e-06	0.0389395	0.686	0.783
SPIN1	-0.286205	4.32778e-10	1.16863e-05	0.423	0.609
LAMTOR5	-0.286482	1.55585e-08	0.000420126	0.85	0.868
MAN2A1	-0.286539	4.21378e-10	1.13785e-05	0.405	0.609
GK	-0.286912	6.97466e-13	1.88337e-08	0.118	0.363
PWAR6	-0.287174	2.42914e-14	6.55942e-10	0.109	0.367
NDUFAF8	-0.287194	8.50164e-08	0.0022957	0.541	0.697
AMDHD2	-0.28753	1.6802e-09	4.53704e-05	0.386	0.599
RNF115	-0.287803	9.25205e-10	2.49833e-05	0.345	0.554
BRWD3	-0.287843	2.19744e-10	5.93375e-06	0.241	0.444
ZNF704	-0.287916	7.30741e-10	1.97322e-05	0.232	0.445
POGZ	-0.288166	3.62134e-09	9.77871e-05	0.35	0.545
EID1	-0.288282	6.53094e-09	0.000176355	0.895	0.907
ACSL1	-0.28862	3.33102e-11	8.99475e-07	0.359	0.578
WBP1L	-0.28903	2.16112e-12	5.83567e-08	0.282	0.513
CALM3	-0.289403	1.98021e-08	0.000534715	0.927	0.899
TMEM230	-0.289474	4.7921e-07	0.0129401	0.773	0.84
GPX7	-0.290058	1.20795e-15	3.26181e-11	0.127	0.401
SMIM19	-0.29148	2.04143e-11	5.51247e-07	0.509	0.673
CTDSP2	-0.291595	1.60284e-09	4.32816e-05	0.418	0.587
UBE3A	-0.292262	1.74508e-06	0.0471225	0.582	0.705
COA5	-0.292807	2.52992e-09	6.83155e-05	0.509	0.68
TMEM144	-0.293189	8.26156e-14	2.23087e-09	0.332	0.605
TUSC2	-0.293366	1.07725e-08	0.00029089	0.473	0.646
CAMK1D	-0.294173	1.50009e-08	0.000405069	0.4	0.578
TFPT	-0.295125	6.55894e-09	0.000177111	0.609	0.742
CLN5	-0.29685	1.0265e-11	2.77185e-07	0.368	0.593
BEST1	-0.297253	1.62901e-15	4.39881e-11	0.123	0.391
SLC22A23	-0.297727	2.42156e-16	6.53894e-12	0.127	0.408
CARHSP1	-0.297921	1.08506e-08	0.000292999	0.341	0.539
MSRB2	-0.298414	3.68642e-08	0.000995444	0.605	0.737
ZEB2	-0.298669	2.79563e-08	0.000754904	0.755	0.83
SNX24	-0.299117	3.82638e-10	1.03324e-05	0.405	0.611
CSF3R	-0.299314	7.05531e-16	1.90515e-11	0.05	0.317
TMEM251	-0.299699	5.89639e-13	1.5922e-08	0.323	0.561
LSM8	-0.300091	4.40973e-07	0.0119076	0.686	0.773
MAN1C1	-0.300103	4.68924e-17	1.26623e-12	0.068	0.348
SH3BGRL	-0.300156	5.87504e-10	1.58644e-05	0.923	0.916
DPP7	-0.30091	6.46818e-08	0.0017466	0.909	0.892
MRO	-0.301884	1.68231e-18	4.54275e-14	0	0.271
SEMA3A	-0.302814	3.55265e-14	9.59321e-10	0.118	0.362
ATG10	-0.302823	4.01524e-09	0.000108424	0.195	0.382
ATP5PF	-0.30284	1.62363e-08	0.000438428	0.918	0.903
TEN1	-0.303079	7.83237e-13	2.11498e-08	0.286	0.528
ME1	-0.303559	1.43731e-19	3.88117e-15	0.055	0.363
ATPAF2	-0.304431	4.31139e-09	0.000116421	0.386	0.574
HSDL2	-0.305471	7.95305e-07	0.0214756	0.673	0.758
CYP27A1	-0.30562	1.47278e-15	3.97695e-11	0.118	0.398
ORAI3	-0.30579	1.0439e-08	0.000281884	0.686	0.792
RASSF2	-0.306102	1.07035e-06	0.0289027	0.605	0.735
MRAS	-0.306115	1.10316e-13	2.97886e-09	0.155	0.398
LINC00900	-0.306327	1.66873e-23	4.50608e-19	0.005	0.336
TNPO1	-0.307819	4.19665e-08	0.00113322	0.582	0.72
OXLD1	-0.308152	1.39193e-11	3.75863e-07	0.473	0.66
ATP6V1D	-0.308557	8.2754e-07	0.0223461	0.686	0.777
RREB1	-0.308951	2.78588e-07	0.0075227	0.45	0.615
MDFI	-0.308983	6.16636e-13	1.6651e-08	0.077	0.299
RPN2	-0.309045	7.19051e-09	0.000194165	0.877	0.884
PRR15	-0.30913	4.85548e-19	1.31113e-14	0.091	0.387
SERINC1	-0.309152	7.29648e-10	1.97027e-05	0.755	0.836
ARMC9	-0.309448	7.27551e-14	1.96461e-09	0.045	0.271
TMSB4X	-0.309857	2.74865e-18	7.42217e-14	1	0.998
CCNI	-0.310543	3.93328e-10	1.0621e-05	0.932	0.92
ARID5A	-0.31121	2.33589e-07	0.0063076	0.555	0.705
STX6	-0.311808	6.13225e-10	1.65589e-05	0.523	0.693
TAX1BP1	-0.311945	1.88203e-07	0.00508205	0.877	0.888
ATXN1	-0.312451	3.95671e-08	0.00106843	0.423	0.579
SAT2	-0.312505	1.78041e-07	0.00480764	0.85	0.869
TRIM38	-0.312873	1.04609e-06	0.0282475	0.605	0.725
UQCR11	-0.312911	1.98354e-13	5.35615e-09	0.927	0.907
RAB18	-0.313139	2.14107e-09	5.78153e-05	0.532	0.696
CCDC69	-0.313825	1.64776e-12	4.44945e-08	0.364	0.597
SARAF	-0.315133	2.77247e-08	0.000748649	0.882	0.895
AP2M1	-0.315195	1.29077e-11	3.48546e-07	0.955	0.919
AC245297.3	-0.315809	3.37414e-07	0.0091112	0.345	0.509
SRP14	-0.315869	9.52889e-15	2.57309e-10	0.982	0.949
RAB9A	-0.316763	1.68642e-12	4.55383e-08	0.323	0.559
BAG1	-0.31691	2.1486e-09	5.80185e-05	0.568	0.733
SSBP3	-0.317105	1.57671e-10	4.25759e-06	0.368	0.574
CARD16	-0.317106	1.26814e-06	0.0342437	0.573	0.703
MLXIP	-0.317214	2.17231e-09	5.86588e-05	0.45	0.632
SLC25A20	-0.317231	7.89157e-17	2.13096e-12	0.159	0.435
EFR3A	-0.317275	2.62311e-09	7.08318e-05	0.5	0.677
TMIGD3	-0.31752	1.25394e-16	3.38601e-12	0.205	0.495
MIEN1	-0.318255	2.50841e-09	6.77346e-05	0.686	0.769
GGA1	-0.318346	3.8269e-07	0.0103338	0.55	0.688
DCTN5	-0.319822	3.53778e-13	9.55307e-09	0.255	0.498
PLBD1	-0.320196	3.79187e-10	1.02392e-05	0.382	0.585
ENY2	-0.320852	3.37335e-07	0.00910905	0.809	0.879
C2	-0.321138	2.84912e-10	7.69347e-06	0.114	0.311
RALGAPA2	-0.321312	1.29612e-10	3.49992e-06	0.309	0.516
FAM110B	-0.321348	3.07425e-14	8.30141e-10	0.136	0.392
NUDT14	-0.321405	4.79076e-13	1.29365e-08	0.364	0.585
SEC11C	-0.322076	4.77504e-14	1.2894e-09	0.314	0.586
DICER1	-0.322842	1.84226e-08	0.000497464	0.677	0.783
PADI2	-0.322856	4.03109e-15	1.08852e-10	0.118	0.383
NARF	-0.322947	1.62596e-08	0.000439058	0.409	0.594
DSE	-0.323661	9.45475e-08	0.00255307	0.559	0.716
TMEM59	-0.324305	4.56676e-09	0.000123316	0.882	0.884
FLNB	-0.324463	4.69277e-16	1.26719e-11	0.095	0.373
TMEM219	-0.324542	3.38058e-11	9.12859e-07	0.886	0.884
SEC61B	-0.324869	1.34057e-10	3.61994e-06	0.918	0.912
INPPL1	-0.324907	7.74901e-08	0.00209247	0.336	0.514
DBP	-0.32577	2.75502e-10	7.43937e-06	0.323	0.535
COPS9	-0.325799	3.97315e-12	1.07287e-07	0.873	0.878
COX5B	-0.326599	1.65282e-14	4.46311e-10	0.945	0.918
MILR1	-0.326897	2.76174e-07	0.00745753	0.686	0.773
RAB14	-0.326949	2.75311e-08	0.000743423	0.786	0.851
EPM2AIP1	-0.327156	5.21254e-12	1.40754e-07	0.195	0.437
ARHGEF12	-0.327747	2.06193e-09	5.56784e-05	0.364	0.569
NAA38	-0.328073	7.52777e-10	2.03272e-05	0.723	0.82
GGA2	-0.328594	1.07649e-12	2.90685e-08	0.432	0.675
JTB	-0.328692	1.44064e-12	3.89016e-08	0.845	0.866
RAB5C	-0.328729	3.67757e-10	9.93054e-06	0.932	0.908
GPX3	-0.33015	1.03375e-06	0.0279143	0.314	0.486
LINC00847	-0.330989	4.58707e-17	1.23865e-12	0.145	0.443
ITPRIPL2	-0.331309	2.07885e-08	0.000561351	0.55	0.686
NDUFA5	-0.331372	4.10815e-10	1.10932e-05	0.632	0.755
NBR1	-0.332053	2.18362e-12	5.89643e-08	0.332	0.563
NCSTN	-0.332162	9.55301e-15	2.5796e-10	0.414	0.674
FAM213A	-0.332249	1.461e-10	3.94514e-06	0.659	0.792
GDE1	-0.332948	3.21114e-10	8.67105e-06	0.641	0.761
TWF1	-0.333021	2.29692e-08	0.000620236	0.541	0.682
RNASEH2C	-0.333539	2.49472e-09	6.73649e-05	0.586	0.734
SNF8	-0.334453	9.51952e-09	0.000257056	0.682	0.805
GABARAPL1	-0.334853	1.1696e-06	0.0315826	0.736	0.824
COX7A2L	-0.335016	3.82407e-08	0.00103261	0.827	0.867
RNF170	-0.335455	4.32391e-14	1.16758e-09	0.291	0.533
PFDN5	-0.335477	7.2111e-29	1.94721e-24	0.991	0.947
ARHGEF40	-0.33574	3.65956e-12	9.88192e-08	0.4	0.606
UQCRB	-0.335909	1.0336e-23	2.79104e-19	0.991	0.939
SSU72	-0.33617	3.8751e-09	0.000104639	0.741	0.837
IFI44	-0.337051	2.8831e-16	7.78524e-12	0.109	0.381
NDUFA2	-0.337122	5.85395e-11	1.58074e-06	0.9	0.902
MERTK	-0.337327	1.45535e-08	0.000392987	0.541	0.728
AHR	-0.337744	1.06053e-10	2.86376e-06	0.391	0.611
ARL6IP1	-0.337929	4.54144e-13	1.22632e-08	0.886	0.889
TFEC	-0.338368	1.0042e-09	2.71165e-05	0.468	0.675
FAM91A1	-0.338687	4.45654e-12	1.2034e-07	0.318	0.533
POR	-0.338954	1.27551e-09	3.44426e-05	0.391	0.585
GCHFR	-0.339419	2.04044e-12	5.50981e-08	0.286	0.537
NAGK	-0.339432	1.71894e-10	4.64165e-06	0.741	0.837
TMEM106B	-0.339833	1.16998e-15	3.1593e-11	0.245	0.527
NAGLU	-0.340701	2.28333e-12	6.16569e-08	0.436	0.675
RRAGD	-0.341295	1.93067e-11	5.21338e-07	0.45	0.653
WDR26	-0.341773	6.71348e-12	1.81284e-07	0.482	0.672
CPQ	-0.344066	3.15872e-13	8.5295e-09	0.4	0.642
LSM3	-0.345032	8.15797e-11	2.2029e-06	0.686	0.801
UBE2R2	-0.345071	7.29827e-09	0.000197075	0.773	0.816
CNIH1	-0.345098	2.44696e-11	6.60752e-07	0.559	0.731
ZFP36L2	-0.346268	5.85327e-08	0.00158056	0.786	0.866
ZNF91	-0.346442	1.02749e-13	2.77453e-09	0.295	0.556
GLA	-0.346767	3.91256e-08	0.00105651	0.468	0.615
SLC45A4	-0.347597	1.42373e-14	3.84449e-10	0.195	0.456
EPHX1	-0.34856	1.69427e-11	4.57503e-07	0.341	0.569
FABP3	-0.348998	1.60432e-15	4.33216e-11	0.095	0.37
USF2	-0.349217	8.59829e-11	2.3218e-06	0.723	0.804
MYL5	-0.349266	2.54046e-14	6.86e-10	0.386	0.639
ATP6V1A	-0.349528	1.74548e-11	4.71333e-07	0.505	0.727
NDUFA8	-0.349749	9.87596e-12	2.66681e-07	0.532	0.722
AAMDC	-0.352458	1.80643e-13	4.8779e-09	0.4	0.618
LAMTOR1	-0.35335	3.85117e-15	1.03993e-10	0.955	0.924
CASP4	-0.354224	1.14449e-12	3.09047e-08	0.464	0.681
CMPK2	-0.354345	3.78991e-20	1.02339e-15	0.073	0.384
ORMDL1	-0.354644	6.09285e-07	0.0164525	0.605	0.72
SOCS2	-0.355336	7.88141e-15	2.12822e-10	0.218	0.489
CHURC1	-0.355506	1.57505e-10	4.2531e-06	0.75	0.836
IDH1	-0.35583	5.48435e-11	1.48094e-06	0.75	0.847
NOP10	-0.357786	3.76647e-15	1.01706e-10	0.964	0.928
ZDHHC12	-0.357973	4.89795e-16	1.32259e-11	0.495	0.719
CHMP5	-0.358223	1.57388e-11	4.24995e-07	0.705	0.827
SYCE1L	-0.36015	6.04912e-19	1.63344e-14	0.191	0.507
SCARB1	-0.360313	7.10619e-13	1.91888e-08	0.409	0.626
NBEAL1	-0.360328	1.87094e-12	5.05209e-08	0.459	0.666
SLC17A5	-0.360741	4.55783e-19	1.23075e-14	0.223	0.561
ABRACL	-0.360998	5.26799e-08	0.00142251	0.823	0.843
TIMM8B	-0.361102	2.75539e-12	7.44037e-08	0.709	0.808
SMIM14	-0.361502	6.61025e-12	1.78497e-07	0.418	0.647
DPEP2	-0.361929	4.10959e-17	1.10971e-12	0.136	0.434
TMEM30A	-0.362979	1.3213e-09	3.5679e-05	0.668	0.772
ITGAE	-0.36462	4.4432e-14	1.1998e-09	0.332	0.582
CYP46A1	-0.364856	2.89425e-19	7.81535e-15	0.036	0.335
GSTZ1	-0.365166	8.65979e-16	2.3384e-11	0.35	0.622
H6PD	-0.368388	4.17744e-16	1.12803e-11	0.259	0.542
FAM200B	-0.36869	1.01905e-15	2.75174e-11	0.345	0.604
CSF1R	-0.368757	1.72162e-16	4.6489e-12	0.95	0.92
STAT3	-0.368988	2.41729e-08	0.00065274	0.632	0.776
FAM107B	-0.369573	2.92874e-10	7.90847e-06	0.364	0.581
LAMP1	-0.370238	4.60662e-11	1.24393e-06	0.859	0.877
MCFD2	-0.370996	3.90316e-11	1.05397e-06	0.664	0.784
IDH2	-0.37124	3.47572e-07	0.00938549	0.809	0.879
FMR1	-0.371262	1.10833e-14	2.99282e-10	0.3	0.559
TRIR	-0.371303	1.86244e-12	5.02914e-08	0.895	0.898
TSPAN13	-0.371714	1.44028e-14	3.8892e-10	0.282	0.53
CLEC7A	-0.37205	5.56417e-07	0.0150249	0.645	0.759
PCNA	-0.372466	1.47849e-12	3.99237e-08	0.323	0.559
TAX1BP3	-0.372608	3.58164e-10	9.6715e-06	0.473	0.652
SAMSN1	-0.372998	8.99827e-07	0.024298	0.868	0.866
SEPHS2	-0.373307	1.27091e-11	3.43185e-07	0.586	0.748
UROS	-0.373436	1.24686e-14	3.36689e-10	0.468	0.685
UBA6	-0.37362	3.10686e-07	0.00838945	0.555	0.694
BROX	-0.373903	1.34243e-10	3.62496e-06	0.459	0.648
SYNGR2	-0.374154	6.76935e-10	1.82793e-05	0.836	0.859
TMEM126B	-0.374212	5.81296e-15	1.56967e-10	0.368	0.613
SLC7A2	-0.374377	5.40757e-23	1.46021e-18	0.027	0.365
ETFRF1	-0.374625	1.08359e-16	2.92602e-12	0.318	0.59
CYBA	-0.374965	4.26834e-21	1.15258e-16	0.991	0.935
HMGN3	-0.375122	5.55568e-11	1.5002e-06	0.782	0.865
RAB31	-0.376596	5.85053e-10	1.57982e-05	0.827	0.866
LMBRD1	-0.376692	4.0055e-16	1.0816e-11	0.4	0.657
HIF1A	-0.378023	2.27046e-08	0.000613091	0.759	0.833
SLC44A1	-0.379285	8.27881e-18	2.23553e-13	0.295	0.586
HPS3	-0.379466	2.33084e-13	6.29398e-09	0.423	0.649
HLA-A	-0.382017	2.54157e-13	6.863e-09	0.977	0.914
C3AR1	-0.382376	2.32883e-13	6.28854e-09	0.864	0.887
SMIM7	-0.382488	8.66828e-15	2.3407e-10	0.659	0.803
KTN1	-0.382622	4.98647e-11	1.3465e-06	0.864	0.891
HSD17B4	-0.383094	3.19226e-11	8.62006e-07	0.495	0.68
FMNL3	-0.384499	1.55142e-12	4.18931e-08	0.391	0.631
ATP6V0D1	-0.38453	3.23814e-12	8.74396e-08	0.841	0.877
CPM	-0.384545	1.53607e-11	4.14784e-07	0.305	0.537
SCD	-0.385048	1.60032e-09	4.32136e-05	0.491	0.682
PALLD	-0.38601	1.35682e-17	3.66382e-13	0.291	0.588
AHCY	-0.386055	3.35652e-12	9.06361e-08	0.509	0.682
ARPC1A	-0.388248	9.01344e-13	2.4339e-08	0.777	0.853
NDUFB7	-0.389657	2.38972e-13	6.45296e-09	0.859	0.89
OLFML2B	-0.390293	4.78694e-16	1.29262e-11	0.359	0.616
CCR3	-0.390704	1.95876e-17	5.28925e-13	0.045	0.322
AKAP6	-0.391719	3.7326e-17	1.00791e-12	0.127	0.409
COX4I1	-0.391769	5.03009e-30	1.35828e-25	0.986	0.947
UBL3	-0.391961	1.33284e-12	3.59908e-08	0.614	0.771
H2AFJ	-0.392013	3.29679e-12	8.90233e-08	0.868	0.899
ASCL2	-0.392138	4.35349e-21	1.17557e-16	0.195	0.516
ABCG1	-0.393385	1.40707e-15	3.79952e-11	0.541	0.759
FAM120AOS	-0.393407	8.82791e-17	2.3838e-12	0.386	0.651
MMP24OS	-0.395058	4.40673e-13	1.18995e-08	0.764	0.85
IFI35	-0.397114	1.72296e-10	4.6525e-06	0.427	0.609
COMMD7	-0.397203	3.08574e-11	8.33241e-07	0.75	0.83
AP1B1	-0.39754	7.67641e-13	2.07286e-08	0.895	0.898
ABCD1	-0.398753	9.3404e-19	2.52219e-14	0.241	0.548
MYL6B	-0.399683	2.16713e-19	5.8519e-15	0.509	0.731
NCKAP1L	-0.39974	4.92264e-14	1.32926e-09	0.868	0.875
SMPDL3A	-0.399829	2.41917e-15	6.5325e-11	0.364	0.619
CXXC5	-0.400177	2.23534e-12	6.03609e-08	0.655	0.799
ATP5MPL	-0.402347	3.27032e-22	8.83085e-18	0.941	0.914
WIPF1	-0.40273	2.16708e-16	5.85176e-12	0.432	0.69
UHRF1BP1	-0.403021	8.25853e-17	2.23005e-12	0.291	0.569
SIPA1L2	-0.403244	4.114e-19	1.1109e-14	0.2	0.512
BRK1	-0.403343	1.31034e-23	3.53832e-19	0.977	0.924
EAPP	-0.403794	4.25163e-12	1.14807e-07	0.536	0.704
UBE2L6	-0.404701	3.59956e-12	9.71989e-08	0.65	0.785
C14orf119	-0.404874	2.76605e-14	7.46916e-10	0.605	0.777
TRIM8	-0.406251	2.17382e-09	5.86998e-05	0.582	0.732
CNDP2	-0.407002	1.48161e-10	4.0008e-06	0.568	0.712
NUAK1	-0.407081	8.60694e-13	2.32413e-08	0.286	0.548
TM2D2	-0.407656	5.86463e-12	1.58363e-07	0.65	0.779
NR1H3	-0.410054	1.24421e-14	3.35973e-10	0.264	0.544
SLC30A1	-0.41019	2.74525e-27	7.413e-23	0.177	0.564
CD163	-0.410392	2.51033e-13	6.77866e-09	0.345	0.668
CHMP3	-0.410449	1.67772e-12	4.53035e-08	0.718	0.844
SOAT1	-0.411212	1.0671e-16	2.8815e-12	0.314	0.59
PDCD6	-0.41122	2.76473e-12	7.46561e-08	0.809	0.866
OSTM1	-0.411267	1.13881e-19	3.07512e-15	0.418	0.686
HIST1H2AC	-0.412505	9.55004e-13	2.5788e-08	0.277	0.528
MYO9B	-0.412833	9.38579e-15	2.53445e-10	0.777	0.869
MXD4	-0.412976	3.57772e-13	9.66091e-09	0.714	0.812
RAB13	-0.413213	7.98544e-13	2.15631e-08	0.755	0.86
TMEM60	-0.41337	3.80623e-20	1.0278e-15	0.405	0.694
ZNF706	-0.413597	2.87335e-12	7.75892e-08	0.741	0.843
CD180	-0.413959	4.6748e-12	1.26234e-07	0.386	0.603
INAFM2	-0.415582	4.08551e-17	1.10321e-12	0.35	0.634
PCYOX1	-0.416871	2.25957e-16	6.10151e-12	0.477	0.711
C5AR2	-0.417832	7.47751e-14	2.01915e-09	0.214	0.458
SLC36A1	-0.418505	1.15945e-24	3.13085e-20	0.132	0.501
TMEM208	-0.418974	8.47922e-19	2.28964e-14	0.573	0.772
EIF4EBP2	-0.419767	1.83158e-17	4.94581e-13	0.391	0.649
USP9X	-0.421274	1.57206e-16	4.24504e-12	0.532	0.739
LINC01857	-0.421495	1.5189e-26	4.10149e-22	0.009	0.374
GPX4	-0.42305	2.18787e-28	5.90789e-24	0.991	0.947
LAP3	-0.424147	1.3993e-09	3.77854e-05	0.814	0.881
MDM2	-0.424954	2.74543e-09	7.41349e-05	0.468	0.635
MFSD1	-0.426075	1.1774e-15	3.17933e-11	0.8	0.876
TMBIM6	-0.428694	2.79212e-26	7.53956e-22	0.968	0.927
ABR	-0.428792	1.21478e-18	3.28026e-14	0.4	0.673
SUMO2	-0.42894	1.59593e-25	4.30948e-21	0.973	0.928
LYRM2	-0.42901	5.01274e-13	1.35359e-08	0.595	0.75
PICALM	-0.430798	5.06218e-14	1.36694e-09	0.645	0.792
HSD17B14	-0.430859	5.97882e-18	1.61446e-13	0.423	0.716
MPHOSPH8	-0.432007	2.73686e-09	7.39035e-05	0.609	0.756
FCGR3A	-0.432919	1.32926e-25	3.58941e-21	0.364	0.783
PKD2L1	-0.433552	5.96682e-24	1.61122e-19	0.068	0.417
SLC40A1	-0.433657	7.98537e-21	2.15629e-16	0.509	0.795
IQGAP2	-0.433991	9.19412e-12	2.48269e-07	0.836	0.863
ELOVL5	-0.437687	1.5155e-17	4.09231e-13	0.345	0.577
DYNLL1	-0.438742	4.24154e-17	1.14534e-12	0.941	0.931
ARID1B	-0.4391	2.90043e-12	7.83203e-08	0.5	0.68
NDUFB5	-0.442238	2.25075e-15	6.07769e-11	0.905	0.899
EMC3	-0.442398	8.04792e-16	2.17318e-11	0.7	0.811
TRIM56	-0.442644	2.32982e-17	6.29121e-13	0.318	0.612
TMEM51	-0.443939	5.25708e-17	1.41957e-12	0.414	0.673
SWAP70	-0.444977	2.04308e-12	5.51693e-08	0.623	0.783
JPT1	-0.44744	4.16626e-12	1.12502e-07	0.864	0.89
CHCHD1	-0.447453	1.20057e-15	3.2419e-11	0.741	0.857
RABGAP1L	-0.447767	1.10554e-16	2.98528e-12	0.368	0.616
HDLBP	-0.448617	5.83673e-14	1.57609e-09	0.882	0.882
ADPGK	-0.448869	2.09515e-16	5.65752e-12	0.582	0.773
SDSL	-0.449122	9.09208e-20	2.45514e-15	0.327	0.617
MPP1	-0.449977	2.64041e-15	7.12991e-11	0.536	0.741
TRDN	-0.450709	2.44453e-24	6.60096e-20	0.059	0.424
OAZ1	-0.452061	5.60098e-31	1.51243e-26	0.977	0.96
ATP2B1	-0.453464	9.48718e-10	2.56182e-05	0.755	0.847
LYPLAL1	-0.454961	2.737e-19	7.39073e-15	0.386	0.658
GSTP1	-0.45554	7.14464e-14	1.92927e-09	0.964	0.926
TMEM87B	-0.456502	3.28799e-16	8.87856e-12	0.273	0.535
RAP1A	-0.457275	3.99581e-13	1.07899e-08	0.873	0.903
CLTA	-0.458494	9.80792e-28	2.64843e-23	0.982	0.936
LPAR6	-0.45888	1.31114e-09	3.54046e-05	0.827	0.885
SYT4	-0.461535	1.03427e-23	2.79284e-19	0.023	0.363
CRYBA2	-0.463105	8.99319e-14	2.42843e-09	0	0.208
SLC35F6	-0.463343	2.11658e-18	5.71539e-14	0.391	0.65
GLRX	-0.463742	4.97476e-10	1.34333e-05	0.827	0.863
ADD3	-0.466774	4.51672e-21	1.21965e-16	0.382	0.674
OAS1	-0.467705	2.21214e-19	5.97343e-15	0.141	0.451
HEXA	-0.468391	3.85605e-19	1.04125e-14	0.895	0.901
PIM1	-0.469643	6.75488e-24	1.82402e-19	0.195	0.556
ZSCAN16-AS1	-0.469997	7.80404e-20	2.10732e-15	0.491	0.74
KIAA1147	-0.472295	3.68713e-20	9.95637e-16	0.268	0.573
PLA2G7	-0.472335	1.88115e-12	5.07967e-08	0.495	0.737
COX7C	-0.473096	5.8388e-39	1.57665e-34	0.991	0.945
PLD4	-0.473447	1.11113e-12	3.00039e-08	0.836	0.877
QKI	-0.473987	1.90894e-18	5.1547e-14	0.927	0.919
ANAPC16	-0.474057	2.18019e-18	5.88717e-14	0.768	0.856
YIPF4	-0.474136	8.73343e-15	2.35829e-10	0.536	0.727
SMAD7	-0.474185	3.78271e-29	1.02144e-24	0.082	0.495
MMP14	-0.474633	5.55869e-20	1.50101e-15	0.432	0.704
LAMTOR4	-0.474929	2.24231e-22	6.0549e-18	0.927	0.908
GCLC	-0.475317	4.11583e-17	1.1114e-12	0.473	0.704
GTF2I	-0.475564	3.10913e-15	8.39558e-11	0.818	0.898
AC244090.1	-0.4771	9.22696e-24	2.49156e-19	0.286	0.6
CIB1	-0.477716	4.53295e-15	1.22403e-10	0.777	0.843
TMEM86A	-0.478191	7.96282e-24	2.1502e-19	0.318	0.659
ACP5	-0.478843	5.7906e-22	1.56364e-17	0.045	0.376
SPP1	-0.479161	1.09898e-10	2.96756e-06	0.677	0.939
FKBP15	-0.48104	7.40506e-15	1.99959e-10	0.632	0.789
STAT2	-0.481229	5.22129e-22	1.40991e-17	0.286	0.616
STX7	-0.481589	2.55307e-14	6.89406e-10	0.65	0.809
AGO1	-0.484039	9.51887e-24	2.57038e-19	0.255	0.581
SYS1	-0.484113	2.29915e-23	6.20841e-19	0.364	0.655
ZNF124	-0.485664	4.19552e-21	1.13292e-16	0.286	0.588
DST	-0.486751	1.57095e-12	4.24203e-08	0.65	0.801
LGMN	-0.488015	4.33449e-13	1.17044e-08	0.927	0.902
CD36	-0.488699	9.2931e-27	2.50942e-22	0.8	0.9
CABLES1	-0.491275	7.68182e-21	2.07432e-16	0.223	0.537
MYO1F	-0.491507	7.46843e-13	2.0167e-08	0.745	0.856
SLC23A2	-0.493185	2.12392e-24	5.73521e-20	0.236	0.584
PLOD2	-0.493277	5.83074e-26	1.57447e-21	0.086	0.467
TM6SF1	-0.493696	7.63927e-25	2.06283e-20	0.341	0.664
SEC14L1	-0.494504	5.86154e-15	1.58279e-10	0.723	0.832
GCNT1	-0.494768	5.12067e-18	1.38273e-13	0.345	0.62
SORL1	-0.494865	2.96727e-29	8.01251e-25	0.173	0.577
LY96	-0.498875	7.20146e-21	1.94461e-16	0.614	0.826
KCNE3	-0.504342	1.96235e-26	5.29893e-22	0.305	0.666
ADAMDEC1	-0.506369	1.24068e-20	3.3502e-16	0.059	0.377
SP110	-0.506523	1.77148e-14	4.78353e-10	0.423	0.654
SAMHD1	-0.507428	4.64515e-15	1.25433e-10	0.864	0.903
TLR8	-0.507439	1.71956e-27	4.64332e-23	0.109	0.493
RNF7	-0.508193	1.77483e-22	4.79259e-18	0.85	0.89
TRPS1	-0.508656	1.18853e-15	3.20939e-11	0.441	0.662
SLC31A1	-0.51072	1.59298e-22	4.30152e-18	0.477	0.757
PLSCR1	-0.510979	1.68501e-19	4.55004e-15	0.645	0.831
VASH1	-0.512112	3.72463e-21	1.00576e-16	0.455	0.722
SNX18	-0.512898	5.03551e-22	1.35974e-17	0.591	0.798
TBC1D4	-0.513078	7.83099e-15	2.1146e-10	0.477	0.696
PTRHD1	-0.513451	1.55504e-23	4.19908e-19	0.527	0.762
METTL7A	-0.513616	3.07514e-22	8.3038e-18	0.327	0.656
ANXA5	-0.515111	2.57352e-20	6.94928e-16	0.909	0.921
COX14	-0.516325	6.94834e-22	1.87626e-17	0.855	0.879
HERC5	-0.517147	3.20179e-22	8.6458e-18	0.164	0.514
OTOA	-0.51815	7.79997e-28	2.10623e-23	0.105	0.51
MGLL	-0.518154	2.41335e-20	6.51678e-16	0.214	0.564
SCAND1	-0.519489	1.90767e-20	5.15127e-16	0.791	0.884
CLTC	-0.520622	3.29055e-20	8.88548e-16	0.877	0.908
SYK	-0.521959	4.82282e-18	1.30231e-13	0.677	0.806
GLUL	-0.52245	9.52705e-18	2.57259e-13	0.909	0.928
FYB1	-0.523377	4.66206e-12	1.2589e-07	0.823	0.884
NPEPPS	-0.526676	3.6061e-23	9.73754e-19	0.532	0.776
CD63	-0.528696	1.43395e-32	3.87209e-28	0.995	0.947
C6orf62	-0.530219	3.74985e-17	1.01257e-12	0.645	0.807
CAPRIN2	-0.5305	1.09819e-16	2.96543e-12	0.132	0.409
BLOC1S1	-0.540075	1.54916e-23	4.18319e-19	0.841	0.9
PDK4	-0.542099	1.43734e-17	3.88124e-13	0.486	0.745
MAGED2	-0.543422	1.28279e-16	3.46393e-12	0.727	0.847
ENG	-0.544205	5.17786e-12	1.39818e-07	0.85	0.855
PEBP1	-0.546351	5.15453e-21	1.39188e-16	0.95	0.921
RBP1	-0.548321	1.01796e-11	2.7488e-07	0.214	0.431
TLR4	-0.548614	1.59194e-24	4.29872e-20	0.441	0.762
LRRC4	-0.550185	2.2155e-23	5.98253e-19	0.214	0.558
N4BP2L2	-0.55051	8.59544e-08	0.00232103	0.841	0.881
SCARB2	-0.552516	4.41007e-19	1.19085e-14	0.677	0.839
ADAM28	-0.555917	3.72272e-18	1.00525e-13	0.514	0.729
BMP2K	-0.556218	3.67591e-16	9.92607e-12	0.818	0.877
TRAPPC2L	-0.559458	1.21736e-25	3.28724e-21	0.664	0.83
TIMP2	-0.559807	1.53753e-25	4.1518e-21	0.932	0.904
SERP1	-0.560248	1.18821e-28	3.20851e-24	0.941	0.918
MRPS6	-0.560429	1.81809e-18	4.90939e-14	0.586	0.759
NCEH1	-0.561201	2.2912e-25	6.18693e-21	0.341	0.654
NHLRC3	-0.561371	6.26886e-22	1.69278e-17	0.477	0.729
GALNT10	-0.561938	2.17036e-28	5.86061e-24	0.227	0.604
GLIPR1	-0.563033	5.1422e-20	1.38855e-15	0.686	0.836
ISCU	-0.563769	1.87757e-23	5.07e-19	0.759	0.856
SVBP	-0.564603	3.3484e-26	9.04169e-22	0.5	0.755
SLC6A6	-0.565263	2.0899e-23	5.64336e-19	0.395	0.7
POLR2J	-0.567833	1.72098e-27	4.64716e-23	0.764	0.869
PLXNC1	-0.568874	4.09227e-25	1.10504e-20	0.377	0.699
BARX1	-0.569747	7.99976e-24	2.16017e-19	0.032	0.384
PRKAR1A	-0.57004	7.16993e-23	1.9361e-18	0.836	0.901
SLC5A3	-0.571809	1.66843e-15	4.50526e-11	0.264	0.546
MBD4	-0.572271	2.80141e-16	7.56464e-12	0.568	0.758
DAPK1	-0.572515	7.90576e-26	2.13479e-21	0.227	0.579
FAM89B	-0.572605	4.60234e-23	1.24277e-18	0.541	0.778
NDN	-0.573195	1.89385e-21	5.11395e-17	0.677	0.83
PARP14	-0.57394	3.2455e-16	8.76383e-12	0.564	0.755
IGF2R	-0.575706	3.02469e-25	8.16758e-21	0.477	0.749
GAPLINC	-0.579034	7.34832e-24	1.98427e-19	0.359	0.702
ST14	-0.580638	6.12478e-28	1.65388e-23	0.223	0.593
UBB	-0.580773	1.20376e-32	3.25052e-28	0.964	0.933
RHOBTB3	-0.581845	7.64009e-17	2.06305e-12	0.709	0.824
TTYH3	-0.583743	1.47242e-26	3.97598e-22	0.582	0.816
QPRT	-0.584061	3.59229e-20	9.70025e-16	0.791	0.879
TNFSF13B	-0.584708	1.75004e-22	4.72563e-18	0.3	0.628
UFC1	-0.58728	6.11049e-29	1.65002e-24	0.805	0.884
GPR137B	-0.588053	4.726e-23	1.27616e-18	0.586	0.79
RNF135	-0.589806	1.13594e-22	3.06738e-18	0.395	0.689
DVL3	-0.592172	5.1877e-25	1.40084e-20	0.4	0.711
RNF149	-0.595715	2.17161e-20	5.86401e-16	0.627	0.822
PRDX1	-0.597821	1.46262e-22	3.94951e-18	0.955	0.941
GSTO1	-0.602182	1.79415e-26	4.84475e-22	0.918	0.908
NDUFA13	-0.604982	3.04143e-32	8.21278e-28	0.927	0.921
MELTF	-0.607154	5.46464e-13	1.47562e-08	0.091	0.322
EVI2B	-0.60734	6.03375e-29	1.62929e-24	0.486	0.793
SNX27	-0.610712	3.75226e-27	1.01322e-22	0.514	0.773
ANOS1	-0.612392	9.4537e-37	2.55278e-32	0.182	0.624
GIMAP1	-0.614062	3.28381e-22	8.86727e-18	0.436	0.716
POLD4	-0.615235	3.57075e-32	9.6421e-28	0.395	0.714
FCHO2	-0.616141	4.29359e-18	1.1594e-13	0.559	0.757
DBI	-0.616367	1.82279e-19	4.92209e-15	0.777	0.876
ABHD12	-0.622039	2.19138e-22	5.91739e-18	0.695	0.852
NTAN1	-0.624123	9.7082e-25	2.62151e-20	0.673	0.829
EPAS1	-0.625471	4.52573e-30	1.22208e-25	0.245	0.639
RNF13	-0.62588	1.37158e-27	3.70367e-23	0.791	0.86
BMF	-0.632342	5.84296e-35	1.57777e-30	0.273	0.686
UQCR10	-0.632781	3.67177e-44	9.91489e-40	0.982	0.935
MARCO	-0.633993	1.32236e-19	3.57077e-15	0.023	0.313
NDUFA4	-0.635818	3.55139e-42	9.58982e-38	0.973	0.94
RAB5IF	-0.636393	9.82901e-28	2.65413e-23	0.786	0.884
ATP6V1G1	-0.639098	1.05502e-36	2.84888e-32	0.95	0.932
MRC2	-0.639372	1.02491e-32	2.76757e-28	0.259	0.681
SGPL1	-0.644848	8.83492e-27	2.38569e-22	0.414	0.728
DOCK4	-0.646898	5.28763e-26	1.42782e-21	0.686	0.855
PCBP2	-0.65214	3.81475e-33	1.0301e-28	0.891	0.909
EIF2AK2	-0.664066	2.42173e-29	6.53939e-25	0.436	0.752
A2M	-0.667402	2.04935e-22	5.53386e-18	0.955	0.914
FAM89A	-0.671863	3.08404e-33	8.32782e-29	0.414	0.759
SLC7A8	-0.677556	2.8053e-23	7.57515e-19	0.627	0.825
GPR34	-0.678344	5.27052e-22	1.4232e-17	0.8	0.875
HLA-C	-0.678819	6.10688e-26	1.64904e-21	0.905	0.899
MS4A6A	-0.679498	3.16857e-21	8.5561e-17	0.927	0.931
ADAR	-0.679753	3.99724e-31	1.07937e-26	0.682	0.848
SLCO2B1	-0.681326	6.92169e-30	1.86906e-25	0.714	0.856
C1QC	-0.682006	4.43213e-37	1.19681e-32	0.977	0.949
C4orf3	-0.684964	1.07528e-36	2.90358e-32	0.773	0.887
NABP1	-0.685202	1.33423e-18	3.60282e-14	0.491	0.728
ABCC5	-0.690708	1.37713e-28	3.71867e-24	0.441	0.757
SLC2A5	-0.695629	3.50101e-44	9.45378e-40	0.064	0.586
PSAP	-0.696586	1.48167e-35	4.00096e-31	0.995	0.951
ATP6AP1	-0.699393	9.44155e-36	2.5495e-31	0.836	0.885
HS3ST1	-0.699579	1.38246e-33	3.73305e-29	0.173	0.598
IFI44L	-0.700477	5.53151e-31	1.49367e-26	0.032	0.448
POLR2J3.1	-0.702643	4.70986e-25	1.2718e-20	0.536	0.781
EPSTI1	-0.704094	3.33111e-31	8.995e-27	0.214	0.62
UCP2	-0.704589	7.19062e-21	1.94168e-16	0.736	0.868
ANTXR1	-0.706278	2.58717e-33	6.98613e-29	0.264	0.664
MMD	-0.706673	5.61527e-23	1.51629e-18	0.709	0.862
CD9	-0.711203	3.49421e-12	9.43543e-08	0.509	0.744
LINC01094	-0.711675	6.04585e-31	1.63256e-26	0.4	0.751
GLMP	-0.713859	1.58961e-35	4.29242e-31	0.527	0.825
NPL	-0.714428	2.19506e-29	5.92731e-25	0.682	0.874
NPC1	-0.715444	3.40834e-39	9.20354e-35	0.232	0.678
S100A13	-0.71836	1.10012e-15	2.97067e-11	0.5	0.694
RNF213	-0.720898	3.37259e-27	9.10702e-23	0.764	0.882
NUP214	-0.722967	4.40482e-33	1.18943e-28	0.355	0.702
LRPAP1	-0.724764	1.46793e-26	3.96386e-22	0.886	0.896
IFIT1	-0.732985	1.6717e-21	4.5141e-17	0.032	0.35
C15orf48	-0.734492	6.45862e-18	1.74402e-13	0.291	0.588
LYZ	-0.735593	1.76699e-36	4.7714e-32	0.232	0.68
SLC15A3	-0.736336	9.74025e-32	2.63016e-27	0.65	0.82
SERPINF1	-0.737481	4.14309e-14	1.11876e-09	0.318	0.569
CD81	-0.739631	7.18607e-56	1.94045e-51	0.982	0.952
MIAT	-0.742765	2.61549e-25	7.0626e-21	0.027	0.383
JAG1	-0.744632	3.69861e-32	9.98736e-28	0.136	0.545
RPS27L	-0.752871	2.19635e-34	5.9308e-30	0.918	0.92
BASP1	-0.759307	9.84936e-30	2.65962e-25	0.682	0.88
NQO2	-0.761448	4.99697e-29	1.34933e-24	0.632	0.838
PLD3	-0.762438	3.47449e-44	9.38217e-40	0.977	0.932
GALC	-0.762874	2.75743e-38	7.4459e-34	0.382	0.76
CKB	-0.764626	5.71148e-18	1.54227e-13	0.668	0.845
FMNL2	-0.766461	1.04477e-31	2.82119e-27	0.486	0.78
RAP2B	-0.769787	9.27395e-32	2.50425e-27	0.809	0.902
TPP1	-0.771313	1.30664e-39	3.52832e-35	0.782	0.882
PRDX6	-0.772312	1.18571e-34	3.20176e-30	0.927	0.924
GNB4	-0.775828	3.22047e-27	8.69623e-23	0.591	0.788
VMP1	-0.782437	1.70188e-25	4.59559e-21	0.586	0.806
NMRK1	-0.782623	1.31297e-32	3.54541e-28	0.445	0.749
SMS	-0.80048	2.58779e-23	6.98782e-19	0.782	0.846
IFIT3	-0.805051	2.2664e-25	6.11996e-21	0.136	0.488
YPEL3	-0.811179	4.8059e-34	1.29774e-29	0.668	0.843
TMEM37	-0.81151	1.99761e-37	5.39416e-33	0.509	0.806
CD1D	-0.820294	7.61325e-31	2.05581e-26	0.3	0.657
CSTB	-0.820524	9.89117e-40	2.67091e-35	0.991	0.948
CREG1	-0.827767	1.25329e-36	3.38427e-32	0.882	0.916
HEXB	-0.829104	8.84673e-46	2.38888e-41	0.536	0.849
CTSA	-0.833206	3.47232e-39	9.37632e-35	0.864	0.895
AKR1B1	-0.836943	5.66483e-37	1.52967e-32	0.745	0.877
CHI3L1	-0.838802	1.0958e-43	2.959e-39	0.123	0.656
GNS	-0.841859	9.87084e-40	2.66542e-35	0.627	0.853
DDIT4L	-0.842418	2.17399e-41	5.87042e-37	0.041	0.547
ABCA1	-0.854077	3.81333e-38	1.02971e-33	0.786	0.905
HBD	-0.869278	4.13389e-13	1.11627e-08	0.577	0.729
HAVCR2	-0.873503	1.46332e-39	3.9514e-35	0.75	0.879
SLC7A7	-0.881797	3.51303e-37	9.48624e-33	0.741	0.884
VAMP8	-0.886584	1.62879e-54	4.39823e-50	0.95	0.939
ATOX1	-0.895849	2.62488e-53	7.08797e-49	0.927	0.922
MAFB	-0.898982	4.84258e-40	1.30764e-35	0.886	0.921
SPATS2L	-0.903399	4.5938e-37	1.24046e-32	0.614	0.84
MARCH1	-0.904893	3.3611e-38	9.07598e-34	0.555	0.829
FTH1	-0.907515	1.65991e-57	4.48227e-53	1	0.997
HLA-B	-0.91945	5.78811e-37	1.56296e-32	0.932	0.915
LYPD1	-0.922326	1.49495e-45	4.03681e-41	0.055	0.591
LAMP2	-0.929999	6.7539e-50	1.82375e-45	0.786	0.894
MTRNR2L12	-0.933791	5.20663e-10	1.40595e-05	0.782	0.805
CTSS	-0.935875	9.28641e-50	2.50761e-45	0.945	0.923
ADI1	-0.950147	1.49634e-46	4.04056e-42	0.523	0.838
LACC1	-0.95797	4.32446e-36	1.16773e-31	0.764	0.899
B2M	-0.960656	8.67216e-77	2.34174e-72	1	0.979
SDCBP	-0.964198	8.44829e-54	2.28129e-49	0.955	0.94
CYP1B1	-0.970699	1.4741e-26	3.98051e-22	0.405	0.721
DHRS3	-0.98063	4.54799e-52	1.22809e-47	0.441	0.848
HIPK2	-1.00709	6.15064e-45	1.66086e-40	0.5	0.836
LINC01503	-1.02529	5.32037e-52	1.43666e-47	0.141	0.685
MARCKS	-1.04289	8.50997e-69	2.29795e-64	0.982	0.98
GRN	-1.05152	1.34885e-63	3.6423e-59	0.964	0.931
CPVL	-1.05241	9.63007e-46	2.60041e-41	0.686	0.895
ATP6V1F	-1.05643	2.45372e-71	6.62578e-67	0.977	0.95
HMOX1	-1.05962	2.51671e-45	6.79586e-41	0.873	0.924
MMP2	-1.061	2.1082e-52	5.69277e-48	0.232	0.748
LINC01088	-1.06374	6.34682e-12	1.71383e-07	0.018	0.21
ADORA3	-1.06777	2.55308e-46	6.89409e-42	0.323	0.778
RAB42	-1.0721	8.5782e-48	2.31637e-43	0.268	0.743
ADA	-1.08448	5.28083e-56	1.42598e-51	0.418	0.818
CTSB	-1.09079	2.88934e-49	7.80208e-45	0.995	0.948
FAM20A	-1.09805	2.4824e-67	6.70321e-63	0.159	0.778
FUCA1	-1.1016	4.66068e-36	1.25852e-31	0.927	0.925
FTL	-1.11176	1.72377e-83	4.65471e-79	1	1
ID1	-1.11217	1.40172e-21	3.78507e-17	0.209	0.513
MX1	-1.11445	1.79506e-42	4.8472e-38	0.209	0.676
BRI3	-1.12289	5.77849e-82	1.56037e-77	0.982	0.961
ASAH1	-1.12501	3.54895e-67	9.58323e-63	0.982	0.949
ATP6V0E1	-1.1418	5.70479e-72	1.54046e-67	0.927	0.925
ENHO	-1.1669	5.46188e-36	1.47487e-31	0.182	0.65
PLXDC2	-1.19206	4.50232e-62	1.21576e-57	0.809	0.912
STAT1	-1.19442	5.81075e-57	1.56908e-52	0.45	0.826
ITGAV	-1.21506	7.97387e-66	2.15318e-61	0.459	0.86
CXCL1	-1.22013	3.11128e-32	8.4014e-28	0.073	0.504
OLFML3	-1.22212	6.80109e-59	1.8365e-54	0.214	0.756
GPNMB	-1.23233	7.99829e-25	2.15978e-20	0.032	0.39
GABARAP	-1.2383	2.46593e-75	6.65876e-71	0.727	0.906
RAB32	-1.25768	1.89006e-50	5.10372e-46	0.805	0.893
RNASE6	-1.26135	3.50991e-45	9.47782e-41	0.877	0.911
CMKLR1	-1.26795	7.06894e-43	1.90882e-38	0.545	0.839
KCTD12	-1.2689	8.07569e-55	2.18068e-50	0.882	0.921
PECAM1	-1.28281	7.29003e-75	1.96853e-70	0.332	0.86
NPC2	-1.29009	6.60169e-95	1.78265e-90	0.991	0.963
RARRES2	-1.29375	4.92396e-22	1.32962e-17	0.068	0.396
ARL5A	-1.29559	2.48964e-68	6.72277e-64	0.405	0.85
SDC2	-1.3057	2.63684e-62	7.12026e-58	0.35	0.821
IFI6	-1.32494	2.60417e-50	7.03203e-46	0.345	0.765
NCOA4	-1.32629	1.55371e-67	4.19547e-63	0.809	0.911
TMEM176A	-1.32708	5.67609e-55	1.53271e-50	0.377	0.829
WNT5A	-1.33118	1.00456e-61	2.71261e-57	0.3	0.809
C1QB	-1.34097	3.48953e-72	9.42279e-68	0.986	0.965
FAM20C	-1.3879	2.4412e-64	6.59197e-60	0.7	0.895
GAL3ST4	-1.402	1.37428e-81	3.71096e-77	0.109	0.819
MS4A7	-1.4121	2.53826e-45	6.85407e-41	0.782	0.916
ISG15	-1.42446	1.08828e-35	2.93869e-31	0.382	0.728
NEAT1	-1.46709	1.2536e-38	3.38509e-34	0.864	0.931
CTSD	-1.48433	5.96975e-71	1.61201e-66	0.964	0.956
CDKN1C	-1.59338	7.38901e-66	1.99525e-61	0.35	0.845
GM2A	-1.63175	2.56082e-76	6.91498e-72	0.709	0.906
DNASE2	-1.77031	1.41508e-77	3.82114e-73	0.377	0.873
ALDH2	-1.78464	7.88214e-89	2.12841e-84	0.391	0.899
TMEM176B	-1.89718	2.21404e-74	5.97858e-70	0.464	0.896
SAT1	-1.93774	3.25563e-99	8.79118e-95	0.991	0.992
ID2	-1.9487	5.99636e-88	1.6192e-83	0.75	0.946
CTSL	-1.95805	3.19184e-78	8.61892e-74	0.786	0.939
ID3	-2.16785	3.72979e-67	1.00716e-62	0.327	0.822
NUPR1	-2.18516	2.4703e-60	6.67056e-56	0.127	0.708
CADM1	-2.32015	1.72807e-102	4.66631e-98	0.209	0.9
CRYBA4	-2.36572	1.40097e-64	3.78305e-60	0.023	0.685
C3	-2.56102	2.02664e-101	5.47253e-97	0.595	0.939
CRYBB1	-2.77893	6.16108e-69	1.66368e-64	0.514	0.887
APOE	-3.24035	3.75744e-103	1.01462e-98	0.741	0.988
APOC1	-3.48695	1.04649e-93	2.82583e-89	0.445	0.94
