# Supplementary material for: Deterministic programming of human pluripotent stem cells into microglia facilitates studying their role in health and disease
Source: Proc Natl Acad Sci U S A. 2022 Oct 17;119(43):e2123476119. doi: 10.1073/pnas.2123476119 (PMC9618131; doi:10.1073/pnas.2123476119)
Supplement: Supplementary File [file pnas.2123476119.sd03.xlsx]

## Sheet: Dataset 3A
Differentially expressed genes of MGLs, microglia in organoids vs. previously defined clusters of primary human microglia (Sankowski et al.)
gene	Cluster
CCL4	1
CCL3	1
CCL2	1
CCL4L2	1
CH25H	1
EGR3	1
EGR1	1
EGR2	1
IL1B	1
CD83	1
SRGN	1
IVNS1ABP	1
PTGS2	1
BTG2	1
EDN1	1
NR4A3	1
SGK1	1
IER3	1
CITED2	1
CSRNP1	1
HSPH1	1
NFKBIZ	1
CXorf21	1
BCL6	1
CTD-3252C9.4	1
MCL1	1
CLEC5A	1
SVOP	1
IER5	1
CDKN1A	1
GADD45B	1
OTUD1	1
PTGER4	1
KDM6B	1
IRAK2	1
NR4A2	1
KCNJ2	1
TNFSF18	1
TNF	1
FZD1	1
CXCL8	1
NFKBID	1
TNFAIP8L3	1
IL1RN	1
B3GNT5	1
RASGEF1B	1
CCL8	1
OSM	1
SPP1	1
HLA-DRA	1
HLA-DRB1	1
HSP90AA1	1
RGS1	1
ZFP36	1
IER2	1
OLR1	1
DUSP1	1
FOSB	1
DBI	1
RGS16	1
IL1A	1
KLF6	1
TSC22D2	1
CCNL1	1
DNAJB1	1
RP11-212I21.4	1
SKIL	1
RHOB	1
IFRD1	1
ARID5A	1
PDK4	1
KLF2	1
MIR222HG	1
PLK3	1
RP4-635A23.6	1
FAM53C	1
PER1	1
SPRY2	1
JUNB	1
HLA-DPB1	1
HLA-DQB1	1
DDX3X	1
PDPN	1
PLAUR	1
CXCR4	1
KLF10	1
SERPINE1	1
ACTB	1
FOS	1
HLA-DPA1	1
GPX1	1
DHRS9	1
ACTG1	1
CD14	1
RPLP2	1
APOE	1
HSPA8	1
C3AR1	1
EVI2A	1
ID2	1
CEBPB	1
EEF1B2	1
CH17-373J23.1	1
FCGR1B	1
HSPB1	1
MAFB	1
GPR183	1
GNA13	1
MIDN	1
C5AR1	1
CYTH3	1
GPN3	1
HSPA1A	1
MTRNR2L8	1
ELF1	1
EIF4E	1
CD74	2
HLA-B	2
HLA-DRB5	2
HLA-DRB1	2
HLA-DRA	2
HLA-DPB1	2
HLA-DPA1	2
IFI44L	2
ZFP36L2	2
CST3	2
C1QA	2
SELPLG	2
HTRA1	2
FGL2	2
ADGRG1	2
C3	2
HIST1H2BG	2
IGKC	2
HLA-DQB1	2
B2M	2
PSAP	2
C1QB	2
APOE	2
HLA-C	2
RPLP2	2
HLA-DQA1	2
MARCH1	2
HAMP	2
IGKC	3
ADGRG1	3
HLA-DRB1	3
C1QA	3
CST3	3
ZFP36L2	3
HTRA1	3
SELPLG	3
TMEM119	3
C3	3
GNAI2	3
FSCN1	3
GIMAP7	3
C1QB	3
PSAP	3
A2M	3
LAPTM5	3
APOE	3
C1QC	3
FOLR2	3
LYVE1	3
YWHAH	3
MARCKS	3
MAF	3
HSPA1A	3
ADAP2	3
GAL3ST4	3
ITM2C	3
LINC01268	3
MTRNR2L8	3
P2RY12	3
HAMP	3
MARCH1	3
SUCNR1	3
GIMAP1	3
CH25H	5
EGR1	5
IL1B	5
BTG2	5
OTUD1	5
EGR3	5
NR4A2	5
IER3	5
CCL2	5
IER2	5
EGR2	5
CD83	5
HLA-DRB1	5
CCL4L2	5
CCL4	5
CCL3	5
SRGN	5
SGK1	5
ZFP36	5
FOSB	5
MCL1	5
CDKN1A	5
RGS1	5
TNF	5
DBI	5
IL1A	5
CCL8	5
IRAK2	5
NR4A3	5
PTGS2	5
SPP1	5
RGS16	5
CTD-3252C9.4	5
OSM	5
FOS	5
TMSB4X	5
HLA-DRA	5
HLA-DPA1	5
DUSP1	5
JUNB	5
OLR1	5
B3GNT5	5
GPX1	5
APOE	5
CH17-373J23.1	5
CD14	5
RPS27	5
ACTG1	5
HLA-DQB1	5
HLA-DPB1	5
C3AR1	5
CITED2	5
HSPA8	5
EVI2A	5
CTD-3014M21.1	5
RPL7	5
C5AR1	5
CSRNP1	5
GADD45B	5
BCL6	5
HSPA1A	5
HSP90AA1	5
MTRNR2L8	5
NRIP1	5
SPP1	6
SLC11A1	6
RGS1	6
GLDN	6
LPL	6
SLC1A3	6
TSC22D3	6
FKBP5	6
CACNA1A	6
VSIG4	6
RGS16	6
PADI2	6
PDK4	6
DDIT4	6
SERPINE1	6
RGCC	6
RNASET2	6
CTSB	6
HLA-DRB1	6
HLA-B	6
ADGRG1	6
LGALS9	6
HIST1H2BG	6
ASAH1	6
SIGLEC8	6
CEBPD	6
TMIGD3	6
TREM2	6
ALOX5AP	6
LHFPL2	6
SLC25A37	6
C1QA	6
NEAT1	6
CTSD	6
SEC14L1	6
RP11-390P2.4	6
CCL4	6
SGK1	6
CCL3	6
KLF6	6
CD83	6
EGR3	6
SPRY1	6
PER1	6
MYO1E	6
EDN1	6
ID2	6
ZFP36	6
CCL4L2	6
APOC1	6
MAFB	6
EGR2	6
GPNMB	6
WIPF3	6
PLA2G7	6
CD9	6
CXCR4	6
FTL	6
APOE	6
B2M	6
C1QB	6
HLA-DRA	6
DUSP1	6
GPX1	6
C3AR1	6
CH25H	6
GPR34	6
LCP1	6
FCER1G	6
HLA-C	6
S100A11	6
LIPA	6
EEF1B2	6
PPT1	6
GSN	6
HERPUD1	6
TGFBR1	6
CH17-373J23.1	6
CD63	6
GAPDH	6
DNASE2	6
HSPB1	6
SLC44A2	6
HLA-DQB1	6
C5AR1	6
ELL2	6
CPVL	6
LILRA4	6
DBI	6
RAB1A	6
PDPN	6
RGS2	6
CPM	6
HCLS1	6
FKBP5	7
GLDN	7
PADI2	7
SERPINE1	7
RNASET2	7
HLA-DRB1	7
HLA-B	7
HLA-DPA1	7
SLC1A3	7
RPS3A	7
ADGRG1	7
RPS19	7
ASAH1	7
HIST1H2BG	7
LGALS9	7
RPL14	7
ZFP36L2	7
ALOX5AP	7
C1QA	7
TREM2	7
TMEM119	7
ADORA3	7
SPP1	7
CCL4	7
RGS1	7
PDK4	7
RGS16	7
HLA-DPB1	7
SGK1	7
CCL3	7
MAFB	7
CD83	7
APOC1	7
SLC11A1	7
CXCR4	7
RP11-390P2.4	7
FTL	7
EEF1A1	7
TPT1	7
HLA-DRA	7
APOE	7
B2M	7
C1QB	7
RPL19	7
RPLP1	7
RPS12	7
RPL15	7
GPX1	7
HLA-C	7
VSIG4	7
RPL31	7
DUSP1	7
RPL23	7
HLA-A	7
RPLP2	7
RPL23A	7
GPR34	7
CTSD	7
RPL7A	7
RPS27	7
RPL27A	7
RPL7	7
EEF1B2	7
RPL10A	7
RPL30	7
CH17-373J23.1	7
LCP1	7
FCER1G	7
LIPA	7
HLA-DQB1	7
GAPDH	7
RPS17	7
RPL28	7
SLC44A2	7
EVI2A	7
RPL29	7
AC090498.1	7
DHRS7	7
LILRA4	7
RNVU1-19	7
CPM	7
LPL	7
HCLS1	7
IFI44L	7
SEC14L1	7
CACNA1A	7
CH25H	8
IL1B	8
CCL2	8
EGR3	8
EGR1	8
CCL3	8
BTG2	8
NR4A2	8
EGR2	8
CCL4L2	8
IER3	8
DBI	8
IVNS1ABP	8
SRGN	8
CD83	8
IER2	8
CSRNP1	8
RP4-635A23.6	8
IL1A	8
CCL8	8
ZFP36	8
OTUD1	8
FOSB	8
TNF	8
KDM6B	8
PTGS2	8
C3	8
CST3	8
CX3CR1	8
KLF6	8
MCL1	8
OLR1	8
CCL4	8
SGK1	8
CDKN1A	8
TSC22D2	8
XIRP1	8
PDK4	8
B3GNT5	8
RGS1	8
SKIL	8
INTS6	8
CTD-3252C9.4	8
CITED2	8
KLF2	8
PDPN	8
TRIB1	8
EIF4E	8
IRAK2	8
OSM	8
JUNB	8
SPP1	8
NFKBIZ	8
GADD45B	8
ACTB	8
FOS	8
ACTG1	8
CD14	8
DHRS9	8
DUSP1	8
APOE	8
GPX1	8
C3AR1	8
CEBPB	8
EVI2A	8
LCP1	8
CH17-373J23.1	8
HLA-DQB1	8
HSPA8	8
RHOB	8
FOLR2	8
RP11-212I21.4	8
PDGFB	8
NRIP1	8
MTRNR2L8	8
CXorf21	8
MIR222HG	8
CCL4	9
CCL4L2	9
CCL3	9
HSP90AA1	9
HSPA1A	9
CCL2	9
EGR1	9
EGR3	9
EGR2	9
CH25H	9
MAFB	9
PTGS2	9
HSPH1	9
CD83	9
IER5	9
CCL8	9
KLF6	9
HSPB1	9
SERPINE1	9
PDK4	9
HSPA6	9
CXCR4	9
SGK1	9
DUSP1	9
CDKN1A	9
DNAJB1	9
GADD45B	9
NR4A2	9
RGS16	9
TNF	9
SPP1	9
HLA-DPA1	9
HLA-DRA	9
HLA-DRB1	9
MTRNR2L8	9
NEAT1	9
RGS1	9
IER3	9
SRGN	9
IL1B	9
BTG2	9
FOSB	9
MCL1	9
ZFP36	9
IER2	9
OTUD1	9
IVNS1ABP	9
RHOB	9
DBI	9
CSRNP1	9
IL1A	9
EDN1	9
PPP1R15A	9
NR4A3	9
IRAK2	9
TNFAIP8L3	9
KDM6B	9
ID2	9
HLA-DPB1	9
HLA-DQB1	9
PADI2	9
GBP2	9
FOS	9
TPT1	9
EEF1A1	9
FTL	9
APOE	9
RPL23	9
B3GNT5	9
JUNB	9
HSP90AB1	9
CD14	9
RPLP2	9
C3AR1	9
RPL27A	9
HSPA1B	9
HSPA8	9
EEF1B2	9
NFKBIA	9
EVI2A	9
ASAH1	9
RPS17	9
APOC1	9
