# Supplementary material for: Deterministic programming of human pluripotent stem cells into microglia facilitates studying their role in health and disease
Source: Proc Natl Acad Sci U S A. 2022 Oct 17;119(43):e2123476119. doi: 10.1073/pnas.2123476119 (PMC9618131; doi:10.1073/pnas.2123476119)
Supplement: Supplementary File [file pnas.2123476119.sd04.xlsx]

## Sheet: Dataset 4A
Differentially expressed genes of MGLs and microglia in organoid vs. clusters of Popova et al. (axon tract-associated microglia)
gene	avg_log2FC	p_val	p_val_adj	auc	pct.1	pct.2
FBP1	1.23805	4.86997e-97	8.80685e-93	0.747575	0.866	0.567
TIMP3	1.12514	6.36125e-37	1.15037e-32	0.631183	0.516	0.29
RDX	1.11906	2.20862e-85	3.99406e-81	0.73625	0.936	0.808
CHI3L1	1.0644	2.26406e-128	4.09432e-124	0.793394	1	1
HSPA1A	0.976495	4.80479e-17	8.68898e-13	0.596523	0.63	0.534
IL1RN	0.96095	3.92845e-62	7.10422e-58	0.692361	0.769	0.472
HSPA5	0.905559	1.86945e-52	3.38071e-48	0.683935	0.973	0.898
PLA2G7	0.856573	1.24323e-100	2.24826e-96	0.756521	0.952	0.735
IGSF6	0.834153	4.53054e-67	8.19303e-63	0.709516	0.955	0.837
MGLL	0.815944	8.34501e-68	1.50911e-63	0.706861	0.84	0.632
PDLIM4	0.808221	4.12019e-86	7.45095e-82	0.726073	0.789	0.464
OGFRL1	0.766507	1.03881e-79	1.87859e-75	0.729113	0.973	0.932
FABP5	0.76615	5.85142e-64	1.05817e-59	0.705468	0.997	0.996
NABP1	0.742705	3.61167e-70	6.53134e-66	0.712971	0.911	0.725
MATK	0.741785	4.0417e-54	7.30901e-50	0.673809	0.674	0.412
BLVRB	0.737349	2.172e-75	3.92784e-71	0.721756	0.956	0.848
TNFSF15	0.734505	1.41914e-26	2.56637e-22	0.583589	0.282	0.123
HSP90AA1	0.723127	4.14188e-54	7.49018e-50	0.688315	1	1
TNFSF14	0.719587	6.17011e-64	1.1158e-59	0.681383	0.645	0.316
LIPA	0.698317	3.4184e-81	6.18184e-77	0.731953	0.997	0.967
PTPRE	0.697662	7.84194e-83	1.41814e-78	0.733145	0.981	0.908
CALR	0.696866	5.75508e-77	1.04075e-72	0.725409	0.997	0.982
ANXA1	0.694618	1.14238e-35	2.06588e-31	0.650913	0.95	0.9
LGALS3	0.690728	1.30556e-73	2.36097e-69	0.720057	0.996	0.963
PLEK	0.681075	7.38013e-57	1.33462e-52	0.692529	0.981	0.916
NRP2	0.666558	1.20973e-46	2.18767e-42	0.671923	0.889	0.748
HSP90B1	0.663888	2.00438e-55	3.62473e-51	0.690003	0.988	0.969
CYP1B1	0.646414	6.05871e-48	1.09566e-43	0.676821	0.987	0.931
CD9	0.643455	6.57314e-53	1.18869e-48	0.685812	0.993	0.965
ALAS1	0.626485	2.71251e-45	4.90531e-41	0.669919	0.94	0.852
ZFYVE16	0.62453	1.22591e-58	2.21694e-54	0.694632	0.95	0.859
NPC1	0.604707	3.76563e-59	6.80977e-55	0.693841	0.897	0.724
C15orf48	0.593199	3.94888e-30	7.14116e-26	0.638338	0.968	0.938
NCF2	0.589354	2.68365e-55	4.85311e-51	0.689238	0.968	0.917
GDF15	0.584906	2.69013e-38	4.86483e-34	0.6128	0.375	0.159
AHI1	0.584116	2.08439e-45	3.76941e-41	0.658879	0.68	0.437
AKR1B1	0.57381	1.0269e-21	1.85705e-17	0.616397	0.989	0.982
GM2A	0.558977	8.14103e-71	1.47222e-66	0.715834	0.995	0.947
TXNRD1	0.55844	3.17819e-55	5.74744e-51	0.688296	0.967	0.865
APOC1	0.556804	6.19984e-32	1.12118e-27	0.643142	0.997	0.998
ALDH1A2	0.546522	1.07304e-36	1.94049e-32	0.629512	0.521	0.277
ATP1A1	0.545882	3.01877e-65	5.45914e-61	0.706067	0.985	0.936
ELOC	0.542643	1.7387e-57	3.14426e-53	0.692912	0.973	0.903
HSP90AB1	0.536444	4.22862e-68	7.64704e-64	0.712028	1	1
KLHL6	0.528547	2.98323e-48	5.39487e-44	0.668512	0.76	0.518
CSF1	0.527736	8.1413e-21	1.47227e-16	0.574882	0.279	0.137
ATF3	0.52734	1.45454e-41	2.63039e-37	0.66182	0.878	0.662
FDX1	0.52293	3.16854e-22	5.72998e-18	0.615713	0.833	0.735
LITAF	0.522365	2.66649e-54	4.82208e-50	0.686875	0.959	0.892
FNIP2	0.521826	1.46514e-48	2.64957e-44	0.67696	0.969	0.875
UGCG	0.518761	1.02987e-35	1.86242e-31	0.650082	0.911	0.808
SLC7A11	0.516217	1.44239e-28	2.60842e-24	0.610709	0.466	0.263
UBC	0.510987	2.63485e-51	4.76486e-47	0.683159	0.999	0.995
CSTB	0.510051	3.54971e-71	6.4193e-67	0.717027	1	1
CHIT1	0.499022	1.03744e-45	1.87611e-41	0.665522	0.768	0.512
SDF2L1	0.489329	7.34552e-16	1.32836e-11	0.58903	0.562	0.431
BCAP31	0.488995	2.79172e-74	5.04854e-70	0.721175	0.996	0.988
CD63	0.487179	5.14368e-86	9.30183e-82	0.73916	1	1
UQCRC2	0.486361	1.28815e-39	2.3295e-35	0.6569	0.881	0.755
ITGAX	0.484932	7.63524e-45	1.38076e-40	0.66873	0.893	0.753
TMEM70	0.484348	1.98918e-44	3.59724e-40	0.667476	0.918	0.782
PSMB7	0.478831	1.6404e-45	2.96651e-41	0.670407	0.95	0.852
RGCC	0.478657	8.84329e-52	1.59922e-47	0.672595	0.741	0.427
ANXA2	0.477138	9.48042e-81	1.71444e-76	0.73121	1	0.998
MCOLN3	0.473505	5.61883e-44	1.01611e-39	0.645948	0.572	0.307
RAB7B	0.472763	5.72135e-44	1.03465e-39	0.645779	0.574	0.299
CYP27A1	0.471185	1.97419e-24	3.57013e-20	0.61664	0.655	0.479
SQSTM1	0.468971	3.16092e-50	5.71621e-46	0.681235	1	0.999
HSPH1	0.468478	5.50549e-20	9.95613e-16	0.609127	0.808	0.729
FGR	0.46335	5.82275e-41	1.05299e-36	0.649347	0.66	0.412
MITF	0.460616	5.50922e-43	9.96287e-39	0.662833	0.846	0.638
G6PD	0.458639	6.85957e-37	1.24048e-32	0.646491	0.735	0.527
PDIA6	0.458564	2.09151e-25	3.78228e-21	0.62446	0.858	0.793
GLRX	0.457474	4.33935e-32	7.84729e-28	0.642548	0.971	0.909
TOMM40	0.452396	6.69943e-31	1.21152e-26	0.632187	0.686	0.499
C5AR1	0.437392	5.63408e-40	1.01887e-35	0.659825	0.973	0.902
GLA	0.436853	7.03265e-39	1.27178e-34	0.656558	0.947	0.846
ZFP36L2	0.429356	1.88098e-27	3.40156e-23	0.63113	0.935	0.861
PSMD2	0.425104	4.39803e-42	7.95339e-38	0.663866	0.979	0.927
CD83	0.423788	1.99956e-39	3.616e-35	0.65785	0.944	0.804
WARS	0.42237	2.54799e-36	4.60778e-32	0.650677	0.897	0.783
MRAS	0.418793	6.15843e-46	1.11369e-41	0.665731	0.793	0.526
TXN	0.418117	5.74274e-54	1.03852e-49	0.687722	1	1
NRIP3	0.415723	3.44916e-33	6.23747e-29	0.636203	0.692	0.454
FAIM	0.407953	4.04654e-35	7.31776e-31	0.619719	0.459	0.231
UCHL1	0.403527	6.49765e-27	1.17504e-22	0.62862	0.846	0.676
CIR1	0.400169	3.8474e-10	6.95765e-06	0.571263	0.617	0.516
GPNMB	0.3959	6.62296e-25	1.1977e-20	0.62539	0.997	0.998
DYRK2	0.395202	4.8492e-27	8.76928e-23	0.616672	0.573	0.377
NFE2L2	0.394758	1.50717e-33	2.72557e-29	0.645729	0.977	0.937
ANXA11	0.39428	7.87014e-37	1.42324e-32	0.651922	0.891	0.763
IQGAP2	0.392324	4.24758e-28	7.68133e-24	0.625615	0.69	0.482
CDKN1A	0.391144	2.02661e-18	3.66493e-14	0.60179	0.692	0.535
PLEKHO1	0.390874	3.9317e-35	7.11008e-31	0.649974	0.992	0.992
FTL	0.390677	7.01463e-73	1.26853e-68	0.719798	1	1
GPR183	0.388575	4.8004e-13	8.68104e-09	0.586163	0.79	0.7
BCL2A1	0.387979	4.00447e-26	7.24168e-22	0.62761	0.946	0.888
ABL2	0.385226	1.25354e-30	2.26689e-26	0.637539	0.885	0.744
RARRES2	0.38501	8.77024e-12	1.58601e-07	0.5526	0.231	0.132
P2RX7	0.380627	3.07593e-21	5.56251e-17	0.611493	0.759	0.622
CPM	0.380202	1.71152e-12	3.09512e-08	0.584965	0.847	0.797
LAMP1	0.380003	5.1457e-27	9.30549e-23	0.628704	0.885	0.775
GSR	0.379596	3.05299e-28	5.52103e-24	0.630175	0.809	0.646
RASSF8-AS1	0.378074	1.77364e-27	3.20745e-23	0.624966	0.715	0.523
HSPA1B	0.369068	7.65454e-14	1.38425e-09	0.564103	0.294	0.176
PRKCB	0.369062	1.72883e-24	3.12642e-20	0.621099	0.814	0.663
FLNA	0.36902	8.96684e-34	1.62156e-29	0.646492	0.981	0.944
MSR1	0.368379	1.46206e-19	2.64399e-15	0.609643	0.968	0.948
LIMK1	0.366833	6.25205e-26	1.13062e-21	0.618665	0.65	0.459
MDH1	0.363516	1.25625e-25	2.27179e-21	0.625251	0.894	0.783
CTSZ	0.36337	1.00193e-43	1.8119e-39	0.668662	1	1
TUBA4A	0.362733	8.42678e-26	1.5239e-21	0.614392	0.582	0.38
SH3BGRL3	0.358104	2.16755e-58	3.9198e-54	0.696047	1	1
MDM2	0.357549	2.03075e-10	3.6724e-06	0.574552	0.71	0.624
KIF1B	0.357419	1.23381e-23	2.23122e-19	0.616505	0.737	0.565
CYSTM1	0.356827	7.09017e-28	1.28219e-23	0.630289	0.851	0.716
RALA	0.353825	9.7598e-17	1.76496e-12	0.599132	0.838	0.777
PSMA7	0.353594	3.92061e-41	7.09003e-37	0.662955	0.997	0.995
PLD3	0.352952	2.34839e-45	4.24683e-41	0.671587	1	0.997
MANF	0.351543	1.50123e-17	2.71482e-13	0.593296	0.561	0.409
SLC38A6	0.349456	5.89406e-24	1.06588e-19	0.613377	0.642	0.46
RAB20	0.345758	4.42339e-26	7.99926e-22	0.612149	0.545	0.345
TALDO1	0.345638	1.30435e-43	2.35879e-39	0.668151	0.999	0.995
OSBPL8	0.345529	2.18584e-11	3.95288e-07	0.580692	0.951	0.933
MALAT1	0.345435	3.65717e-58	6.61363e-54	0.69571	1	1
PSMB6	0.344425	4.60027e-32	8.31913e-28	0.642696	0.989	0.979
CAMP	0.343702	4.96303e-19	8.97515e-15	0.570114	0.267	0.131
MPP1	0.342392	8.49598e-21	1.53641e-16	0.6121	0.901	0.841
CTSB	0.341528	1.1015e-28	1.99195e-24	0.635223	1	1
TMEM205	0.341378	1.87177e-22	3.38491e-18	0.611625	0.687	0.517
PDIA4	0.340172	6.60319e-10	1.19412e-05	0.568537	0.54	0.453
PSMD1	0.339133	6.78723e-30	1.2274e-25	0.636936	0.969	0.922
PSMA4	0.337764	1.97346e-30	3.56881e-26	0.638483	0.98	0.955
HSPA8	0.337627	8.64313e-18	1.56302e-13	0.604193	0.979	0.981
DYNC1H1	0.337194	7.05783e-27	1.27634e-22	0.629304	0.968	0.906
PSMD6	0.336008	8.42632e-21	1.52382e-16	0.610367	0.789	0.644
ACOT13	0.335215	2.54853e-23	4.60876e-19	0.616625	0.771	0.612
SAT1	0.333362	1.62789e-16	2.94387e-12	0.600375	1	1
DNAJC3	0.333342	3.33287e-19	6.02717e-15	0.606527	0.83	0.745
SLC44A1	0.332484	1.66897e-15	3.01817e-11	0.591235	0.651	0.516
PSMD8	0.331676	1.14021e-30	2.06196e-26	0.638833	0.981	0.953
PSMD14	0.330674	8.09213e-26	1.46338e-21	0.626493	0.952	0.889
TNFRSF12A	0.330109	1.80029e-15	3.25565e-11	0.585684	0.519	0.376
SPART	0.329374	2.8889e-23	5.22429e-19	0.617901	0.84	0.715
CFLAR	0.327149	1.71436e-20	3.10025e-16	0.611767	0.948	0.903
TXNL1	0.325748	3.80911e-26	6.88839e-22	0.626373	0.905	0.802
AP5B1	0.325567	2.5625e-20	4.63403e-16	0.600234	0.562	0.389
MYL9	0.323591	1.63381e-22	2.95459e-18	0.603232	0.525	0.328
ANXA5	0.323128	4.51999e-45	8.17396e-41	0.671061	1	1
ACTR3	0.322887	3.55304e-32	6.42532e-28	0.642986	0.997	0.987
AHNAK	0.32151	1.72152e-23	3.1132e-19	0.619882	0.894	0.728
MAP1A	0.320856	9.67262e-18	1.7492e-13	0.602128	0.779	0.647
EVL	0.318082	1.01842e-17	1.8417e-13	0.601729	0.772	0.657
SLC1A3	0.317822	1.24189e-20	2.24583e-16	0.612371	0.96	0.925
UBE2M	0.316849	3.51357e-23	6.35394e-19	0.618792	0.923	0.862
SELENOK	0.316576	3.06896e-19	5.54991e-15	0.606301	0.832	0.726
LILRB4	0.316153	1.97488e-18	3.57137e-14	0.60262	0.755	0.616
IL27RA	0.315687	1.38083e-25	2.4971e-21	0.599024	0.41	0.224
BHLHE41	0.315274	3.56698e-30	6.45053e-26	0.638584	0.999	0.992
JUN	0.314578	5.74594e-17	1.0391e-12	0.601186	0.915	0.839
MT-ND2	0.313162	1.04538e-49	1.89046e-45	0.680416	1	1
PHACTR1	0.311226	3.58477e-10	6.48269e-06	0.565753	0.45	0.344
MLLT11	0.311089	4.03347e-21	7.29413e-17	0.61299	0.85	0.73
ATP6V1A	0.310464	1.7169e-26	3.10484e-22	0.628083	0.968	0.921
CCRL2	0.310297	4.50828e-22	8.15277e-18	0.598325	0.472	0.299
P2RX4	0.309961	4.58023e-23	8.28289e-19	0.617645	0.847	0.742
PELO	0.309617	3.86304e-20	6.98592e-16	0.604322	0.667	0.495
APLP2	0.307743	2.70152e-34	4.88543e-30	0.648302	1	1
TUBB4B	0.307084	3.91199e-24	7.07444e-20	0.621443	0.889	0.757
SH3BP5	0.306702	1.92695e-19	3.4847e-15	0.584174	0.377	0.22
TMEM38B	0.304609	9.67169e-23	1.74903e-18	0.603301	0.525	0.336
TDP2	0.303695	3.98604e-20	7.20835e-16	0.603768	0.655	0.474
SOAT1	0.301824	2.75554e-23	4.98312e-19	0.618629	0.901	0.792
MREG	0.30133	1.33874e-25	2.42097e-21	0.598035	0.405	0.216
PRDX6	0.301104	1.88096e-24	3.40153e-20	0.622058	0.918	0.843
S100A11	0.30017	3.63648e-42	6.5762e-38	0.665583	1	1
PSMB2	0.29912	3.3293e-22	6.02071e-18	0.616817	0.96	0.916
PALLD	0.298311	2.94267e-19	5.32152e-15	0.599077	0.585	0.414
PSMC6	0.297434	9.99336e-20	1.8072e-15	0.608913	0.898	0.815
CTSL	0.297401	5.27572e-09	9.54061e-05	0.570764	0.987	0.977
GCLM	0.297104	8.24139e-18	1.49037e-13	0.601044	0.773	0.62
NOP10	0.297039	5.96093e-32	1.07797e-27	0.642536	0.993	0.995
UBXN4	0.29614	8.10234e-24	1.46523e-19	0.621396	0.979	0.94
HSPA4	0.295668	7.58713e-19	1.37206e-14	0.605632	0.882	0.788
UBB	0.294498	6.90782e-13	1.24921e-08	0.587096	0.98	0.981
NCEH1	0.294367	8.65496e-18	1.56516e-13	0.603633	0.948	0.904
AC078850.1	0.294347	1.57428e-19	2.84693e-15	0.583994	0.383	0.21
AIFM2	0.294305	7.55173e-19	1.36566e-14	0.600984	0.671	0.513
CHMP5	0.293696	6.14861e-17	1.11191e-12	0.599844	0.887	0.813
NR1H3	0.293209	7.96607e-22	1.44058e-17	0.604138	0.562	0.366
PSMD12	0.292517	1.06992e-20	1.93485e-16	0.611333	0.87	0.767
PSMB5	0.290842	4.46388e-26	8.07249e-22	0.627407	0.976	0.947
INHBA	0.290833	3.24884e-07	0.00587519	0.542348	0.247	0.168
SLC29A3	0.289641	4.95755e-22	8.96524e-18	0.596552	0.458	0.275
PSMC5	0.28825	2.13002e-19	3.85193e-15	0.608292	0.944	0.896
MFSD2A	0.288105	3.45446e-20	6.24705e-16	0.586462	0.386	0.225
SGK1	0.287929	4.71726e-19	8.53069e-15	0.608215	0.992	0.981
SPAG9	0.287351	1.48513e-16	2.6857e-12	0.598858	0.923	0.843
MTHFD2	0.286156	5.07013e-13	9.16882e-09	0.585075	0.729	0.651
KLK4	0.28585	4.00187e-20	7.23698e-16	0.546841	0.131	0.039
PKM	0.285717	2.50775e-42	4.53501e-38	0.665746	1	1
RPS27L	0.285538	6.06621e-22	1.09701e-17	0.616527	0.98	0.961
ST13	0.285058	4.62487e-21	8.36361e-17	0.613876	0.993	0.992
GALM	0.28439	3.23734e-15	5.85441e-11	0.593	0.759	0.649
BAG3	0.284135	2.57837e-20	4.66272e-16	0.592335	0.451	0.278
UFD1	0.284019	6.16771e-18	1.11537e-13	0.602526	0.833	0.737
CTSD	0.282273	8.87622e-20	1.60518e-15	0.610757	1	1
AGPS	0.281998	2.89816e-16	5.24103e-12	0.590166	0.584	0.434
DNTTIP2	0.281507	2.80527e-15	5.07305e-11	0.592487	0.74	0.616
PSMD11	0.281029	3.70084e-24	6.6926e-20	0.621945	0.943	0.876
GPX3	0.280421	7.88734e-18	1.42635e-13	0.59239	0.536	0.367
ZFAND5	0.280096	2.62013e-20	4.73823e-16	0.610824	0.944	0.905
PSMD13	0.278659	3.34378e-17	6.0469e-13	0.600927	0.907	0.818
PLIN2	0.27861	1.08096e-06	0.0195481	0.558407	0.798	0.76
CAVIN1	0.275508	3.69712e-18	6.68586e-14	0.591806	0.513	0.339
LYZ	0.275276	6.76129e-08	0.00122271	0.56551	0.96	0.932
PDIA3	0.275154	5.10993e-15	9.2408e-11	0.594341	0.968	0.955
PDE4DIP	0.275148	1.31053e-11	2.36996e-07	0.580736	0.82	0.744
GAS2L3	0.274997	1.457e-23	2.63484e-19	0.594552	0.406	0.224
HCST	0.274821	1.21156e-10	2.19099e-06	0.574939	0.67	0.564
GHITM	0.274776	6.01978e-24	1.08862e-19	0.621432	0.976	0.943
FARP1	0.274623	9.08483e-14	1.6429e-09	0.585341	0.643	0.527
SPTAN1	0.273621	3.78048e-18	6.83663e-14	0.603967	0.895	0.773
GLRX2	0.27331	4.06335e-15	7.34816e-11	0.59	0.672	0.544
HSPD1	0.272555	4.04097e-15	7.30769e-11	0.594511	0.959	0.921
TRMT112	0.271859	3.54951e-16	6.41894e-12	0.597284	0.905	0.852
DENND4C	0.270641	7.87735e-16	1.42454e-11	0.589807	0.599	0.448
FRG1	0.270204	9.85931e-15	1.78296e-10	0.588735	0.674	0.557
PDE3B	0.269387	8.18229e-12	1.47968e-07	0.579339	0.671	0.58
GLRX3	0.269002	4.74557e-15	8.58189e-11	0.591135	0.735	0.61
BLOC1S2	0.268388	6.87111e-16	1.24257e-11	0.596408	0.885	0.808
ASAP1	0.268299	9.84487e-15	1.78035e-10	0.592765	0.866	0.795
ALCAM	0.268298	3.10619e-19	5.61723e-15	0.60804	0.862	0.75
DNAJA1	0.267205	3.88093e-12	7.01827e-08	0.583574	0.942	0.903
MFHAS1	0.266752	9.56009e-18	1.72885e-13	0.595238	0.601	0.431
HSPA9	0.266344	3.64734e-17	6.59584e-13	0.601211	0.943	0.886
STX4	0.265183	2.79931e-17	5.06227e-13	0.599237	0.765	0.637
CA2	0.265102	1.41591e-20	2.56053e-16	0.571951	0.265	0.123
LPL	0.265064	5.5477e-16	1.00325e-11	0.597957	0.912	0.809
PSMC3	0.264826	4.28083e-16	7.74145e-12	0.597354	0.891	0.799
A2M	0.264724	3.35265e-16	6.06292e-12	0.599013	0.993	0.985
ABCA1	0.264644	3.26662e-13	5.90735e-09	0.578979	0.529	0.388
CLTC	0.262342	2.53285e-23	4.58041e-19	0.620253	0.996	0.981
KIAA0930	0.261392	1.95651e-11	3.53815e-07	0.58033	0.878	0.823
CCDC88A	0.261194	8.76871e-25	1.58573e-20	0.624874	0.999	0.999
ARF1	0.26107	1.92937e-20	3.48907e-16	0.61122	0.963	0.916
ST3GAL5	0.260689	1.96871e-13	3.56022e-09	0.58073	0.548	0.405
PSMA1	0.260398	2.76455e-20	4.99942e-16	0.611269	0.979	0.956
DAB2	0.260243	1.27845e-18	2.31195e-14	0.606514	0.987	0.976
NSF	0.259938	4.06359e-17	7.34859e-13	0.592987	0.597	0.434
PSMB3	0.257968	2.26225e-19	4.09104e-15	0.608463	0.968	0.926
RBM11	0.257427	5.90223e-22	1.06736e-17	0.572848	0.257	0.115
FGD6	0.255672	4.62346e-15	8.36107e-11	0.587252	0.592	0.452
IDH1	0.255364	1.07059e-15	1.93606e-11	0.596592	0.955	0.921
REL	0.254715	4.81535e-10	8.70807e-06	0.574413	0.824	0.779
RAB1A	0.254593	6.4044e-16	1.15817e-11	0.596565	0.895	0.811
ABCG2	0.254004	1.63536e-18	2.95738e-14	0.579823	0.357	0.203
CDS2	0.253674	4.87672e-13	8.81906e-09	0.583318	0.687	0.559
STIP1	0.251954	2.1033e-13	3.80361e-09	0.585711	0.712	0.589
USP14	0.251291	3.12745e-15	5.65567e-11	0.594435	0.911	0.842
PHPT1	0.250528	1.27024e-12	2.2971e-08	0.585559	0.956	0.933
BHLHE40	0.250146	2.18664e-13	3.95432e-09	0.569643	0.37	0.241

## Sheet: Dataset 4B
Differentially expressed genes of MGLs and microglia in organoid vs. clusters of Popova et al. (ex vivo-activated microglia)
gene	avg_log2FC	p_val	p_val_adj	auc	pct.1	pct.2
TGM2	2.82568	4.11029e-292	7.43304e-288	0.980612	0.988	0.186
CRABP2	2.77619	0	0	0.96988	0.964	0.077
AC015660.2	2.71111	1.76831e-188	3.19781e-184	0.828816	0.73	0.112
CD52	2.70481	1.07774e-270	1.94899e-266	0.93465	0.917	0.145
DCSTAMP	2.69221	2.45706e-202	4.44334e-198	0.970915	0.997	0.426
CHIT1	2.59609	5.45819e-164	9.87059e-160	0.936797	0.994	0.524
RGCC	2.56385	3.9779e-189	7.19363e-185	0.958869	0.994	0.444
TIMP3	2.53704	2.53348e-130	4.58154e-126	0.844443	0.849	0.283
CCND2	2.22325	2.91786e-219	5.27666e-215	0.967053	0.991	0.33
IL1RN	2.10687	2.95621e-138	5.34601e-134	0.897177	0.982	0.492
ALCAM	1.97607	1.6153e-144	2.9211e-140	0.923323	0.997	0.751
RAMP1	1.90804	6.8889e-183	1.24579e-178	0.894835	0.899	0.237
NR1H3	1.90476	3.7543e-160	6.78928e-156	0.901382	0.95	0.347
ATP2B4	1.84512	2.67515e-183	4.83775e-179	0.924102	0.964	0.325
GPC4	1.79635	1.83148e-261	3.31204e-257	0.81932	0.665	0.044
MYL9	1.7839	9.98944e-175	1.80649e-170	0.90893	0.947	0.305
LPL	1.77443	2.11223e-156	3.81976e-152	0.94222	1	0.814
FABP5	1.75519	9.60988e-142	1.73785e-137	0.923271	1	0.996
CCND1	1.71366	1.11763e-103	2.02112e-99	0.835401	0.864	0.45
SELENON	1.69413	6.65694e-171	1.20384e-166	0.914596	0.947	0.351
MMP9	1.68649	1.59715e-76	2.88829e-72	0.808875	0.985	0.94
RAC2	1.6826	1.94368e-153	3.51496e-149	0.925652	0.973	0.589
GAL	1.67555	9.15777e-243	1.65609e-238	0.739743	0.49	0.012
TSC22D1	1.65825	2.50379e-137	4.52786e-133	0.88523	0.955	0.432
SLC15A3	1.65347	1.11775e-145	2.02134e-141	0.925401	0.997	0.875
SH3BGRL3	1.6516	2.11827e-183	3.83068e-179	0.982272	1	1
CSTB	1.64987	2.02556e-143	3.66302e-139	0.925704	1	1
LSP1	1.60084	2.05356e-175	3.71366e-171	0.863716	0.84	0.187
FBP1	1.59984	5.78337e-81	1.04586e-76	0.809702	0.932	0.606
MFSD12	1.56432	1.50656e-144	2.72446e-140	0.920174	0.988	0.746
SDC2	1.56245	6.453e-139	1.16696e-134	0.913224	0.997	0.726
LIPA	1.50737	1.52306e-147	2.7543e-143	0.931441	1	0.971
GM2A	1.49762	1.42327e-134	2.57383e-130	0.910976	1	0.954
FABP4	1.46398	4.49674e-83	8.13191e-79	0.621608	0.264	0.022
CHI3L1	1.44492	2.00398e-121	3.624e-117	0.891386	1	1
ITGB1BP1	1.42932	2.83241e-146	5.12214e-142	0.899244	0.95	0.452
AC078850.1	1.40586	8.55404e-155	1.54691e-150	0.837954	0.798	0.184
USP2	1.40517	2.20173e-272	3.98162e-268	0.893892	0.843	0.095
NEAT1	1.40313	8.95609e-130	1.61962e-125	0.904822	1	1
MYOZ1	1.36959	4.84316e-198	8.75837e-194	0.87208	0.837	0.158
TNFAIP8L3	1.3672	1.0555e-95	1.90876e-91	0.81626	0.864	0.408
CD84	1.36206	8.70383e-152	1.574e-147	0.936496	1	0.972
NABP1	1.31761	2.59973e-103	4.70135e-99	0.85619	0.988	0.745
ASPHD1	1.31243	2.51826e-248	4.55402e-244	0.885714	0.84	0.109
EMP1	1.28782	2.8683e-168	5.18703e-164	0.864717	0.864	0.205
MRAS	1.27729	1.03046e-105	1.86348e-101	0.849052	0.958	0.547
EVL	1.27096	6.52295e-109	1.17961e-104	0.861068	0.973	0.65
ITGAX	1.26639	3.11442e-108	5.63212e-104	0.864193	0.991	0.762
RHOC	1.25047	6.48836e-115	1.17336e-110	0.860449	0.944	0.527
HCST	1.24758	2.0859e-106	3.77214e-102	0.849977	0.955	0.544
PLEK	1.24477	1.45498e-104	2.63118e-100	0.861049	1	0.924
CXXC5	1.23028	9.23483e-121	1.67003e-116	0.867536	0.947	0.49
TNFSF14	1.20936	2.54386e-101	4.60031e-97	0.815082	0.881	0.338
AC073611.1	1.20053	7.13006e-159	1.2894e-154	0.8439	0.816	0.187
CLU	1.20008	2.03252e-69	3.67561e-65	0.697648	0.504	0.141
GCLC	1.17169	6.31919e-75	1.14276e-70	0.801359	0.95	0.8
SLC39A10	1.16201	1.77268e-87	3.20571e-83	0.814734	0.917	0.54
ANXA11	1.15955	1.30449e-117	2.35904e-113	0.879125	0.991	0.77
HM13	1.15202	5.79695e-120	1.04832e-115	0.885168	0.997	0.912
IGFBP6	1.15142	9.89153e-262	1.78878e-257	0.807479	0.644	0.036
FAM20C	1.14036	1.57453e-102	2.84738e-98	0.850776	0.973	0.665
NUMB	1.13697	8.97669e-80	1.62334e-75	0.807345	0.935	0.669
ST3GAL5	1.13357	1.49209e-116	2.6983e-112	0.845857	0.914	0.381
NCAPH	1.1227	1.32671e-134	2.39922e-130	0.744796	0.558	0.081
RAB7B	1.11981	3.66717e-110	6.63172e-106	0.820771	0.852	0.307
NRIP3	1.11896	3.79473e-102	6.86239e-98	0.834154	0.923	0.462
ZYX	1.11751	2.32093e-119	4.19716e-115	0.88267	0.994	0.82
C9orf16	1.11201	7.41629e-104	1.34116e-99	0.856717	0.997	0.876
UCP2	1.10505	4.6175e-112	8.35028e-108	0.872983	1	0.921
ITGA3	1.10125	9.75185e-250	1.76352e-245	0.835603	0.718	0.062
CD164	1.09304	2.85786e-103	5.16815e-99	0.857466	0.997	0.958
FGFR1	1.09063	6.03401e-174	1.09119e-169	0.824245	0.736	0.126
NES	1.08715	5.19984e-157	9.40339e-153	0.782562	0.635	0.097
SLC1A4	1.08589	5.96681e-121	1.07904e-116	0.8238	0.816	0.265
DHRS9	1.08082	1.52991e-122	2.76669e-118	0.781541	0.685	0.154
ST6GAL1	1.07908	6.01573e-88	1.08788e-83	0.816426	0.917	0.555
PPP2R3A	1.07023	1.36918e-141	2.47603e-137	0.822695	0.783	0.187
CCL22	1.06645	7.18059e-87	1.29854e-82	0.653817	0.347	0.044
PLA2G7	1.06598	9.57317e-82	1.73121e-77	0.816549	0.985	0.765
GALNT12	1.06337	2.71648e-203	4.91249e-199	0.832531	0.742	0.098
PHLDA3	1.059	2.43855e-166	4.40987e-162	0.824163	0.754	0.137
HMG20B	1.05698	3.30005e-94	5.9678e-90	0.820928	0.911	0.481
ARHGAP5	1.05273	5.34923e-45	9.67355e-41	0.724035	0.81	0.57
SPOCD1	1.04371	6.46845e-179	1.16975e-174	0.790738	0.647	0.08
AQP9	1.04254	1.08191e-92	1.95652e-88	0.815148	0.89	0.441
CDKN2A	1.04084	7.21956e-63	1.30559e-58	0.75594	0.801	0.425
BCAP31	1.01497	2.70331e-129	4.88867e-125	0.902683	1	0.989
DHRS11	1.00981	7.24731e-159	1.3106e-154	0.808082	0.715	0.126
UCHL1	0.99858	6.55682e-56	1.18574e-51	0.758842	0.932	0.692
MATK	0.996505	7.62341e-68	1.37862e-63	0.767983	0.855	0.43
CD276	0.993287	9.14023e-93	1.65292e-88	0.818626	0.914	0.481
DBI	0.978464	6.35336e-108	1.14894e-103	0.868264	1	1
CBLB	0.977803	1.40469e-114	2.54024e-110	0.800696	0.76	0.224
CD63	0.973085	7.15588e-90	1.29407e-85	0.835624	1	1
FGR	0.966203	5.25315e-69	9.49979e-65	0.768463	0.828	0.43
GCHFR	0.963559	4.26963e-56	7.7212e-52	0.754633	0.884	0.605
GSN	0.944867	1.32124e-103	2.38934e-99	0.859705	1	0.99
DUSP13	0.943952	1.02654e-159	1.85639e-155	0.770019	0.608	0.079
MAP2K3	0.942792	5.27642e-82	9.54188e-78	0.785157	0.825	0.373
GLIPR1	0.942234	2.13809e-63	3.86652e-59	0.774165	0.932	0.669
LRRFIP1	0.93834	7.25243e-82	1.31153e-77	0.81731	0.997	0.942
ATF3	0.932292	2.62975e-78	4.75564e-74	0.80802	0.991	0.682
JARID2	0.931772	2.65773e-86	4.80625e-82	0.794555	0.858	0.385
CYSTM1	0.930473	4.07728e-79	7.37336e-75	0.807659	0.964	0.723
ITGAM	0.925277	8.95428e-95	1.61929e-90	0.799996	0.834	0.331
SH3GLB1	0.922329	3.64206e-93	6.5863e-89	0.838767	0.994	0.938
HK3	0.921554	7.57586e-165	1.37002e-160	0.801538	0.691	0.108
SPRY2	0.916231	1.32149e-108	2.38979e-104	0.792502	0.76	0.223
CALM3	0.915483	1.75225e-76	3.16876e-72	0.805252	0.979	0.87
MTPN	0.91276	2.35694e-98	4.2623e-94	0.846975	0.991	0.898
STIP1	0.912698	5.7314e-69	1.03647e-64	0.781176	0.911	0.583
SLC7A8	0.909822	1.31074e-77	2.37034e-73	0.793872	0.914	0.514
CYTOR	0.908097	1.07211e-84	1.93881e-80	0.797074	0.869	0.419
EIF5	0.907288	1.92306e-90	3.47767e-86	0.83347	0.997	0.913
NMB	0.905031	1.50473e-71	2.72116e-67	0.74978	0.715	0.289
BOLA3	0.896253	4.40945e-84	7.97405e-80	0.778567	0.792	0.315
DOPEY2	0.894956	1.1657e-93	2.10806e-89	0.793678	0.807	0.313
ATP6V1D	0.893874	1.64771e-63	2.97971e-59	0.770898	0.908	0.633
SPTAN1	0.891547	1.00235e-72	1.81265e-68	0.796281	0.97	0.783
GLDN	0.889521	9.9493e-44	1.79923e-39	0.678674	0.555	0.224
MARCH2	0.887728	1.04709e-75	1.89357e-71	0.776983	0.807	0.409
TMEM91	0.883373	6.33701e-113	1.14598e-108	0.783208	0.715	0.184
SERF2	0.882497	4.94153e-158	8.93627e-154	0.947096	1	1
GPRIN3	0.881667	7.94399e-74	1.43659e-69	0.798664	0.973	0.773
TREM2	0.876975	3.54654e-67	6.41357e-63	0.785314	0.973	0.788
NFKBID	0.873717	8.87646e-68	1.60522e-63	0.736741	0.68	0.263
LIMS1	0.870027	5.98287e-114	1.08194e-109	0.878065	1	0.998
TACSTD2	0.866507	1.23413e-128	2.2318e-124	0.622863	0.249	0.004
LCP1	0.859249	1.05364e-65	1.90541e-61	0.784801	0.994	0.984
PPP1R14B	0.858887	2.82285e-86	5.10484e-82	0.825544	0.988	0.907
RNF19A	0.858795	4.05999e-69	7.34208e-65	0.769397	0.855	0.448
LASP1	0.849037	1.58514e-70	2.86656e-66	0.789532	0.953	0.712
ST20	0.848608	2.10179e-79	3.80088e-75	0.75326	0.697	0.248
NDUFB9	0.847257	4.5047e-87	8.1463e-83	0.827378	1	0.946
HSPB7	0.846863	6.92689e-229	1.25266e-224	0.767987	0.561	0.03
PRKACB	0.846162	2.03338e-77	3.67716e-73	0.771922	0.801	0.344
FERMT3	0.844597	9.29473e-79	1.68086e-74	0.811243	0.988	0.954
SYNGR1	0.842089	1.57362e-58	2.84573e-54	0.748216	0.81	0.463
ITGB5	0.841423	5.72145e-67	1.03467e-62	0.77712	0.911	0.598
TBC1D1	0.841231	4.3412e-66	7.85062e-62	0.777843	0.941	0.645
GUSB	0.840456	1.14437e-72	2.06948e-68	0.765024	0.789	0.362
PALLD	0.838156	2.35749e-67	4.26328e-63	0.762793	0.837	0.409
CA2	0.837303	8.44759e-93	1.52766e-88	0.716951	0.534	0.111
ZNF706	0.835021	1.13782e-86	2.05763e-82	0.825634	0.991	0.898
SNX10	0.833484	6.36935e-50	1.15183e-45	0.746328	0.955	0.9
FAM89B	0.82439	1.52772e-71	2.76274e-67	0.76977	0.819	0.408
ALPK3	0.821279	1.38663e-100	2.50758e-96	0.751616	0.629	0.155
TNS3	0.81899	1.60707e-55	2.90622e-51	0.757076	0.932	0.763
CAVIN1	0.80986	3.3008e-65	5.96916e-61	0.747289	0.754	0.336
TOB1	0.809545	9.25944e-75	1.67448e-70	0.759424	0.757	0.307
EPS8	0.809066	6.7786e-68	1.22584e-63	0.773853	0.899	0.515
NEK6	0.800103	2.55068e-58	4.61265e-54	0.749232	0.825	0.482
MAP1A	0.799529	6.07164e-41	1.098e-36	0.718924	0.908	0.651
C1QTNF4	0.799434	1.29408e-136	2.34021e-132	0.67271	0.365	0.022
ENTPD1	0.798805	8.08258e-64	1.46165e-59	0.776384	0.95	0.748
PPM1M	0.797287	2.80539e-85	5.07327e-81	0.784765	0.822	0.341
LAT	0.796853	6.62361e-94	1.19781e-89	0.753225	0.656	0.179
CTSB	0.796048	4.27489e-61	7.73072e-57	0.775389	1	1
FDX1	0.79514	1.24074e-45	2.24375e-41	0.732223	0.938	0.737
RARRES1	0.789089	1.71574e-86	3.10274e-82	0.724531	0.576	0.14
VIM	0.787158	4.13247e-80	7.47315e-76	0.81647	1	1
TNFSF15	0.78442	1.53303e-15	2.77233e-11	0.585732	0.303	0.146
SPARC	0.779496	1.13325e-56	2.04937e-52	0.737616	0.786	0.385
ACTN1	0.776963	1.68883e-50	3.05408e-46	0.742455	0.908	0.658
CYTH4	0.77449	2.95902e-73	5.3511e-69	0.767752	0.81	0.373
RHOBTB2	0.772483	7.83362e-75	1.41663e-70	0.750222	0.712	0.267
SERTAD2	0.769736	2.67765e-79	4.84226e-75	0.750724	0.694	0.24
CLECL1	0.760547	1.20503e-96	2.17918e-92	0.752617	0.647	0.168
MT2A	0.760179	3.52972e-16	6.38315e-12	0.610945	0.472	0.288
SYP	0.759702	1.0891e-102	1.96953e-98	0.717394	0.513	0.094
MAPK13	0.741181	4.49344e-62	8.12594e-58	0.757752	0.861	0.479
MMP19	0.738465	4.69282e-103	8.48649e-99	0.727032	0.546	0.106
ALDH1A2	0.738421	8.21506e-36	1.48561e-31	0.675462	0.626	0.302
GOLGA7B	0.738189	2.50912e-163	4.53749e-159	0.752176	0.558	0.059
AHNAK	0.735875	6.58448e-51	1.19074e-46	0.747178	0.961	0.746
MALAT1	0.728464	1.31284e-103	2.37414e-99	0.861048	1	1
OST4	0.727637	5.86679e-76	1.06095e-71	0.805612	1	0.982
PRKX	0.72638	8.09072e-64	1.46313e-59	0.746939	0.769	0.357
TRPV2	0.726327	6.66141e-60	1.20465e-55	0.747029	0.816	0.417
SMIM3	0.725626	1.82934e-60	3.30818e-56	0.741378	0.774	0.361
SPON2	0.725613	1.61385e-96	2.91849e-92	0.619735	0.252	0.014
MLLT11	0.723054	5.01548e-32	9.06999e-28	0.693634	0.893	0.743
YWHAQ	0.72259	3.9966e-63	7.22745e-59	0.775131	0.985	0.811
HSD3B7	0.722325	1.60631e-103	2.90485e-99	0.756428	0.653	0.155
STX4	0.71967	3.48358e-34	6.29971e-30	0.696352	0.872	0.643
CDH23	0.719414	4.25791e-93	7.70001e-89	0.755202	0.671	0.187
TNFRSF21	0.717432	3.5738e-156	6.46285e-152	0.714024	0.46	0.036
AFAP1L1	0.716262	6.36482e-175	1.15101e-170	0.742754	0.525	0.043
MITF	0.714855	4.10775e-59	7.42846e-55	0.763573	0.961	0.656
UBTD1	0.714328	1.78677e-88	3.23119e-84	0.766345	0.733	0.241
ASAP1	0.713908	2.16823e-53	3.92103e-49	0.752936	0.958	0.794
LIMK1	0.71151	3.30344e-54	5.97394e-50	0.739732	0.834	0.466
MPC1	0.708758	1.48788e-50	2.69068e-46	0.742146	0.923	0.661
MYO1E	0.707902	1.27703e-53	2.30937e-49	0.751984	0.97	0.708
DLGAP4	0.703966	9.84001e-75	1.77947e-70	0.756274	0.754	0.292
CTNNAL1	0.702345	1.50593e-76	2.72332e-72	0.74329	0.682	0.229
ACP5	0.701811	2.65602e-14	4.80315e-10	0.619221	0.653	0.508
PHLDA1	0.701693	1.30545e-40	2.36078e-36	0.718137	0.914	0.68
MIR222HG	0.700705	7.16363e-62	1.29547e-57	0.731412	0.706	0.288
STAC2	0.699607	5.80621e-207	1.05e-202	0.713657	0.439	0.013
RBMS1	0.697672	4.42339e-47	7.99927e-43	0.731975	0.887	0.629
SLAMF7	0.69766	3.72393e-55	6.73436e-51	0.733849	0.789	0.383
FGL2	0.696599	1.98525e-54	3.59012e-50	0.689665	0.543	0.187
GSTO1	0.695844	2.60951e-68	4.71903e-64	0.790685	1	0.998
S100A11	0.695782	4.00983e-104	7.25137e-100	0.861845	1	1
ATP6AP1	0.692176	1.42992e-63	2.58588e-59	0.777232	0.997	0.869
FYN	0.691406	2.26066e-71	4.08818e-67	0.722751	0.614	0.193
CPM	0.689929	2.75073e-29	4.97442e-25	0.685638	0.926	0.795
FKBP1A	0.682653	1.88487e-57	3.40861e-53	0.762915	0.991	0.897
PLCB2	0.681542	1.34644e-59	2.4349e-55	0.74345	0.801	0.397
VKORC1L1	0.681382	3.02789e-66	5.47563e-62	0.740421	0.727	0.294
FAM213A	0.680237	1.9852e-37	3.59004e-33	0.709234	0.911	0.738
MGLL	0.679028	3.12239e-40	5.64653e-36	0.716618	0.914	0.655
S100A13	0.678015	2.74834e-30	4.97009e-26	0.671417	0.688	0.409
SLC27A3	0.675951	2.55262e-95	4.61616e-91	0.724679	0.552	0.119
NCS1	0.675709	8.78326e-63	1.58837e-58	0.740001	0.748	0.325
KLF9	0.674209	1.23854e-71	2.23978e-67	0.734821	0.671	0.23
SUCNR1	0.673604	1.98689e-45	3.59309e-41	0.710378	0.742	0.38
YWHAZ	0.669762	7.20522e-81	1.30299e-76	0.816532	0.997	0.994
PLXNC1	0.666949	9.72866e-39	1.75933e-34	0.686504	0.644	0.335
NCEH1	0.664847	1.52684e-52	2.76113e-48	0.752533	0.982	0.907
ITGB2	0.664078	2.8945e-66	5.23441e-62	0.785996	1	0.991
EMILIN1	0.660261	2.58893e-60	4.68181e-56	0.721572	0.668	0.261
SIL1	0.657658	6.11417e-50	1.10569e-45	0.729292	0.813	0.472
ARHGAP10	0.656502	6.21722e-79	1.12432e-74	0.738007	0.662	0.199
PRKCB	0.655503	7.61652e-42	1.37737e-37	0.720515	0.908	0.675
ATP6V1H	0.654392	9.74457e-51	1.76221e-46	0.742912	0.926	0.667
IARS	0.654349	3.45629e-39	6.25035e-35	0.697236	0.721	0.417
BCAT1	0.652834	4.32976e-28	7.82993e-24	0.678423	0.834	0.664
MPC2	0.649274	1.73595e-43	3.13929e-39	0.725624	0.947	0.769
FNIP2	0.646021	2.63812e-49	4.77078e-45	0.744757	0.982	0.888
ST3GAL6-AS1	0.643466	3.20415e-107	5.79438e-103	0.725649	0.54	0.096
ELOC	0.641611	8.98671e-52	1.62516e-47	0.750773	0.994	0.912
ST6GALNAC4	0.641217	2.66279e-51	4.8154e-47	0.713002	0.68	0.315
F3	0.640893	5.23554e-68	9.46795e-64	0.643845	0.341	0.057
TIGAR	0.638102	7.55309e-44	1.3659e-39	0.713299	0.786	0.466
JUN	0.638062	7.65355e-38	1.38407e-33	0.713312	0.973	0.844
PDLIM4	0.63755	1.01423e-37	1.83414e-33	0.702493	0.831	0.51
MT1X	0.636696	4.71924e-35	8.53427e-31	0.632548	0.389	0.134
AC005280.2	0.635439	2.38062e-84	4.30512e-80	0.683582	0.439	0.08
DOK1	0.635108	7.3435e-48	1.328e-43	0.702041	0.653	0.298
MAN1A1	0.634342	1.68072e-40	3.03942e-36	0.706725	0.804	0.488
MGAT4B	0.633301	2.0551e-44	3.71644e-40	0.719827	0.834	0.536
ATP6AP2	0.632719	1.71051e-52	3.09329e-48	0.753542	1	0.993
ETNK2	0.6324	3.58473e-147	6.48262e-143	0.716103	0.472	0.043
PLBD1	0.631911	4.13341e-49	7.47486e-45	0.715808	0.736	0.363
MAFF	0.630972	3.22446e-48	5.83112e-44	0.706348	0.688	0.311
ATP13A3	0.630484	6.61286e-41	1.19587e-36	0.720435	0.955	0.825
PAPSS1	0.628822	7.251e-48	1.31127e-43	0.729146	0.864	0.535
MAP4K3	0.627995	1.12023e-66	2.02582e-62	0.73595	0.709	0.269
AMZ2	0.627946	1.08349e-61	1.95939e-57	0.717151	0.629	0.235
FEM1B	0.621957	1.40417e-45	2.5393e-41	0.718588	0.801	0.471
ATP5MC3	0.621466	4.45333e-51	8.05341e-47	0.749664	0.991	0.98
ENC1	0.620972	7.15912e-45	1.29466e-40	0.676801	0.534	0.21
GEM	0.620715	6.15332e-68	1.11277e-63	0.695426	0.522	0.139
SLC44A2	0.620077	4.36985e-55	7.90244e-51	0.706287	0.614	0.243
ECM1	0.619102	1.83286e-56	3.31454e-52	0.714061	0.659	0.26
EPB41L1	0.618179	2.64418e-84	4.78173e-80	0.716706	0.555	0.131
MDFIC	0.617724	4.14506e-47	7.49593e-43	0.698252	0.644	0.278
TLN1	0.616548	2.64463e-67	4.78255e-63	0.788001	1	0.994
LGALS3	0.614148	6.62548e-19	1.19815e-14	0.647766	0.973	0.971
NRBP1	0.613873	1.78662e-36	3.23092e-32	0.700122	0.828	0.568
TNFRSF12A	0.613635	2.93699e-36	5.31125e-32	0.685863	0.697	0.376
PLEKHA1	0.61298	1.36576e-38	2.46985e-34	0.690108	0.685	0.369
SLC29A3	0.607239	3.85495e-55	6.9713e-51	0.714762	0.674	0.276
WFS1	0.606279	5.06857e-59	9.16601e-55	0.709849	0.614	0.226
SLAMF9	0.601186	1.07293e-122	1.94029e-118	0.707382	0.469	0.056
LRCH1	0.600714	7.90175e-49	1.42895e-44	0.70778	0.68	0.316
METTL7B	0.599747	2.05489e-134	3.71606e-130	0.676469	0.377	0.025
IQGAP2	0.598236	3.23598e-37	5.85194e-33	0.699925	0.822	0.498
ABI3	0.596184	1.76641e-38	3.19437e-34	0.705373	0.834	0.56
MYO1B	0.595596	1.23493e-130	2.23325e-126	0.686274	0.404	0.034
PPIC	0.594651	3.6027e-68	6.51512e-64	0.715747	0.605	0.189
FRMD4B	0.594217	6.18181e-41	1.11792e-36	0.705651	0.789	0.453
SPINT1	0.593583	9.98856e-60	1.80633e-55	0.706082	0.593	0.207
CSGALNACT1	0.592335	5.91857e-118	1.07031e-113	0.699359	0.448	0.054
TTC3	0.591025	1.31755e-45	2.38265e-41	0.734145	0.979	0.92
LRRC8A	0.587006	1.20067e-67	2.1713e-63	0.704335	0.555	0.162
GPAT3	0.586284	1.07008e-81	1.93513e-77	0.685534	0.451	0.087
MIR4435-2HG	0.58432	1.07874e-63	1.95079e-59	0.714283	0.62	0.209
KIF1B	0.583849	2.16445e-40	3.91419e-36	0.712267	0.875	0.575
PSTPIP1	0.58349	3.25424e-104	5.88497e-100	0.695204	0.451	0.065
TIAM1	0.582395	5.67086e-44	1.02552e-39	0.69928	0.691	0.332
HCFC1R1	0.581649	1.13403e-33	2.05078e-29	0.689539	0.795	0.528
GNS	0.581546	1.34162e-28	2.42619e-24	0.680116	0.881	0.686
FABP3	0.580058	8.02928e-45	1.45202e-40	0.705032	0.724	0.355
PNP	0.578601	1.01971e-42	1.84404e-38	0.695368	0.674	0.328
PRKAR1A	0.576931	3.50046e-30	6.33024e-26	0.687592	0.95	0.872
PRKAG2	0.576845	2.74301e-38	4.96045e-34	0.699881	0.795	0.473
NDUFS3	0.576806	1.28228e-35	2.31888e-31	0.698582	0.846	0.596
LYRM9	0.568494	2.52014e-76	4.55741e-72	0.711142	0.555	0.145
IL6R	0.567863	1.40137e-35	2.53424e-31	0.690341	0.748	0.45
ARID3A	0.566868	6.45939e-31	1.16812e-26	0.67973	0.76	0.499
HPCAL1	0.564375	2.09615e-42	3.79067e-38	0.711112	0.84	0.484
FKBP2	0.563138	5.02787e-38	9.09239e-34	0.710942	0.929	0.761
SLC44A1	0.562281	4.1677e-36	7.53687e-32	0.697237	0.846	0.513
TOMM40	0.561929	6.05795e-30	1.09552e-25	0.6784	0.772	0.518
IFI27L2	0.561217	1.52308e-40	2.75433e-36	0.717526	0.929	0.758
DOT1L	0.560988	2.77858e-69	5.02479e-65	0.711561	0.585	0.172
TIMM8B	0.559257	6.25282e-37	1.13076e-32	0.70722	0.923	0.757
TLN2	0.558916	2.15777e-43	3.90211e-39	0.69243	0.653	0.297
ITGA6	0.558857	1.34417e-25	2.4308e-21	0.660926	0.721	0.461
SCARB2	0.558349	8.99494e-37	1.62665e-32	0.709562	0.991	0.944
MSANTD3	0.554288	2.68536e-38	4.85621e-34	0.695677	0.754	0.423
TRIM54	0.552302	1.0817e-185	1.95614e-181	0.672683	0.35	0.005
TIE1	0.552293	9.84531e-134	1.78043e-129	0.642449	0.294	0.009
TECR	0.552015	2.95044e-34	5.33558e-30	0.694662	0.852	0.599
OXR1	0.550024	4.36998e-32	7.90268e-28	0.675171	0.703	0.399
ACSL4	0.549337	2.43417e-27	4.40195e-23	0.677754	0.926	0.789
GSTM4	0.549018	5.00586e-40	9.05259e-36	0.693642	0.709	0.367
TMC6	0.546703	8.23522e-36	1.48926e-31	0.685176	0.694	0.393
FLT1	0.54631	8.5741e-32	1.55054e-27	0.664431	0.602	0.308
MIDN	0.545855	1.0521e-23	1.90262e-19	0.653026	0.677	0.45
FLNA	0.543352	1.86372e-33	3.37034e-29	0.700025	0.994	0.949
ZEB1	0.541266	1.42681e-70	2.58024e-66	0.698099	0.525	0.136
DGKH	0.540783	7.72012e-50	1.39611e-45	0.683107	0.546	0.195
MFHAS1	0.540268	4.28863e-36	7.75556e-32	0.691087	0.763	0.437
EIF4E	0.540027	4.29782e-32	7.77217e-28	0.687923	0.834	0.597
RASSF8-AS1	0.540006	1.51309e-32	2.73628e-28	0.687569	0.822	0.54
HPGDS	0.537891	3.54838e-25	6.41689e-21	0.657715	0.694	0.437
ROCK1	0.536575	3.45047e-35	6.23983e-31	0.702826	0.955	0.806
SMIM14	0.534942	1.07731e-37	1.94821e-33	0.696262	0.792	0.451
MESD	0.533654	2.12463e-30	3.84219e-26	0.68668	0.92	0.719
NAA10	0.532928	1.16325e-35	2.10362e-31	0.693247	0.81	0.491
RASAL2	0.532569	6.70235e-34	1.21205e-29	0.694453	0.869	0.611
ACADM	0.530969	2.69802e-35	4.87911e-31	0.69938	0.875	0.63
MMP12	0.530686	1.51025e-30	2.73114e-26	0.564939	0.154	0.025
ZDHHC24	0.529677	6.84882e-44	1.23854e-39	0.700964	0.706	0.351
CALR	0.529364	1.5353e-28	2.77643e-24	0.684601	0.991	0.985
CDK5	0.52915	8.93902e-48	1.61653e-43	0.701938	0.668	0.297
AC093673.2	0.529116	1.74021e-188	3.147e-184	0.681998	0.371	0.007
DECR1	0.528823	7.85296e-36	1.42013e-31	0.69304	0.807	0.485
SCG5	0.52692	3.35035e-57	6.05877e-53	0.592618	0.205	0.021
ACAT2	0.526675	1.89976e-19	3.43553e-15	0.646475	0.819	0.668
GFOD1	0.526122	2.36901e-99	4.28412e-95	0.684328	0.424	0.059
PSAT1	0.52443	1.03603e-33	1.87355e-29	0.620547	0.344	0.11
BSG	0.524423	1.11418e-34	2.01489e-30	0.700323	0.941	0.751
PDGFA	0.523369	3.12992e-83	5.66014e-79	0.69599	0.49	0.098
ACO1	0.523202	2.02564e-29	3.66317e-25	0.675053	0.766	0.487
UCHL3	0.522251	4.75492e-37	8.5988e-33	0.685432	0.682	0.365
NRGN	0.521508	6.65184e-88	1.20292e-83	0.653788	0.347	0.043
TCIRG1	0.518822	1.53677e-33	2.77909e-29	0.690206	0.84	0.544
GPX3	0.518772	2.84513e-29	5.14514e-25	0.665556	0.665	0.378
GUK1	0.518332	3.36249e-36	6.08073e-32	0.707203	0.991	0.948
PTPN7	0.516167	3.03541e-69	5.48924e-65	0.682263	0.469	0.11
LGALS9	0.515663	1.10004e-36	1.98931e-32	0.70914	0.982	0.912
TUBA1A	0.515391	9.40755e-22	1.70126e-17	0.659238	0.979	0.961
CCDC88A	0.512266	1.63438e-42	2.95562e-38	0.727812	1	0.998
CTTN	0.51219	1.09796e-57	1.98556e-53	0.672285	0.463	0.127
RAB40B	0.511898	7.36967e-93	1.33273e-88	0.671226	0.392	0.054
TIMP2	0.509923	5.74938e-40	1.03972e-35	0.719199	1	0.978
SOX4	0.508409	9.31443e-07	0.0168442	0.57998	0.742	0.689
LOXL3	0.505723	1.50585e-63	2.72318e-59	0.675004	0.454	0.113
TFPI	0.504666	7.20258e-41	1.30251e-36	0.657688	0.475	0.172
SLC39A13	0.502401	5.82986e-41	1.05427e-36	0.683624	0.623	0.283
TRIOBP	0.498672	7.63818e-36	1.38129e-31	0.679179	0.656	0.34
CAB39L	0.497892	2.58509e-53	4.67487e-49	0.679074	0.51	0.162
C12orf75	0.497139	1.44739e-17	2.61746e-13	0.631636	0.685	0.477
AC007388.1	0.4968	8.40388e-35	1.51976e-30	0.677115	0.662	0.343
IVNS1ABP	0.496163	2.7785e-23	5.02464e-19	0.65323	0.736	0.481
PHACTR2	0.49607	5.22347e-31	9.44613e-27	0.681487	0.81	0.51
CBR3	0.494711	7.84401e-57	1.41851e-52	0.668171	0.451	0.121
WASF2	0.492438	1.06596e-28	1.92768e-24	0.682863	0.947	0.887
MTHFD1	0.491483	6.69363e-41	1.21048e-36	0.675553	0.573	0.243
NRP2	0.490266	7.28145e-28	1.31678e-23	0.679997	0.941	0.764
LINC01010	0.490053	3.42088e-100	6.18632e-96	0.636761	0.294	0.021
C4orf3	0.490027	2.85528e-40	5.16349e-36	0.71949	0.997	0.941
MYBPH	0.489172	2.31385e-17	4.18437e-13	0.57485	0.231	0.087
LYPD1	0.488815	1.13313e-45	2.04914e-41	0.654156	0.439	0.134
DBN1	0.487623	3.58537e-61	6.48379e-57	0.648966	0.368	0.076
FXYD1	0.485455	7.17062e-101	1.29673e-96	0.671049	0.386	0.045
PAQR5	0.484579	1.30579e-25	2.3614e-21	0.666262	0.819	0.572
PTPN6	0.484152	2.45744e-25	4.44403e-21	0.667668	0.852	0.66
CAMK2D	0.483513	8.68612e-27	1.5708e-22	0.66449	0.736	0.47
CYGB	0.482605	1.19862e-44	2.16758e-40	0.635548	0.365	0.097
ENHO	0.482586	1.99077e-68	3.60011e-64	0.61555	0.258	0.029
AC005332.5	0.482555	2.2205e-78	4.01556e-74	0.682526	0.451	0.089
SYNJ2	0.481906	4.73077e-57	8.55513e-53	0.665776	0.442	0.115
ATP5PF	0.481385	6.67269e-39	1.20669e-34	0.716005	0.991	0.977
PLCL1	0.477498	1.0976e-39	1.9849e-35	0.648363	0.439	0.152
MMP24OS	0.47611	1.80218e-28	3.25906e-24	0.676474	0.852	0.594
RAB1A	0.475146	5.33199e-33	9.64237e-29	0.696212	0.967	0.815
DUSP2	0.474433	4.59e-25	8.30055e-21	0.610488	0.35	0.137
DHCR24	0.474145	8.1522e-25	1.47424e-20	0.659562	0.745	0.484
STMP1	0.473979	3.34284e-28	6.04519e-24	0.678964	0.917	0.727
RAB20	0.473944	1.74798e-34	3.16105e-30	0.678426	0.685	0.359
PEA15	0.47394	2.06732e-23	3.73853e-19	0.663421	0.95	0.774
FAM129B	0.472623	4.94444e-36	8.94153e-32	0.672377	0.614	0.289
CD9	0.472471	4.71635e-25	8.52905e-21	0.672184	0.991	0.97
RTL8C	0.472072	6.33294e-33	1.14525e-28	0.673063	0.674	0.355
IL6R-AS1	0.470748	1.01547e-51	1.83638e-47	0.619828	0.291	0.055
MSR1	0.469514	1.15168e-27	2.0827e-23	0.681263	0.988	0.948
UQCR11	0.469038	3.75263e-38	6.78625e-34	0.713661	0.997	0.973
SEMA7A	0.468774	6.82078e-71	1.23347e-66	0.663909	0.401	0.077
MCUR1	0.468006	3.38231e-27	6.11657e-23	0.667959	0.774	0.51
NR4A3	0.467802	1.74103e-52	3.14848e-48	0.654837	0.415	0.108
CD300C	0.467661	4.82995e-59	8.73447e-55	0.660559	0.415	0.1
TNFAIP8L1	0.466654	5.84966e-25	1.05785e-20	0.654755	0.668	0.419
NENF	0.46634	6.14433e-27	1.11114e-22	0.674199	0.893	0.715
UBASH3B	0.465983	3.65646e-24	6.61234e-20	0.645651	0.605	0.348
LDLRAP1	0.465856	7.41313e-68	1.34059e-63	0.675487	0.448	0.102
MICALL1	0.46561	9.46467e-51	1.71159e-46	0.683293	0.549	0.189
TRMT1	0.465458	1.26947e-29	2.29571e-25	0.636179	0.445	0.191
ZNF430	0.464768	4.36107e-32	7.88656e-28	0.669025	0.653	0.34
WWTR1	0.463212	2.05028e-97	3.70773e-93	0.664608	0.371	0.043
A2M	0.463081	2.61238e-28	4.72423e-24	0.683729	0.997	0.986
NDUFB6	0.462509	5.10821e-21	9.23768e-17	0.647848	0.748	0.553
DENND4C	0.46178	1.41566e-29	2.56009e-25	0.672758	0.76	0.451
MGST1	0.461279	1.248e-27	2.25688e-23	0.592048	0.255	0.073
AES	0.459221	5.53763e-25	1.00143e-20	0.664688	0.849	0.599
LILRB3	0.459021	2.26865e-23	4.10264e-19	0.655096	0.757	0.501
CD109	0.458787	1.24472e-35	2.25095e-31	0.646499	0.46	0.173
SH2B3	0.45848	1.70882e-22	3.09022e-18	0.648951	0.706	0.462
SMIM25	0.456552	8.1344e-34	1.47103e-29	0.657632	0.54	0.238
GALNT7	0.45645	1.57565e-39	2.84941e-35	0.670548	0.564	0.232
RHOF	0.456131	1.19675e-36	2.1642e-32	0.632335	0.38	0.125
TMEM63A	0.456026	1.68296e-30	3.04347e-26	0.668814	0.685	0.377
GPD1	0.455887	4.26176e-102	7.70696e-98	0.643017	0.309	0.024
CCDC6	0.454862	1.48223e-25	2.68047e-21	0.661457	0.742	0.496
ELAVL4	0.453877	3.51344e-68	6.35371e-64	0.664145	0.409	0.083
ABCA1	0.453265	1.57646e-20	2.85087e-16	0.638211	0.626	0.398
MTRNR2L12	0.452097	2.57131e-24	4.64995e-20	0.667836	0.97	0.907
SPHK1	0.451964	3.72019e-23	6.72759e-19	0.66072	0.875	0.679
COPA	0.451882	4.00132e-28	7.23598e-24	0.678013	0.908	0.673
UBL3	0.45175	3.01544e-22	5.45312e-18	0.656812	0.875	0.689
TMX4	0.451741	2.79713e-30	5.05834e-26	0.664318	0.644	0.345
C11orf45	0.449731	2.58739e-63	4.67903e-59	0.656616	0.392	0.082
FAIM	0.447388	6.00286e-30	1.08556e-25	0.651044	0.543	0.257
PPDPF	0.447194	3.65195e-27	6.60418e-23	0.667254	0.774	0.497
SLC17A5	0.446479	1.71404e-26	3.09967e-22	0.670626	0.849	0.61
C1orf54	0.44582	2.05636e-18	3.71872e-14	0.642521	0.828	0.686
LITAF	0.445786	1.86152e-28	3.36638e-24	0.682859	0.988	0.899
SSR3	0.445548	6.93616e-25	1.25434e-20	0.66842	0.932	0.78
PDXK	0.445528	6.14811e-27	1.11182e-22	0.676705	0.964	0.863
STX2	0.444863	7.50408e-39	1.35704e-34	0.662721	0.519	0.208
MIR155HG	0.444143	2.70916e-36	4.89924e-32	0.660303	0.534	0.222
SLC6A12	0.444132	9.10024e-57	1.64569e-52	0.662104	0.43	0.109
SLC43A3	0.443743	4.44163e-27	8.03224e-23	0.658514	0.674	0.379
PCM1	0.442859	3.65474e-25	6.60922e-21	0.670924	0.979	0.907
MAPKAPK3	0.442239	1.57513e-29	2.84847e-25	0.669807	0.73	0.427
DYNLL1	0.442232	2.50919e-30	4.53762e-26	0.689998	0.994	0.978
PPP2R1A	0.441867	8.28261e-26	1.49783e-21	0.663613	0.763	0.521
HAVCR2	0.440871	3.20704e-23	5.79961e-19	0.663222	0.95	0.819
NRP1	0.440801	2.10988e-21	3.81551e-17	0.654643	0.884	0.677
NDRG2	0.43975	6.469e-14	1.16985e-09	0.594477	0.398	0.23
BLOC1S1	0.437849	2.75862e-23	4.98868e-19	0.663638	0.95	0.874
ATP5MC1	0.437831	1.07915e-21	1.95154e-17	0.656496	0.92	0.796
PQLC3	0.436855	3.22045e-30	5.82386e-26	0.657134	0.579	0.295
RASSF3	0.436024	7.49441e-33	1.35529e-28	0.658001	0.552	0.255
FHL1	0.435816	1.28691e-56	2.32725e-52	0.648965	0.38	0.086
TNFRSF1B	0.435587	1.49893e-18	2.71067e-14	0.642988	0.864	0.719
MFSD6	0.435526	1.36302e-49	2.46489e-45	0.672231	0.504	0.162
WDFY4	0.435498	6.50909e-30	1.1771e-25	0.663404	0.647	0.35
PCBD1	0.4353	1.55119e-25	2.80517e-21	0.659859	0.745	0.466
FAM214B	0.435022	5.1676e-32	9.34509e-28	0.663899	0.611	0.303
ZNF385A	0.434569	4.97662e-19	8.99971e-15	0.63969	0.745	0.529
ATP1A1	0.434006	4.50243e-25	8.14219e-21	0.671452	0.976	0.945
EGR2	0.433964	2.48495e-24	4.49378e-20	0.660813	0.819	0.524
SPSB1	0.433886	4.90037e-44	8.86183e-40	0.661199	0.478	0.163
GIPC3	0.433674	1.39411e-57	2.5211e-53	0.659794	0.418	0.102
DOCK3	0.433578	2.15581e-86	3.89857e-82	0.65973	0.368	0.05
DUSP14	0.432257	2.15221e-38	3.89206e-34	0.673869	0.599	0.265
HECTD1	0.432161	1.08589e-21	1.96373e-17	0.654806	0.866	0.681
BCL2L1	0.431713	1.23266e-24	2.22915e-20	0.654815	0.7	0.435
FCMR	0.430578	1.44556e-91	2.61414e-87	0.641574	0.312	0.03
COX5B	0.430071	1.25767e-21	2.27437e-17	0.658308	0.985	0.981
RASSF4	0.430007	7.23709e-13	1.30876e-08	0.61794	0.852	0.81
SPAG9	0.428573	1.36008e-24	2.45957e-20	0.668165	0.955	0.852
ARPC1B	0.428101	3.61452e-30	6.53651e-26	0.688439	0.991	0.949
APP	0.427831	1.06829e-21	1.9319e-17	0.652749	0.828	0.6
HMGCR	0.427401	4.23216e-24	7.65343e-20	0.650985	0.674	0.409
AC244090.1	0.427327	5.61331e-25	1.01511e-20	0.649252	0.623	0.355
RCBTB2	0.426077	1.83541e-26	3.31915e-22	0.640726	0.519	0.258
COL8A2	0.425824	5.11103e-29	9.24279e-25	0.660386	0.647	0.34
DGKZ	0.425476	1.47069e-24	2.6596e-20	0.653359	0.691	0.422
DESI1	0.425402	8.76068e-21	1.58428e-16	0.644877	0.736	0.5
DUSP6	0.425134	7.78326e-10	1.40753e-05	0.598965	0.721	0.608
TEX2	0.424885	7.83962e-35	1.41772e-30	0.656384	0.519	0.222
ACO2	0.424423	1.06721e-28	1.92994e-24	0.671756	0.777	0.49
TMED3	0.423614	1.64622e-24	2.97702e-20	0.658847	0.772	0.511
MSMO1	0.421761	8.54174e-24	1.54469e-19	0.657311	0.772	0.513
TNNI2	0.421567	1.82932e-70	3.30814e-66	0.648159	0.353	0.058
GOLGA7	0.420608	2.07079e-22	3.74482e-18	0.647004	0.68	0.438
MAP3K5	0.419027	4.2297e-26	7.649e-22	0.652828	0.644	0.357
NDUFB5	0.418965	1.81563e-21	3.28338e-17	0.654506	0.875	0.709
NCKAP1	0.418326	3.79715e-42	6.86677e-38	0.64911	0.43	0.14
CCNY	0.417323	2.01484e-21	3.64364e-17	0.646568	0.724	0.491
LIMA1	0.416949	1.77927e-16	3.21763e-12	0.626364	0.671	0.464
RUBCNL	0.416392	9.67794e-54	1.75016e-49	0.654365	0.409	0.104
ITPRIP	0.416097	2.83502e-44	5.12685e-40	0.653088	0.439	0.139
RHBDF2	0.415345	2.89298e-26	5.23166e-22	0.658778	0.703	0.419
ZBTB43	0.414464	8.16806e-28	1.47711e-23	0.656394	0.629	0.338
TMA7	0.414029	2.52519e-30	4.56656e-26	0.689005	0.991	0.951
SMIM30	0.413726	2.501e-19	4.52281e-15	0.635182	0.653	0.426
MCOLN3	0.413393	8.22121e-24	1.48672e-19	0.644873	0.62	0.343
ADO	0.413271	6.61647e-25	1.19652e-20	0.64686	0.608	0.335
CELF1	0.412573	8.43652e-21	1.52566e-16	0.648267	0.804	0.579
MAPRE2	0.412333	3.10845e-23	5.62132e-19	0.64864	0.68	0.419
FGD4	0.412207	1.0949e-22	1.98001e-18	0.642752	0.617	0.369
SLC30A1	0.41219	6.89148e-25	1.24626e-20	0.654614	0.691	0.42
ATL1	0.411495	3.42789e-73	6.199e-69	0.638861	0.32	0.045
RASL11B	0.4109	3.74266e-94	6.76823e-90	0.644329	0.318	0.03
TBC1D8	0.410207	3.48269e-40	6.2981e-36	0.635942	0.383	0.116
GCSH	0.409542	3.10778e-34	5.62011e-30	0.663622	0.582	0.265
UBL4A	0.409445	9.15467e-32	1.65553e-27	0.657703	0.576	0.269
SLC6A8	0.409408	1.15854e-45	2.09511e-41	0.643192	0.392	0.109
TUBA4A	0.409151	8.55872e-13	1.54776e-08	0.606896	0.585	0.412
ITPKB	0.409006	4.08505e-32	7.3874e-28	0.647603	0.499	0.212
TBRG1	0.407544	5.71968e-21	1.03435e-16	0.64541	0.742	0.499
TAB2	0.407532	6.37721e-21	1.15326e-16	0.650891	0.837	0.631
DNAJC4	0.407514	6.92509e-24	1.25233e-19	0.644758	0.605	0.352
ARHGEF40	0.407081	1.70549e-21	3.08421e-17	0.642046	0.656	0.412
ACOT13	0.406344	2.51183e-19	4.54239e-15	0.644584	0.837	0.629
KCNN4	0.405967	9.5957e-43	1.73529e-38	0.651781	0.445	0.143
DST	0.405687	2.33776e-13	4.22761e-09	0.619698	0.855	0.706
ZBED5-AS1	0.405645	3.33118e-32	6.02411e-28	0.652049	0.525	0.233
MTRNR2L8	0.405265	7.3743e-18	1.33357e-13	0.633004	0.697	0.495
HIVEP3	0.405023	2.50694e-25	4.53354e-21	0.648121	0.608	0.334
UQCRQ	0.404642	3.13181e-27	5.66357e-23	0.678568	0.985	0.957
HLX	0.404565	1.75916e-33	3.18127e-29	0.649037	0.496	0.202
RFLNB	0.404031	2.02057e-34	3.65399e-30	0.628922	0.38	0.128
PDSS1	0.403806	8.27029e-36	1.4956e-31	0.634771	0.398	0.136
TRIM33	0.403109	4.32162e-18	7.81522e-14	0.636044	0.736	0.539
SLC30A3	0.402603	1.30106e-131	2.35283e-127	0.623016	0.249	0.003
RASL10A	0.402099	7.79521e-58	1.40969e-53	0.62451	0.297	0.05
SEL1L	0.401047	1.58583e-22	2.86782e-18	0.658433	0.899	0.712
ID2	0.401037	2.1346e-15	3.8602e-11	0.631324	0.938	0.884
DYRK2	0.398396	2.55059e-20	4.6125e-16	0.637323	0.632	0.401
ARHGEF2	0.397332	5.34225e-28	9.66093e-24	0.653647	0.608	0.315
P4HB	0.396056	9.32437e-20	1.68622e-15	0.648581	0.908	0.763
C16orf45	0.395972	3.25865e-39	5.89294e-35	0.644659	0.427	0.144
ANXA2	0.395808	5.45273e-28	9.86072e-24	0.682854	1	0.998
ITGB1	0.394792	4.91519e-22	8.88863e-18	0.659749	0.994	0.973
RAB11FIP4	0.394457	5.10491e-57	9.23172e-53	0.646133	0.371	0.081
H6PD	0.3943	9.30476e-27	1.68267e-22	0.645848	0.555	0.287
ARHGAP21	0.393808	6.81189e-15	1.23186e-10	0.627432	0.872	0.772
NDUFA4	0.392923	7.2481e-26	1.31075e-21	0.674701	1	0.992
HINT1	0.392798	2.95127e-37	5.33707e-33	0.712306	1	0.998
SEZ6L2	0.392468	2.21675e-49	4.00877e-45	0.633511	0.344	0.079
LINC01426	0.392352	5.08136e-44	9.18912e-40	0.649807	0.427	0.132
GLIPR2	0.390866	5.49296e-27	9.93346e-23	0.650731	0.596	0.313
TEX264	0.39019	4.29242e-20	7.76242e-16	0.64101	0.721	0.482
PRAM1	0.389226	3.38094e-24	6.1141e-20	0.639935	0.561	0.299
SPATS2	0.388458	1.67331e-27	3.02602e-23	0.655451	0.638	0.341
BAG3	0.387619	1.06405e-25	1.92423e-21	0.643789	0.567	0.291
MYOF	0.38709	6.06205e-19	1.09626e-14	0.646023	0.95	0.834
PTPRA	0.386928	1.27305e-20	2.30218e-16	0.647917	0.795	0.591
LPP	0.38692	4.28287e-20	7.74515e-16	0.644289	0.772	0.536
DNASE1L1	0.386823	9.88034e-33	1.78676e-28	0.640182	0.448	0.176
KIAA0930	0.386519	1.52888e-19	2.76483e-15	0.648571	0.929	0.825
BZW1	0.386194	5.98606e-23	1.08252e-18	0.662419	0.97	0.89
SLC48A1	0.385959	1.23792e-28	2.23866e-24	0.654473	0.602	0.303
TMEM8A	0.385367	1.34506e-20	2.4324e-16	0.643323	0.73	0.488
SLC37A2	0.385105	2.20276e-26	3.98347e-22	0.640729	0.525	0.259
DUSP5	0.384921	3.19399e-56	5.77601e-52	0.642628	0.362	0.077
KPNA4	0.384777	5.29867e-16	9.58211e-12	0.63071	0.837	0.66
REEP3	0.384213	6.83583e-21	1.23619e-16	0.643013	0.703	0.461
MREG	0.383855	1.77211e-27	3.20468e-23	0.639701	0.504	0.233
SLC12A6	0.383166	1.85231e-25	3.34972e-21	0.650091	0.638	0.351
SLC49A3	0.381747	4.42191e-21	7.99658e-17	0.625968	0.501	0.272
ITGA5	0.381648	2.0834e-18	3.76763e-14	0.627279	0.599	0.37
GALM	0.381606	1.36406e-16	2.46676e-12	0.633876	0.831	0.657
LRRC8B	0.38141	1.43201e-35	2.58965e-31	0.626161	0.362	0.115
TMEM117	0.381404	7.68719e-45	1.39015e-40	0.649496	0.424	0.127
ABCC3	0.381265	4.66704e-24	8.43988e-20	0.650985	0.682	0.405
AIG1	0.380507	3.67432e-23	6.64464e-19	0.630786	0.504	0.258
SNAI3	0.379384	1.86563e-50	3.3738e-46	0.621141	0.3	0.058
MOSPD1	0.376849	8.69328e-24	1.57209e-19	0.645306	0.626	0.358
MT-ND4	0.376525	2.60646e-64	4.71353e-60	0.782828	1	1
TXNDC17	0.375932	1.08371e-17	1.95978e-13	0.639521	0.92	0.759
SLC36A1	0.375799	6.88423e-29	1.24494e-24	0.645462	0.525	0.245
ATP6V1B2	0.374488	6.2114e-16	1.12327e-11	0.633973	0.973	0.958
FAM20A	0.37387	8.25723e-20	1.49324e-15	0.62894	0.564	0.329
TMCO3	0.373754	2.56261e-23	4.63422e-19	0.646626	0.656	0.39
BACE1	0.373011	1.00569e-27	1.81868e-23	0.651225	0.596	0.3
PSEN2	0.372095	2.24961e-32	4.06819e-28	0.647273	0.499	0.208
LAMTOR2	0.371929	1.04911e-20	1.89721e-16	0.652884	0.95	0.835
AP000439.3	0.371924	1.11356e-24	2.01377e-20	0.610472	0.353	0.141
TCTA	0.371706	8.44497e-28	1.52719e-23	0.636699	0.478	0.215
MT1E	0.371274	7.53651e-47	1.3629e-42	0.573929	0.163	0.016
ABCB8	0.369541	2.821e-33	5.1015e-29	0.652139	0.519	0.22
ABCD1	0.369411	5.9368e-37	1.07361e-32	0.648241	0.463	0.17
RASA1	0.367956	4.01872e-19	7.26744e-15	0.628914	0.593	0.357
LMAN1	0.367344	2.40163e-16	4.34311e-12	0.631239	0.807	0.626
CHD4	0.367159	8.79066e-19	1.5897e-14	0.64561	0.964	0.861
PRADC1	0.366901	1.61145e-28	2.91415e-24	0.639947	0.49	0.221
ADGRE5	0.366698	2.39985e-26	4.33989e-22	0.634953	0.487	0.226
PGM2	0.366024	1.44892e-27	2.62022e-23	0.649142	0.582	0.289
LTBP3	0.365162	5.07417e-30	9.17612e-26	0.63827	0.463	0.196
MSI2	0.364633	1.05101e-23	1.90064e-19	0.624603	0.451	0.212
HDLBP	0.364551	1.22775e-19	2.22026e-15	0.648762	0.941	0.828
ALDH3B1	0.364096	3.0453e-24	5.50712e-20	0.630237	0.481	0.235
TPM2	0.363961	9.15133e-35	1.65493e-30	0.599922	0.261	0.064
MTCH2	0.363869	1.97226e-13	3.56663e-09	0.618107	0.792	0.65
C5AR1	0.363842	1.02872e-13	1.86033e-09	0.623258	0.932	0.919
GLS	0.363737	5.95452e-20	1.07681e-15	0.645747	0.828	0.593
SNX5	0.363569	5.67703e-14	1.02663e-09	0.620849	0.795	0.648
FUT8	0.363521	2.62971e-22	4.75558e-18	0.636652	0.585	0.322
CSNK1G3	0.362927	5.87386e-21	1.06223e-16	0.633244	0.579	0.334
GMFB	0.362237	5.28214e-20	9.55222e-16	0.641704	0.742	0.494
JADE1	0.360474	4.2115e-33	7.61608e-29	0.629617	0.395	0.138
UBXN6	0.359801	2.88905e-22	5.22456e-18	0.644795	0.674	0.415
FAM89A	0.359181	6.10117e-15	1.10334e-10	0.624326	0.769	0.607
FAM13B	0.358893	2.14224e-14	3.87403e-10	0.61484	0.623	0.434
CNRIP1	0.358729	3.48748e-26	6.30676e-22	0.637708	0.51	0.244
ATP5F1E	0.35815	9.75266e-42	1.76367e-37	0.725678	1	1
PDIA4	0.357731	1.74128e-18	3.14892e-14	0.63361	0.688	0.447
C2orf74	0.357252	3.08223e-25	5.57391e-21	0.631011	0.472	0.223
DAD1	0.356934	5.26572e-19	9.52253e-15	0.64648	0.967	0.876
PRKCH	0.356778	1.61069e-42	2.91276e-38	0.628988	0.347	0.092
CSGALNACT2	0.355703	6.63701e-18	1.20024e-13	0.636537	0.798	0.573
TMEM219	0.355397	1.35059e-15	2.44242e-11	0.629829	0.878	0.726
WARS	0.355011	3.1609e-16	5.71616e-12	0.634179	0.92	0.798
MAPKAPK5	0.3549	2.56891e-26	4.64562e-22	0.644976	0.567	0.288
SPATA13	0.354386	4.19148e-16	7.57988e-12	0.626382	0.718	0.501
KDELR2	0.354281	7.00939e-17	1.26758e-12	0.63366	0.834	0.646
NECTIN2	0.353765	6.29136e-21	1.13773e-16	0.637524	0.641	0.385
PGBD5	0.353703	5.79825e-36	1.04855e-31	0.627679	0.371	0.116
HMGN3	0.353487	2.004e-17	3.62404e-13	0.634065	0.792	0.556
MDH1	0.353356	5.59659e-13	1.01209e-08	0.61842	0.89	0.801
CFAP36	0.353198	3.19e-20	5.76879e-16	0.631993	0.593	0.348
SEPT11	0.352255	1.14032e-16	2.06216e-12	0.630982	0.757	0.562
NACC1	0.351076	9.92913e-28	1.79558e-23	0.64853	0.579	0.282
PPARGC1B	0.350965	9.20878e-22	1.66531e-17	0.624228	0.484	0.244
THRA	0.350952	8.23994e-28	1.49011e-23	0.630394	0.439	0.186
SHOX2	0.350877	7.38278e-24	1.3351e-19	0.595265	0.288	0.1
SLC26A11	0.350626	1.71332e-24	3.09837e-20	0.625495	0.448	0.205
SDHC	0.350495	1.33354e-15	2.41158e-11	0.629772	0.875	0.747
ARHGAP25	0.349681	3.02626e-18	5.47269e-14	0.631237	0.659	0.431
ARAP2	0.349609	2.68081e-18	4.84798e-14	0.626183	0.593	0.363
LRP12	0.34928	3.86026e-16	6.9809e-12	0.62362	0.671	0.445
AKAP13	0.348717	2.08582e-15	3.772e-11	0.629099	0.872	0.739
UPP1	0.347369	4.56394e-13	8.25342e-09	0.615744	0.766	0.601
DPP4	0.347187	1.48858e-39	2.69194e-35	0.622764	0.335	0.09
TRG-AS1	0.347098	1.18898e-23	2.15016e-19	0.628698	0.484	0.235
ZFYVE21	0.346805	3.60978e-22	6.52793e-18	0.63348	0.558	0.302
MICAL3	0.346223	2.24946e-65	4.06792e-61	0.620323	0.276	0.036
AK8	0.345828	2.87131e-36	5.19247e-32	0.611956	0.303	0.081
ETHE1	0.345694	1.21647e-21	2.19987e-17	0.637282	0.623	0.349
REEP5	0.34491	5.85601e-16	1.059e-11	0.632204	0.92	0.784
PLPP5	0.344704	1.88791e-24	3.4141e-20	0.640822	0.57	0.299
UXS1	0.344399	2.37285e-17	4.29106e-13	0.62164	0.576	0.356
PTPN22	0.34354	1.0308e-26	1.86411e-22	0.635684	0.49	0.224
TMSB10	0.343099	1.63948e-41	2.96484e-37	0.725394	1	1
TRIM2	0.342259	6.01688e-32	1.08809e-27	0.629293	0.401	0.145
SELENOH	0.342253	4.82377e-21	8.72331e-17	0.655145	0.976	0.935
KCNMA1	0.342066	1.52989e-18	2.76665e-14	0.633645	0.691	0.44
LIMD2	0.341843	1.16461e-15	2.10608e-11	0.619386	0.62	0.408
MINOS1	0.341759	2.53671e-18	4.58738e-14	0.642885	0.941	0.836
S100A6	0.341536	2.18855e-21	3.95778e-17	0.658509	1	1
SEMA3C	0.341224	4.4395e-48	8.02839e-44	0.616226	0.288	0.057
PLAUR	0.340458	1.46926e-10	2.65701e-06	0.606026	0.932	0.874
SH2B2	0.340139	8.95409e-45	1.61926e-40	0.629881	0.344	0.086
NSF	0.340075	1.67772e-15	3.034e-11	0.620805	0.653	0.453
FAM120AOS	0.33987	6.95899e-20	1.25846e-15	0.635696	0.671	0.409
IQSEC1	0.338863	1.68575e-20	3.04851e-16	0.624267	0.51	0.273
APOO	0.33878	4.66387e-21	8.43414e-17	0.62086	0.469	0.237
INPPL1	0.338629	3.03862e-24	5.49505e-20	0.631925	0.501	0.244
ITGAE	0.338286	1.01785e-14	1.84068e-10	0.62065	0.715	0.517
RPS6KA3	0.338177	5.08796e-14	9.20106e-10	0.621655	0.849	0.679
SYNRG	0.33714	5.27448e-20	9.53838e-16	0.641056	0.751	0.49
DOCK5	0.337031	3.94748e-81	7.13863e-77	0.62164	0.267	0.024
ZFAND2A	0.337009	3.54792e-17	6.41605e-13	0.626197	0.647	0.417
FFAR4	0.33668	1.50899e-27	2.72885e-23	0.612902	0.347	0.126
HDAC9	0.33615	5.08031e-45	9.18724e-41	0.623535	0.32	0.074
TMEM164	0.33606	2.59024e-30	4.68419e-26	0.627627	0.404	0.152
FAM136A	0.335322	2.05057e-16	3.70825e-12	0.625463	0.674	0.47
NBDY	0.334912	2.21802e-13	4.01106e-09	0.617294	0.789	0.627
SPRED1	0.334732	5.96028e-14	1.07786e-09	0.615467	0.68	0.474
PDE3B	0.33471	6.34061e-12	1.14664e-07	0.609452	0.763	0.583
STARD4	0.334579	1.79877e-12	3.2529e-08	0.605012	0.585	0.419
CPNE2	0.334571	4.06404e-20	7.34941e-16	0.627359	0.549	0.309
ABL2	0.334567	3.62846e-16	6.56171e-12	0.633711	0.914	0.763
ADAM15	0.333379	4.59461e-21	8.30889e-17	0.629213	0.543	0.295
PRDX6	0.333314	4.32397e-13	7.81946e-09	0.61891	0.926	0.853
GNGT2	0.333059	3.54937e-28	6.41868e-24	0.623197	0.398	0.155
CPEB2	0.331564	1.85755e-28	3.3592e-24	0.622695	0.392	0.15
MICAL2	0.331491	4.63651e-41	8.38466e-37	0.618264	0.312	0.077
PEF1	0.331239	1.18395e-21	2.14106e-17	0.624494	0.487	0.249
LINC02345	0.331171	1.35342e-50	2.44753e-46	0.590172	0.205	0.025
PDE8A	0.329798	1.867e-18	3.37629e-14	0.622911	0.555	0.324
ARPC2	0.329789	2.84765e-29	5.14969e-25	0.687255	1	1
SEC61B	0.329673	1.51281e-21	2.73576e-17	0.657914	0.997	0.981
COPZ2	0.328723	2.77136e-29	5.01173e-25	0.618589	0.365	0.131
TMEM134	0.328577	1.05979e-18	1.91653e-14	0.629888	0.632	0.392
AKAP6	0.328508	7.4847e-21	1.35353e-16	0.606248	0.371	0.164
HIGD1A	0.328082	3.44653e-17	6.23271e-13	0.630953	0.745	0.518
PXN	0.327764	3.45097e-20	6.24073e-16	0.628754	0.567	0.317
EFNB1	0.327543	2.719e-46	4.91705e-42	0.617651	0.297	0.062
DUSP7	0.327543	1.95318e-44	3.53213e-40	0.614784	0.291	0.062
MBOAT1	0.326676	3.05484e-52	5.52438e-48	0.621099	0.297	0.055
TSPAN17	0.326074	8.36085e-31	1.51198e-26	0.622961	0.377	0.134
XPC	0.325062	8.85281e-13	1.60094e-08	0.603227	0.555	0.367
CAMK2B	0.324959	8.34776e-62	1.50961e-57	0.603446	0.231	0.025
SEC14L2	0.324449	2.16499e-79	3.91517e-75	0.61127	0.24	0.018
ROCK2	0.324413	1.35281e-19	2.44642e-15	0.641319	0.789	0.521
RABL6	0.324271	6.4324e-15	1.16324e-10	0.625278	0.816	0.654
CCND3	0.324085	7.87817e-27	1.42469e-22	0.626067	0.427	0.179
RAB38	0.323988	1.22028e-34	2.20675e-30	0.620218	0.344	0.104
ADSS	0.323606	2.1696e-14	3.92351e-10	0.621199	0.777	0.587
LILRB4	0.323486	1.235e-12	2.23338e-08	0.614173	0.801	0.632
ABHD17A	0.323466	3.4738e-17	6.28201e-13	0.633886	0.813	0.6
ADRA2B	0.322986	6.47362e-105	1.17069e-100	0.599385	0.202	0.003
OSTC	0.322674	1.05693e-14	1.91135e-10	0.623766	0.81	0.634
DENND5B	0.322607	1.01442e-27	1.83448e-23	0.624312	0.409	0.163
MANF	0.322521	1.51859e-15	2.74622e-11	0.619743	0.644	0.423
INHBA	0.322229	1.75633e-06	0.0317614	0.554371	0.279	0.177
ID3	0.321787	2.58436e-19	4.67355e-15	0.584631	0.267	0.101
ASPH	0.321336	4.52579e-12	8.18444e-08	0.608888	0.712	0.546
TTC39B	0.321123	1.67416e-49	3.02756e-45	0.616871	0.288	0.055
RGS2	0.320733	5.13694e-26	9.28964e-22	0.608453	0.338	0.123
KRTCAP2	0.320373	5.75196e-16	1.04019e-11	0.620425	0.626	0.413
ZNF366	0.320291	2.08082e-68	3.76296e-64	0.60863	0.24	0.024
SLCO2B1	0.320071	4.70836e-14	8.5146e-10	0.618819	0.745	0.555
SRD5A3	0.320057	1.01688e-20	1.83893e-16	0.615743	0.436	0.214
MYO1F	0.320042	1.94298e-13	3.51368e-09	0.618877	0.843	0.671
CD2BP2	0.319992	7.61397e-13	1.37691e-08	0.609526	0.65	0.479
BCAR3	0.319822	7.04111e-38	1.27331e-33	0.626121	0.356	0.103
SLC16A1	0.319716	7.87725e-24	1.42452e-19	0.623407	0.448	0.204
GPAT2	0.319524	3.56422e-42	6.44553e-38	0.591985	0.22	0.037
OTUD7B	0.319285	2.98037e-36	5.3897e-32	0.612422	0.306	0.081
SH3BGRL	0.318826	4.2515e-20	7.68842e-16	0.652128	0.997	0.982
CD36	0.31828	1.78871e-06	0.0323471	0.577328	0.739	0.624
CDC42BPB	0.317993	7.87274e-16	1.42371e-11	0.626296	0.751	0.542
WDR41	0.317239	1.34243e-25	2.42765e-21	0.628341	0.457	0.204
SNX24	0.317093	4.04798e-16	7.32037e-12	0.618578	0.593	0.378
MPV17	0.316794	6.24022e-17	1.12848e-12	0.628246	0.709	0.479
SNF8	0.316259	1.75394e-14	3.17183e-10	0.622814	0.789	0.626
KCTD7	0.315923	9.39281e-15	1.6986e-10	0.621152	0.724	0.518
CCDC71L	0.315462	2.47389e-18	4.47377e-14	0.622893	0.561	0.327
RER1	0.314345	1.46593e-12	2.65099e-08	0.614394	0.84	0.69
RAP1GDS1	0.3143	4.9358e-19	8.92589e-15	0.627153	0.588	0.344
SCRN1	0.314253	1.83429e-16	3.31713e-12	0.615574	0.546	0.327
TSEN34	0.31381	1.56612e-18	2.83216e-14	0.620049	0.522	0.295
CD68	0.313537	3.13984e-24	5.67808e-20	0.669113	1	0.998
MVD	0.313385	7.50613e-19	1.35741e-14	0.614506	0.463	0.244
TNIK	0.313091	1.8318e-20	3.31262e-16	0.621213	0.487	0.251
TUBB6	0.312851	3.36807e-12	6.09082e-08	0.60425	0.605	0.423
SQOR	0.312608	7.07259e-13	1.27901e-08	0.617496	0.914	0.796
BCL7C	0.312598	1.31778e-15	2.38307e-11	0.616072	0.585	0.375
OSBPL8	0.312183	2.44889e-08	0.000442857	0.592264	0.964	0.934
KIF22	0.312007	1.40578e-19	2.54221e-15	0.617425	0.475	0.246
CALCOCO1	0.311928	2.57195e-15	4.65111e-11	0.610284	0.528	0.317
OPN3	0.311304	6.20174e-21	1.12152e-16	0.619169	0.463	0.228
ATRAID	0.310636	3.09068e-14	5.58919e-10	0.621892	0.819	0.646
KIAA1841	0.310405	3.45843e-21	6.25422e-17	0.619133	0.457	0.224
IL27RA	0.310289	5.32444e-22	9.62872e-18	0.625308	0.499	0.242
TP53I3	0.3098	1.25887e-23	2.27655e-19	0.61492	0.395	0.168
ERLEC1	0.309718	2.39585e-14	4.33265e-10	0.619668	0.745	0.551
CKAP4	0.309682	1.99474e-14	3.6073e-10	0.615786	0.653	0.439
FAM122A	0.308871	3.85481e-21	6.97104e-17	0.624758	0.504	0.261
RYK	0.308775	8.30313e-22	1.50154e-17	0.63155	0.558	0.294
HS2ST1	0.307651	6.71416e-19	1.21419e-14	0.62404	0.555	0.32
ANKRD36C	0.307619	1.46097e-27	2.64201e-23	0.626846	0.427	0.174
CCDC85B	0.307307	3.5825e-12	6.47859e-08	0.6021	0.564	0.387
ST14	0.307229	1.33543e-22	2.41499e-18	0.617141	0.421	0.191
ACTR3	0.307118	2.63299e-17	4.76149e-13	0.640609	1	0.988
CHD1L	0.306885	3.17204e-17	5.73632e-13	0.621406	0.591	0.354
CARMIL1	0.306821	2.69662e-30	4.87657e-26	0.614028	0.338	0.112
HDAC7	0.306214	2.44203e-22	4.41617e-18	0.61492	0.412	0.183
DEF8	0.306106	2.08924e-18	3.77819e-14	0.63662	0.789	0.523
TRAF5	0.305827	2.12054e-25	3.83478e-21	0.603535	0.318	0.113
PTS	0.305478	3.42472e-18	6.19327e-14	0.618818	0.522	0.295
ZNFX1	0.305207	1.60483e-15	2.90217e-11	0.61905	0.629	0.419
OSBPL9	0.305083	4.98484e-18	9.01458e-14	0.627031	0.632	0.387
ATG4B	0.305063	2.09884e-19	3.79555e-15	0.623218	0.534	0.294
LILRA2	0.304951	4.68491e-09	8.47219e-05	0.590233	0.62	0.485
AKR7A2	0.304905	4.19742e-18	7.59061e-14	0.625163	0.602	0.361
ANKH	0.304785	1.01195e-09	1.83002e-05	0.593315	0.623	0.456
ARPC5L	0.304574	1.19167e-14	2.15502e-10	0.619549	0.724	0.506
TMEM70	0.304563	8.11026e-13	1.46666e-08	0.617669	0.905	0.805
MAN1C1	0.303746	9.90193e-32	1.79066e-27	0.613976	0.329	0.104
SFXN3	0.30373	6.50411e-19	1.1762e-14	0.6206	0.525	0.286
TXNL4A	0.30335	7.71716e-15	1.39557e-10	0.62635	0.899	0.742
RAP1B	0.303344	2.97839e-15	5.38611e-11	0.630103	0.964	0.953
G6PD	0.302655	3.7399e-14	6.76324e-10	0.619927	0.766	0.556
AC116563.1	0.302227	5.66261e-50	1.02403e-45	0.611464	0.27	0.047
RTL8B	0.301967	3.59852e-29	6.50756e-25	0.619665	0.374	0.135
SMPD1	0.301955	4.45539e-27	8.05713e-23	0.611291	0.344	0.125
KCNJ1	0.301663	7.35232e-84	1.32959e-79	0.610979	0.237	0.016
POPDC3	0.301548	2.84197e-42	5.13942e-38	0.607885	0.273	0.057
NDUFB2	0.301191	1.14054e-13	2.06254e-09	0.623097	0.991	0.988
MAP3K11	0.301127	2.58284e-18	4.67081e-14	0.623486	0.576	0.334
KANK3	0.301111	2.90207e-97	5.24811e-93	0.609753	0.228	0.009
XIAP	0.30038	7.77802e-11	1.40658e-06	0.604941	0.819	0.668
GNG7	0.300117	8.81729e-13	1.59452e-08	0.603204	0.549	0.366
KIF2A	0.300005	1.26174e-15	2.28173e-11	0.62432	0.739	0.515
GMFG	0.299962	5.48392e-13	9.91713e-09	0.618022	0.92	0.819
GALNT2	0.299656	1.1584e-15	2.09486e-11	0.616914	0.596	0.38
BAZ1B	0.298381	9.44335e-14	1.70774e-09	0.620485	0.852	0.678
CSRP1	0.298327	7.10448e-26	1.28477e-21	0.62196	0.415	0.172
NUDT22	0.298313	2.08319e-16	3.76725e-12	0.620211	0.611	0.385
PINK1	0.298184	6.40386e-18	1.15807e-13	0.610019	0.445	0.235
CITED2	0.297968	1.47556e-11	2.6684e-07	0.607773	0.769	0.581
MAP2K1	0.297437	3.07865e-11	5.56742e-07	0.60041	0.614	0.454
MAGED1	0.297161	6.03045e-21	1.09055e-16	0.615225	0.433	0.207
SEC14L1	0.296615	6.4099e-11	1.15917e-06	0.605481	0.822	0.691
SYT11	0.296527	5.19907e-17	9.402e-13	0.609787	0.466	0.255
ISM1	0.296373	3.62326e-54	6.5523e-50	0.602716	0.237	0.032
CNBP	0.296202	1.42017e-10	2.56824e-06	0.605184	0.932	0.869
APLP2	0.295971	2.25046e-19	4.06973e-15	0.649993	1	1
PRPS1	0.295565	3.45949e-19	6.25614e-15	0.613975	0.454	0.233
AL592182.2	0.295493	2.53845e-82	4.59053e-78	0.598844	0.208	0.01
DPM3	0.295143	3.47239e-20	6.27948e-16	0.634352	0.65	0.376
ARMCX3	0.295042	7.26528e-12	1.31385e-07	0.607577	0.727	0.545
DIAPH1	0.295042	1.79539e-10	3.24678e-06	0.600333	0.697	0.56
GALNS	0.294389	2.02464e-25	3.66136e-21	0.618867	0.401	0.165
SLC16A1-AS1	0.294068	2.55165e-20	4.61441e-16	0.610522	0.412	0.191
MRPL14	0.293997	2.59901e-12	4.70005e-08	0.614219	0.875	0.804
CYP19A1	0.293884	5.53612e-29	1.00115e-24	0.610277	0.329	0.109
PLEKHJ1	0.293462	3.30838e-16	5.98287e-12	0.61373	0.534	0.318
PNPLA6	0.2929	1.11248e-15	2.0118e-11	0.615591	0.579	0.366
HILPDA	0.292884	5.91206e-19	1.06914e-14	0.599444	0.356	0.159
YIF1A	0.292776	1.44838e-15	2.61925e-11	0.615554	0.591	0.365
NDUFV1	0.292649	1.08107e-13	1.955e-09	0.616443	0.745	0.549
C15orf40	0.29261	1.80106e-13	3.25704e-09	0.612479	0.671	0.473
RTCA	0.292593	4.80721e-18	8.69336e-14	0.622807	0.579	0.339
BMP1	0.292362	1.70938e-40	3.09124e-36	0.604473	0.264	0.056
KCTD9	0.29229	5.00323e-17	9.04785e-13	0.613036	0.499	0.282
NTAN1	0.292267	3.0529e-13	5.52087e-09	0.617278	0.828	0.645
LGALS1	0.292249	1.46528e-17	2.6498e-13	0.642419	1	1
CINP	0.292245	2.0518e-16	3.71048e-12	0.61478	0.537	0.319
SLC9A7	0.292115	1.51059e-32	2.73175e-28	0.616944	0.341	0.107
PGP	0.29196	2.16121e-12	3.90834e-08	0.614408	0.911	0.779
FAM162A	0.291533	2.45968e-12	4.44809e-08	0.611504	0.807	0.603
L3MBTL4-AS1	0.2915	7.22364e-19	1.30632e-14	0.600292	0.362	0.164
ZNF697	0.291393	4.46298e-22	8.07085e-18	0.610208	0.386	0.166
RASGRP1	0.291287	3.58377e-54	6.48089e-50	0.608654	0.255	0.038
PRAG1	0.290861	8.12102e-22	1.4686e-17	0.609038	0.38	0.165
CD99	0.290738	1.63631e-11	2.9591e-07	0.610512	0.911	0.839
ZBTB7C	0.290694	5.85596e-36	1.05899e-31	0.599496	0.258	0.06
USP12	0.29052	1.01449e-12	1.83461e-08	0.603957	0.57	0.377
AKIP1	0.290407	1.45942e-17	2.63922e-13	0.621723	0.582	0.347
PHETA1	0.290322	3.55434e-35	6.42767e-31	0.61287	0.312	0.086
ULBP2	0.289584	7.43412e-28	1.34439e-23	0.605936	0.315	0.104
LSR	0.289277	6.83319e-38	1.23571e-33	0.591351	0.226	0.044
TMEM63B	0.288917	3.84045e-22	6.94508e-18	0.611412	0.392	0.171
NCSTN	0.288593	1.97243e-14	3.56694e-10	0.607475	0.531	0.329
ARMC9	0.288561	5.98371e-08	0.00108209	0.586927	0.727	0.599
RAB5IF	0.288371	1.89591e-12	3.42856e-08	0.615906	0.953	0.87
ZMIZ1-AS1	0.288223	7.28915e-39	1.31817e-34	0.607048	0.279	0.064
TJP1	0.288178	5.0731e-24	9.17419e-20	0.617942	0.412	0.176
SNAP29	0.28801	1.20945e-10	2.18718e-06	0.598276	0.635	0.474
GOLGA3	0.287571	2.1587e-13	3.90379e-09	0.613821	0.721	0.51
DUSP18	0.287528	1.25371e-27	2.2672e-23	0.613861	0.356	0.128
NDEL1	0.287464	2.85485e-20	5.16271e-16	0.615195	0.445	0.219
MEF2D	0.287373	6.89078e-22	1.24613e-17	0.618517	0.445	0.209
SCD	0.286693	1.20039e-08	0.000217079	0.592744	0.819	0.699
EIF4G2	0.286656	5.14489e-20	9.30403e-16	0.651721	0.991	0.985
RAB31	0.286401	8.7379e-10	1.58016e-05	0.600598	0.917	0.817
MRPL15	0.285782	1.01043e-11	1.82727e-07	0.604586	0.662	0.488
INTS10	0.285701	7.22268e-13	1.30615e-08	0.612357	0.727	0.542
IL4R	0.285699	8.26837e-16	1.49525e-11	0.614743	0.57	0.346
APOC2	0.285528	1.13955e-11	2.06075e-07	0.579309	0.335	0.185
RCN2	0.285302	4.78553e-14	8.65415e-10	0.614352	0.671	0.452
NRBF2	0.285049	1.35473e-10	2.44989e-06	0.601248	0.739	0.575
TDP2	0.284865	1.41258e-11	2.55451e-07	0.604709	0.668	0.501
EMILIN2	0.28452	6.3046e-14	1.14012e-09	0.603246	0.501	0.304
NDUFB3	0.284344	3.34238e-11	6.04436e-07	0.607462	0.855	0.706
ALAS1	0.284236	1.59298e-09	2.88074e-05	0.599627	0.887	0.873
SDHD	0.283878	7.44974e-13	1.34721e-08	0.610414	0.691	0.501
C19orf48	0.283459	2.62053e-18	4.73897e-14	0.600515	0.371	0.173
NDRG1	0.283414	2.13844e-17	3.86716e-13	0.596843	0.359	0.17
PIK3CB	0.283321	5.22182e-17	9.44314e-13	0.617516	0.555	0.323
MT-ND1	0.283249	1.0717e-43	1.93806e-39	0.731542	1	1
FBXO32	0.283206	4.44469e-24	8.03778e-20	0.596695	0.294	0.103
TPD52L1	0.283049	5.28465e-42	9.55675e-38	0.588714	0.211	0.034
CHST15	0.283021	2.50204e-14	4.52469e-10	0.611967	0.596	0.393
FAM114A1	0.282911	7.28318e-18	1.31709e-13	0.619193	0.546	0.308
TMEM43	0.282835	7.84003e-21	1.41779e-16	0.60761	0.383	0.171
SPINT1-AS1	0.282744	2.47398e-52	4.47395e-48	0.605919	0.249	0.038
EPN2	0.282607	6.17746e-17	1.11713e-12	0.61219	0.499	0.276
GALNT1	0.28241	3.25202e-12	5.88096e-08	0.614819	0.947	0.871
PGM2L1	0.281935	4.23984e-11	7.66732e-07	0.58419	0.395	0.242
ZBTB21	0.281519	4.39406e-20	7.94622e-16	0.606141	0.386	0.174
SHB	0.281462	8.61919e-39	1.55869e-34	0.608022	0.282	0.066
PTPMT1	0.281333	2.10861e-15	3.81321e-11	0.611012	0.54	0.322
AC015660.3	0.281312	8.82279e-71	1.59551e-66	0.591935	0.196	0.012
DGAT1	0.281163	8.88585e-15	1.60692e-10	0.607146	0.516	0.308
GLRX2	0.281143	3.56773e-12	6.45188e-08	0.609353	0.739	0.556
SMIM27	0.281128	5.45851e-22	9.87117e-18	0.612466	0.401	0.178
ERV3-1	0.280821	6.39592e-18	1.15664e-13	0.605581	0.415	0.207
PLGRKT	0.28028	6.27628e-17	1.135e-12	0.612305	0.499	0.278
FAM13A	0.280086	9.93739e-13	1.79708e-08	0.592051	0.424	0.246
SPNS1	0.279345	3.81327e-13	6.89592e-09	0.610117	0.644	0.459
CPT2	0.279211	4.17927e-19	7.55779e-15	0.622186	0.54	0.293
BCL7A	0.279195	2.42687e-35	4.38875e-31	0.600599	0.264	0.063
ARF1	0.278837	2.9267e-14	5.29265e-10	0.625203	0.973	0.922
RTN4RL2	0.278656	9.85697e-50	1.78253e-45	0.595995	0.223	0.031
MTIF2	0.278167	1.61923e-13	2.92821e-09	0.611367	0.647	0.447
TNKS1BP1	0.277831	6.32157e-26	1.14319e-21	0.610166	0.35	0.129
CHD9	0.277413	2.85841e-12	5.16914e-08	0.613705	0.89	0.753
METRNL	0.277033	1.37966e-13	2.49497e-09	0.610334	0.626	0.416
ZCCHC17	0.276936	4.62472e-13	8.36335e-09	0.604894	0.564	0.371
C11orf24	0.276254	1.96156e-17	3.54728e-13	0.612547	0.487	0.266
AP3S1	0.275982	4.99365e-13	9.03052e-09	0.614022	0.772	0.575
CREB3	0.275969	3.75348e-15	6.7878e-11	0.614939	0.605	0.386
AP001453.2	0.275428	1.17316e-49	2.12155e-45	0.602812	0.243	0.038
YIPF2	0.275286	3.26102e-21	5.89723e-17	0.613971	0.424	0.196
GAPLINC	0.275279	5.17727e-15	9.36257e-11	0.60414	0.478	0.269
C19orf12	0.275121	9.20962e-14	1.66547e-09	0.59862	0.454	0.267
LINGO1	0.274946	9.28278e-47	1.6787e-42	0.592696	0.217	0.032
BTRC	0.274883	2.68492e-23	4.85542e-19	0.608296	0.362	0.146
DNTTIP1	0.274739	2.13974e-12	3.86951e-08	0.605655	0.629	0.436
NFKBIE	0.274131	5.3901e-17	9.74746e-13	0.614965	0.525	0.297
A1BG	0.273512	1.87582e-18	3.39224e-14	0.59799	0.353	0.16
NRCAM	0.273464	4.79632e-24	8.67366e-20	0.607358	0.35	0.135
LAGE3	0.273349	1.67027e-10	3.02051e-06	0.596863	0.626	0.457
POLR3GL	0.273308	4.63763e-13	8.38669e-09	0.607438	0.617	0.412
SEC11C	0.273204	1.26565e-10	2.2888e-06	0.601161	0.712	0.555
FLNB	0.273062	8.42137e-24	1.52292e-19	0.59695	0.297	0.105
PPFIBP1	0.272795	3.52459e-46	6.37386e-42	0.60027	0.24	0.04
AL078590.3	0.272538	8.79045e-27	1.58967e-22	0.605	0.318	0.108
HAAO	0.272236	2.89143e-41	5.22886e-37	0.597794	0.24	0.046
PIGT	0.272053	8.15274e-13	1.47434e-08	0.605323	0.596	0.396
ZNF714	0.271906	5.37707e-24	9.7239e-20	0.604459	0.335	0.126
CLLU1OS	0.271882	3.55475e-08	0.000642841	0.546807	0.178	0.084
DHRS7	0.271663	2.36907e-09	4.28422e-05	0.597616	0.887	0.782
TIMM17A	0.271581	2.2318e-11	4.03599e-07	0.606423	0.774	0.603
TCTN3	0.270782	8.96611e-14	1.62143e-09	0.593192	0.407	0.223
ENDOD1	0.270618	2.88207e-37	5.21194e-33	0.597878	0.249	0.054
AHDC1	0.270198	2.97693e-20	5.38348e-16	0.59807	0.332	0.139
AC008074.3	0.270166	2.55449e-46	4.61955e-42	0.600183	0.24	0.04
RMDN3	0.269862	8.4972e-15	1.53663e-10	0.609199	0.546	0.329
TMEM107	0.269218	7.48181e-18	1.35301e-13	0.604786	0.409	0.204
MT1G	0.269169	1.9789e-21	3.57864e-17	0.543986	0.104	0.016
SDSL	0.269136	1.99387e-16	3.60571e-12	0.592887	0.347	0.166
CDK18	0.268829	1.932e-23	3.49382e-19	0.601471	0.323	0.121
MMAB	0.268673	4.05213e-14	7.32787e-10	0.61067	0.602	0.384
TGFA	0.268243	5.8036e-32	1.04952e-27	0.598716	0.267	0.07
PLEKHO2	0.26784	4.32778e-13	7.82635e-09	0.614144	0.757	0.556
ST3GAL6	0.267396	9.6799e-12	1.75051e-07	0.605941	0.703	0.516
PI4K2A	0.267359	1.82784e-12	3.30547e-08	0.610397	0.748	0.545
ZSCAN16-AS1	0.266447	9.82627e-16	1.77698e-11	0.609536	0.507	0.294
SDS	0.266413	2.52235e-11	4.56143e-07	0.558668	0.205	0.09
RMDN2	0.266151	5.39333e-22	9.75329e-18	0.604905	0.356	0.146
APOC1	0.265984	4.81659e-13	8.71032e-09	0.620758	1	0.997
AC106782.2	0.265973	1.18704e-43	2.14665e-39	0.596152	0.231	0.039
RHOB	0.265447	4.69422e-14	8.48903e-10	0.59377	0.401	0.22
COPG1	0.265255	4.00975e-14	7.25124e-10	0.606404	0.54	0.329
GDF15	0.264876	2.85257e-11	5.15858e-07	0.579598	0.356	0.196
BAIAP2	0.264761	7.54838e-19	1.36505e-14	0.602678	0.38	0.176
TNFRSF11A	0.264671	4.81179e-27	8.70165e-23	0.580594	0.214	0.054
GDI1	0.264671	3.71546e-15	6.71903e-11	0.610714	0.549	0.332
RCAN1	0.264367	1.11133e-10	2.00973e-06	0.590385	0.496	0.324
ST5	0.263904	2.4295e-13	4.39351e-09	0.590451	0.389	0.218
SDC1	0.263824	8.43278e-67	1.52498e-62	0.588798	0.19	0.013
HIVEP2	0.263756	1.19337e-22	2.15808e-18	0.597871	0.312	0.116
CDC123	0.263398	2.70418e-09	4.89025e-05	0.595157	0.766	0.649
MGST2	0.263072	7.7786e-12	1.40668e-07	0.599409	0.57	0.375
SPR	0.263003	3.02185e-16	5.4647e-12	0.598865	0.395	0.201
GIT1	0.262956	3.59536e-15	6.50184e-11	0.60433	0.469	0.269
EIPR1	0.262953	1.83076e-21	3.31075e-17	0.61295	0.415	0.187
LINC00467	0.262905	2.06683e-13	3.73766e-09	0.60167	0.507	0.311
CMC1	0.262715	2.26348e-14	4.09328e-10	0.606293	0.525	0.316
SH3YL1	0.262638	3.75779e-14	6.79558e-10	0.595558	0.418	0.231
CD300LB	0.262509	6.88463e-43	1.24502e-38	0.580065	0.184	0.024
FANCA	0.26215	2.96182e-32	5.35615e-28	0.600319	0.273	0.072
AL035446.1	0.262057	9.01512e-30	1.63029e-25	0.580839	0.208	0.047
PRR5	0.261942	4.35902e-16	7.88285e-12	0.600818	0.415	0.217
YKT6	0.261823	1.32785e-14	2.40129e-10	0.609366	0.558	0.34
ARL1	0.261768	5.20169e-11	9.40675e-07	0.602745	0.718	0.54
NOS1AP	0.261699	7.24277e-54	1.30978e-49	0.591136	0.205	0.023
BTBD1	0.261626	3.55607e-12	6.4308e-08	0.601637	0.579	0.388
TEX261	0.261482	1.41523e-14	2.5593e-10	0.601844	0.463	0.268
FTL	0.261368	6.50432e-22	1.17624e-17	0.660714	1	1
MTFMT	0.261068	1.66426e-15	3.00965e-11	0.599383	0.415	0.222
GABARAPL2	0.260975	1.59156e-10	2.87818e-06	0.605004	0.935	0.863
ABRACL	0.260725	1.35018e-09	2.44167e-05	0.597598	0.819	0.655
RTL8A	0.260441	7.5476e-14	1.36491e-09	0.59381	0.407	0.227
PSD3	0.260379	1.8642e-10	3.37122e-06	0.591421	0.525	0.354
HLA-B	0.260327	5.86486e-14	1.0606e-09	0.625074	0.994	0.988
SLC35E4	0.259909	1.06683e-26	1.92925e-22	0.595722	0.276	0.085
MTFR1L	0.259899	8.10409e-13	1.46554e-08	0.596	0.466	0.281
ZNF804A	0.259839	4.46069e-18	8.06671e-14	0.594852	0.338	0.151
SH3RF3	0.259792	9.76843e-22	1.76652e-17	0.603888	0.353	0.145
KIAA0040	0.259593	3.92353e-23	7.09531e-19	0.598751	0.312	0.115
ACTR1B	0.259569	2.48616e-19	4.49597e-15	0.598783	0.347	0.152
PRKCA	0.259415	2.6707e-14	4.82969e-10	0.596335	0.418	0.232
VGLL4	0.2591	1.24376e-10	2.24921e-06	0.594912	0.576	0.403
SNX6	0.25907	2.55759e-10	4.62515e-06	0.603313	0.902	0.797
ANKRD9	0.25901	9.84534e-16	1.78043e-11	0.602919	0.442	0.24
AL355338.1	0.258934	1.3904e-17	2.5144e-13	0.595119	0.347	0.159
PARP1	0.258921	5.22772e-09	9.45381e-05	0.594817	0.831	0.71
VMAC	0.258784	5.55523e-32	1.00461e-27	0.597105	0.261	0.067
CMAS	0.258737	9.93865e-14	1.79731e-09	0.607018	0.573	0.358
OTUD4	0.25854	1.42245e-13	2.57236e-09	0.606243	0.564	0.358
LINC01827	0.258528	4.42306e-52	7.99866e-48	0.597718	0.226	0.03
EFR3B	0.258305	1.86499e-30	3.37264e-26	0.596538	0.264	0.071
MAP4	0.2579	5.23621e-09	9.46917e-05	0.593627	0.777	0.628
ARID5A	0.257893	4.68915e-09	8.47986e-05	0.589017	0.608	0.464
ALDH5A1	0.257428	2.99409e-52	5.41451e-48	0.592641	0.211	0.025
ATP9B	0.256844	5.6854e-13	1.02815e-08	0.598824	0.496	0.303
LENG8	0.256745	2.35923e-15	4.26643e-11	0.605421	0.481	0.271
RALBP1	0.256656	2.29774e-10	4.15523e-06	0.603077	0.875	0.729
INPP5F	0.256488	2.12983e-13	3.85158e-09	0.5954	0.436	0.252
PLCG2	0.25642	1.34086e-11	2.42481e-07	0.600065	0.602	0.408
COX7B	0.256101	1.63914e-11	2.96423e-07	0.611654	0.997	0.979
IGF2BP3	0.255922	4.17769e-15	7.55494e-11	0.609737	0.543	0.32
LRIF1	0.255888	1.79915e-13	3.25358e-09	0.601366	0.501	0.303
LSM4	0.255789	2.55532e-11	4.62105e-07	0.608702	0.887	0.735
PLK3	0.255734	1.6405e-10	2.96668e-06	0.597704	0.65	0.461
PLEKHO1	0.255681	2.23229e-15	4.03687e-11	0.631924	1	0.991
CHML	0.255316	7.48316e-10	1.35325e-05	0.575372	0.356	0.214
ZMYM3	0.255145	6.5137e-19	1.17794e-14	0.602944	0.383	0.176
GGCT	0.254969	6.09118e-09	0.000110153	0.589789	0.659	0.51
ISYNA1	0.254938	1.59824e-18	2.89025e-14	0.601868	0.38	0.177
MRPS30	0.254897	9.08346e-15	1.64265e-10	0.601572	0.457	0.259
MCU	0.254893	3.35906e-28	6.07452e-24	0.599902	0.288	0.088
PTPRJ	0.254581	1.59543e-09	2.88517e-05	0.589841	0.576	0.42
CHMP2A	0.25445	8.34046e-10	1.50829e-05	0.599285	0.84	0.698
MELTF	0.254392	2.20422e-21	3.98611e-17	0.597539	0.32	0.125
REEP1	0.254263	5.24494e-34	9.48495e-30	0.591363	0.234	0.052
TATDN1	0.254188	6.74455e-10	1.21968e-05	0.592421	0.593	0.43
FMN1	0.254167	3.85243e-14	6.96673e-10	0.607329	0.555	0.336
MMS19	0.254121	9.08222e-20	1.64243e-15	0.607755	0.404	0.186
TWSG1	0.253628	1.10488e-14	1.99807e-10	0.602288	0.469	0.266
COX7A2	0.25356	2.86151e-12	5.17475e-08	0.615925	0.997	0.99
MICALL2	0.253269	1.1946e-16	2.16032e-12	0.59803	0.383	0.188
PURB	0.253099	1.31377e-12	2.37582e-08	0.609007	0.7	0.482
TGFB1	0.252822	1.50668e-08	0.000272468	0.592823	0.893	0.84
ZNF675	0.25254	2.91498e-15	5.27145e-11	0.597856	0.409	0.217
RABGEF1	0.25245	3.44623e-19	6.23215e-15	0.600923	0.365	0.163
POC1B	0.252356	1.27811e-17	2.31133e-13	0.598551	0.371	0.174
PIN1	0.25228	2.14772e-09	3.88393e-05	0.594836	0.733	0.601
ZNF677	0.252111	1.27652e-22	2.30846e-18	0.587726	0.261	0.088
NSMCE1	0.251905	4.25968e-15	7.7032e-11	0.601844	0.451	0.25
ASTN2	0.251675	1.59774e-55	2.88935e-51	0.587254	0.193	0.019
OSCAR	0.251442	2.75782e-11	4.98724e-07	0.591804	0.487	0.311
PI4KA	0.251009	2.19265e-14	3.96519e-10	0.603804	0.499	0.292
TM4SF19	0.250884	5.72024e-23	1.03445e-18	0.553452	0.131	0.024
PEX10	0.250437	3.7373e-20	6.75853e-16	0.595215	0.318	0.129
MYL6	0.250246	4.86239e-15	8.79314e-11	0.630637	1	1
CASS4	0.250212	3.41905e-42	6.18301e-38	0.584872	0.199	0.03
PLCD1	0.250203	2.38888e-34	4.32006e-30	0.588211	0.223	0.047

## Sheet: Dataset 4C
Differentially expressed genes of MGLs and microglia in organoid vs. clusters of Popova et al. (cytokine-associated microglia)
gene	avg_log2FC	p_val	p_val_adj	auc	pct.1	pct.2
CCL4	2.63956	6.03962e-90	1.0922e-85	0.924901	0.962	0.392
CCL3L1	1.78809	6.4439e-54	1.16531e-49	0.808135	0.792	0.321
CCL4L2	1.65632	7.5107e-39	1.35824e-34	0.668688	0.415	0.096
CCL3	1.53982	4.25129e-67	7.68802e-63	0.907023	1	0.932
IL1B	1.25848	4.36695e-28	7.89719e-24	0.746489	0.862	0.535
CH25H	1.20383	3.30819e-36	5.98253e-32	0.785581	0.912	0.587
IER3	1.11284	3.81384e-36	6.89694e-32	0.794447	1	0.827
HLA-DRA	1.01115	2.09174e-10	3.7827e-06	0.623966	0.509	0.312
EGR3	1.00837	4.29899e-37	7.77429e-33	0.704094	0.547	0.168
CD74	0.808097	5.58853e-18	1.01063e-13	0.702577	0.987	0.937
TNF	0.798995	3.22937e-11	5.83999e-07	0.624011	0.484	0.274
CCL20	0.780195	1.0461e-15	1.89176e-11	0.609789	0.333	0.117
NFKBIA	0.743032	6.98467e-21	1.26311e-16	0.717282	0.912	0.73
G0S2	0.721272	7.78404e-07	0.0140767	0.606579	0.623	0.452
RCAN1	0.691688	6.05544e-07	0.0109507	0.5985	0.478	0.335
CCL8	0.670788	9.82247e-10	1.77629e-05	0.628382	0.623	0.402
CCL2	0.654133	1.51646e-17	2.74236e-13	0.700571	1	0.916
CXCL8	0.646393	5.55623e-22	1.00479e-17	0.726771	1	0.941
HLA-DPA1	0.623137	5.07905e-08	0.000918495	0.599854	0.421	0.262
SKIL	0.616975	1.01241e-16	1.83084e-12	0.691753	0.906	0.712
AIF1	0.605668	2.09821e-20	3.79441e-16	0.717518	1	0.91
GADD45B	0.588846	7.63132e-08	0.00138005	0.608931	0.528	0.363
PTGER4	0.583195	3.9784e-17	7.19455e-13	0.693058	0.899	0.664
SOCS6	0.57434	2.19016e-13	3.96069e-09	0.668138	0.862	0.661
NAMPT	0.517583	2.76419e-11	4.99875e-07	0.647585	0.717	0.545
NCF1	0.509569	8.72121e-14	1.57714e-09	0.673609	0.975	0.727
C1QA	0.505307	2.49381e-12	4.50981e-08	0.664477	0.987	0.887
EDN1	0.497418	1.08509e-12	1.96228e-08	0.627017	0.472	0.237
CD14	0.473141	6.9603e-12	1.2587e-07	0.661198	1	0.857
ADAM28	0.470177	3.43753e-11	6.21642e-07	0.653862	0.918	0.803
BTG2	0.464851	4.02181e-08	0.000727304	0.628173	0.918	0.857
SOD2	0.463984	4.06216e-13	7.34601e-09	0.670631	1	0.986
EGR1	0.460626	3.58657e-10	6.48595e-06	0.62706	0.579	0.358
LINC01235	0.454491	1.30575e-07	0.00236132	0.619202	0.767	0.571
PNRC1	0.454079	7.75979e-12	1.40328e-07	0.658621	0.918	0.811
TMEM176B	0.450406	1.68188e-11	3.04152e-07	0.656225	0.925	0.741
CD48	0.448053	4.41056e-11	7.97606e-07	0.652049	0.881	0.728
C1QC	0.445048	2.16869e-14	3.92186e-10	0.679354	1	0.946
SERPINA1	0.440858	1.9016e-12	3.43885e-08	0.664485	0.969	0.813
C1QB	0.440741	5.87197e-14	1.06189e-09	0.676704	1	0.993
POU2F2	0.439348	3.24937e-12	5.87616e-08	0.662784	0.969	0.879
TGFBR1	0.424206	9.42408e-08	0.00170425	0.622898	0.824	0.702
OLR1	0.422394	2.90386e-10	5.25134e-06	0.646928	0.906	0.795
NR4A1	0.419092	2.37448e-25	4.294e-21	0.591124	0.22	0.039
C3AR1	0.416935	1.21798e-09	2.20259e-05	0.634377	0.755	0.524
IER2	0.412812	6.04587e-08	0.00109334	0.626132	0.887	0.809
NFKBIZ	0.410233	1.56295e-06	0.0282644	0.602324	0.604	0.443
IFNGR2	0.402786	1.89287e-08	0.000342307	0.629504	0.874	0.727
LYN	0.397719	1.50352e-13	2.71897e-09	0.672418	0.981	0.916
TLR2	0.397168	8.58293e-09	0.000155214	0.628548	0.748	0.546
DUSP1	0.396253	2.58708e-07	0.00467848	0.61985	0.912	0.815
TIMP1	0.395351	5.28484e-07	0.00955711	0.616757	0.893	0.809
CD83	0.388737	4.88419e-09	8.83257e-05	0.635926	0.925	0.835
LST1	0.386756	1.26157e-11	2.28142e-07	0.659005	1	0.971
TMEM119	0.380939	5.02713e-09	9.09105e-05	0.628201	0.723	0.5
ITM2B	0.379839	2.97964e-10	5.38839e-06	0.648043	1	0.998
JUNB	0.37653	7.69528e-09	0.000139161	0.634303	0.912	0.844
LACC1	0.371876	4.98495e-09	9.01479e-05	0.636403	0.931	0.785
IGF1	0.360004	6.93943e-10	1.25493e-05	0.586468	0.296	0.127
PRELID1	0.359376	8.36315e-11	1.51239e-06	0.651639	0.987	0.945
OTUD1	0.358098	3.0941e-07	0.00559537	0.605183	0.566	0.389
FCGR3A	0.357817	1.77315e-07	0.00320657	0.621928	0.962	0.769
FCGR1A	0.357548	9.91266e-08	0.00179261	0.6162	0.66	0.495
S100A4	0.351119	7.06955e-12	1.27846e-07	0.66135	1	0.996
CLEC7A	0.349275	1.12057e-09	2.02644e-05	0.642355	0.994	0.91
ITPR2	0.347449	2.45031e-09	4.43113e-05	0.639121	0.962	0.901
CTSH	0.344766	3.15175e-11	5.69962e-07	0.655565	0.994	0.973
SGK1	0.334843	7.65206e-08	0.0013838	0.626102	0.994	0.984
SRGN	0.328293	1.0324e-07	0.00186699	0.624958	0.994	0.95
IL1A	0.328251	1.10609e-07	0.00200026	0.572248	0.258	0.12
RGS10	0.324172	1.20487e-07	0.00217889	0.623507	0.943	0.919
RNASET2	0.32115	1.2525e-06	0.0226502	0.61314	0.956	0.859
ARHGDIB	0.311735	1.89509e-08	0.000342709	0.631542	1	0.952
MARCKS	0.309457	9.91773e-08	0.00179352	0.6252	1	0.972
ATP2B1	0.308686	2.60619e-06	0.0471304	0.607501	0.799	0.694
RPL31	0.302745	1.54072e-08	0.000278624	0.632638	1	0.997
RPL5	0.292748	5.00674e-12	9.05418e-08	0.662397	1	1
TCF4	0.289511	6.84812e-07	0.0123841	0.613256	0.811	0.65
EMP3	0.286684	3.92234e-07	0.00709317	0.618852	0.987	0.95
LAT2	0.277782	2.698e-06	0.0487906	0.602567	0.679	0.512
CTSC	0.274749	1.11469e-07	0.0020158	0.624664	1	0.983
HIF1A	0.273803	8.51372e-08	0.00153962	0.625915	0.994	0.961
CST3	0.273178	1.86915e-06	0.0338017	0.61191	1	0.99
WTAP	0.268163	1.21569e-06	0.0219846	0.612439	0.868	0.797
CYBB	0.265818	2.04455e-06	0.0369736	0.611672	1	0.951
ARL6IP5	0.258761	2.75047e-07	0.00497395	0.619828	0.981	0.977
RPS27	0.257223	1.90364e-10	3.44255e-06	0.649837	1	1
FPR1	0.254061	2.41672e-06	0.0437039	0.586099	0.434	0.258
TMSB4X	0.251098	3.05034e-10	5.51624e-06	0.648187	1	1

## Sheet: Dataset 4D
Differentially expressed genes of MGLs and microglia in organoid vs. clusters of Popova et al. (homeostatic microglia)
gene	avg_log2FC	p_val	p_val_adj	auc	pct.1	pct.2
RETN	1.20979	9.1839e-74	1.66082e-69	0.660101	0.455	0.151
S100A8	1.16219	7.02273e-119	1.26999e-114	0.774618	0.995	0.807
NCF1	1.13685	7.52254e-135	1.36038e-130	0.790069	0.972	0.652
ALOX5AP	1.09902	3.24804e-155	5.87375e-151	0.813945	0.991	0.792
AIF1	1.06127	7.12752e-181	1.28894e-176	0.839802	1	0.883
IL1B	1.05896	1.07314e-80	1.94067e-76	0.715203	0.801	0.459
FCGR3A	1.00504	2.60529e-147	4.71141e-143	0.804345	0.979	0.704
CD14	0.990978	3.24342e-125	5.8654e-121	0.782093	1	0.813
S100A9	0.935252	6.22817e-106	1.1263e-101	0.759412	1	0.967
VSIG4	0.927753	1.01403e-102	1.83377e-98	0.748357	0.897	0.529
RNASET2	0.899023	3.50782e-128	6.34354e-124	0.7835	0.973	0.824
CCL2	0.871932	1.18356e-88	2.14036e-84	0.736803	0.998	0.891
C1QA	0.801508	9.48262e-102	1.71484e-97	0.753617	0.995	0.853
LINC01235	0.748762	3.07277e-88	5.5568e-84	0.726792	0.859	0.476
TMIGD3	0.744507	2.77761e-98	5.02303e-94	0.748907	0.98	0.878
LST1	0.740644	2.30693e-127	4.17186e-123	0.784211	1	0.962
IER2	0.71643	3.24863e-46	5.87483e-42	0.667567	0.902	0.779
SPP1	0.685067	8.78781e-59	1.58919e-54	0.691862	1	1
CORO1A	0.681535	6.40501e-74	1.15828e-69	0.710014	0.854	0.61
FOS	0.678808	4.12048e-37	7.45147e-33	0.647919	0.819	0.638
CST3	0.675107	1.62231e-103	2.93378e-99	0.755753	0.999	0.987
PYCARD	0.65768	1.70433e-84	3.0821e-80	0.728494	0.95	0.796
TLR2	0.645865	2.87356e-71	5.19655e-67	0.701004	0.789	0.469
SOCS6	0.640177	1.79772e-70	3.25099e-66	0.705101	0.865	0.599
HTRA1	0.638123	1.01693e-79	1.83902e-75	0.722738	0.969	0.87
SERPINA1	0.629141	1.23795e-81	2.23871e-77	0.725422	0.98	0.761
LACC1	0.624592	3.10077e-75	5.60743e-71	0.715881	0.967	0.727
C3	0.613714	2.08657e-72	3.77335e-68	0.713038	0.996	0.979
SERPINF1	0.598327	3.20781e-64	5.80101e-60	0.685151	0.71	0.406
NUPR1	0.596835	8.7913e-41	1.58982e-36	0.658157	0.934	0.805
OLR1	0.594339	4.44906e-65	8.04568e-61	0.700228	0.951	0.744
S100A4	0.59294	5.54574e-105	1.00289e-100	0.758226	1	0.994
VMO1	0.58686	8.10337e-46	1.46541e-41	0.653941	0.647	0.397
NINJ1	0.586573	5.92978e-69	1.07234e-64	0.705761	0.947	0.77
TGFBR1	0.578271	1.64471e-53	2.97429e-49	0.678804	0.866	0.648
CCL8	0.574489	1.86136e-21	3.36608e-17	0.600752	0.538	0.367
CH25H	0.572302	8.86863e-49	1.6038e-44	0.668237	0.798	0.531
MEF2C	0.572165	4.76979e-63	8.62568e-59	0.696274	0.925	0.755
ITM2B	0.566152	5.39987e-96	9.76512e-92	0.746353	1	0.997
SKIL	0.55762	5.92811e-54	1.07204e-49	0.680101	0.901	0.655
G0S2	0.555257	1.08239e-15	1.95739e-11	0.587209	0.561	0.423
C1QC	0.552617	3.48808e-73	6.30785e-69	0.714202	0.999	0.929
RPL5	0.548261	4.23719e-135	7.66253e-131	0.79336	1	1
IFNGR2	0.539801	7.50336e-50	1.35691e-45	0.67245	0.869	0.684
PRELID1	0.538788	6.83339e-75	1.23575e-70	0.715606	0.991	0.931
GYPC	0.533856	7.69736e-49	1.39199e-44	0.672282	0.923	0.795
FCGR1A	0.530902	1.74584e-46	3.15717e-42	0.65743	0.686	0.435
CCL20	0.525073	2.02313e-14	3.65862e-10	0.552794	0.203	0.1
SH3KBP1	0.523293	7.33974e-59	1.32732e-54	0.688651	0.906	0.748
ZFP36	0.523175	6.48897e-40	1.17347e-35	0.641775	0.614	0.383
RPS6	0.518364	2.15382e-120	3.89497e-116	0.776804	1	1
C1QB	0.513777	2.96802e-65	5.36737e-61	0.702386	1	0.991
IFI30	0.513502	5.32215e-22	9.62458e-18	0.612433	0.805	0.675
RPL34	0.510518	3.09714e-131	5.60087e-127	0.789159	1	1
HLA-DRA	0.509417	6.49389e-21	1.17435e-16	0.592292	0.449	0.275
ARHGDIB	0.508982	5.92694e-59	1.07183e-54	0.691044	0.983	0.944
QPRT	0.508602	3.25346e-51	5.88356e-47	0.675739	0.89	0.725
ADAM28	0.508327	4.23176e-53	7.65272e-49	0.679592	0.936	0.761
C3AR1	0.508004	1.36572e-48	2.46977e-44	0.663321	0.732	0.462
TMEM176B	0.506486	4.13603e-44	7.4796e-40	0.663034	0.903	0.693
SLC25A37	0.505718	6.33387e-43	1.14542e-38	0.644901	0.605	0.356
YWHAH	0.503081	7.13338e-55	1.29e-50	0.683742	0.979	0.925
FCGRT	0.497857	1.38588e-59	2.50623e-55	0.691041	0.971	0.888
POU2F2	0.497457	1.20949e-50	2.18724e-46	0.676354	0.963	0.854
RGS10	0.478972	1.91593e-48	3.46477e-44	0.672106	0.961	0.905
RPS3A	0.47861	3.40229e-133	6.1527e-129	0.791339	1	1
RPL32	0.47844	1.2765e-127	2.30843e-123	0.78509	1	1
RPS24	0.476237	4.2023e-128	7.59944e-124	0.785664	1	1
MS4A6A	0.475625	6.16805e-48	1.11543e-43	0.640815	0.51	0.234
RPL6	0.475477	2.08469e-120	3.76996e-116	0.776684	1	1
RPL13	0.47496	9.1796e-133	1.66004e-128	0.790954	1	1
RPS2	0.472909	1.41938e-116	2.5668e-112	0.772342	1	1
RPL12	0.472775	2.63526e-107	4.7656e-103	0.761049	1	1
RPL7	0.471993	1.62335e-103	2.93567e-99	0.756178	1	1
RACK1	0.471871	6.52239e-113	1.17951e-108	0.767754	1	1
RPS27A	0.469112	1.15542e-124	2.08947e-120	0.781732	1	1
RPL23	0.467539	1.6588e-135	2.99978e-131	0.79393	1	1
SIGLEC10	0.467101	4.06983e-42	7.35988e-38	0.636378	0.531	0.282
CD37	0.462656	2.64835e-44	4.78928e-40	0.66365	0.935	0.813
RPL29	0.459383	7.831e-115	1.41616e-110	0.7701	1	1
RPS3	0.45854	1.05413e-99	1.90628e-95	0.751367	1	1
MAFB	0.456496	2.44392e-38	4.41959e-34	0.652816	0.978	0.871
RPL18A	0.455295	1.17178e-113	2.11905e-109	0.768758	1	1
RPL28	0.447036	1.12927e-125	2.04217e-121	0.782937	1	1
LY86	0.444994	1.07115e-36	1.93706e-32	0.645037	0.792	0.613
RPL35A	0.444744	6.16379e-98	1.11466e-93	0.749	1	1
RPL4	0.444425	2.31688e-75	4.18985e-71	0.717403	1	0.996
TMEM119	0.441736	3.81818e-40	6.9048e-36	0.646655	0.694	0.443
RPL13A	0.439972	1.66927e-103	3.0187e-99	0.756324	1	1
RPS7	0.437357	4.25361e-103	7.69222e-99	0.75562	1	1
RPL15	0.436885	2.82787e-127	5.11393e-123	0.784712	1	1
RPL26	0.435323	4.65809e-99	8.4237e-95	0.75049	1	1
RPS4X	0.433833	1.65912e-107	3.00035e-103	0.761292	1	1
RPS27	0.43335	5.30325e-110	9.59039e-106	0.764363	1	1
RPS15A	0.433276	8.10236e-109	1.46523e-104	0.762833	1	1
NPC2	0.432184	9.46142e-99	1.711e-94	0.750108	1	1
EGR1	0.43059	4.1498e-27	7.50451e-23	0.61017	0.512	0.316
RPS12	0.426319	2.10833e-106	3.81271e-102	0.759962	1	1
S100B	0.426119	1.34994e-15	2.44123e-11	0.575037	0.381	0.246
RPL31	0.423401	2.55272e-68	4.61633e-64	0.70652	1	0.996
ADGRE1	0.423362	1.29653e-44	2.34465e-40	0.612793	0.347	0.126
RPS13	0.423313	3.02827e-109	5.47633e-105	0.763402	1	1
STXBP2	0.421492	2.51407e-25	4.54645e-21	0.619076	0.775	0.624
RPL7A	0.420962	1.12868e-97	2.04111e-93	0.748768	1	1
RPS25	0.420907	3.84051e-93	6.94517e-89	0.742702	1	1
RPL39	0.420866	8.18479e-111	1.48014e-106	0.765353	1	1
RPL10A	0.418313	1.87512e-77	3.39096e-73	0.720729	1	1
TGFBR2	0.416789	3.46919e-35	6.27368e-31	0.637289	0.695	0.484
RPL21	0.413793	1.00153e-112	1.81116e-108	0.767675	1	1
RPL18	0.413749	7.87449e-112	1.42402e-107	0.766489	1	1
RPL23A	0.413236	3.81551e-91	6.89996e-87	0.740061	1	1
PTGER4	0.412454	2.13959e-33	3.86923e-29	0.639336	0.836	0.616
CD74	0.411168	2.74196e-24	4.95856e-20	0.620215	0.975	0.927
MGAT4A	0.410072	2.46368e-32	4.45532e-28	0.635568	0.79	0.596
RPS29	0.409487	8.94325e-93	1.6173e-88	0.742274	1	1
FCER1G	0.407362	4.20676e-63	7.60751e-59	0.698803	1	0.994
RPL3	0.405779	1.24199e-97	2.24601e-93	0.74872	1	1
GPR84	0.405628	1.15482e-34	2.08838e-30	0.622636	0.509	0.286
IER3	0.404778	4.42708e-36	8.00593e-32	0.64834	0.968	0.786
CTSH	0.404111	7.61569e-49	1.37722e-44	0.673553	0.996	0.965
RPS18	0.402749	5.18468e-89	9.37597e-85	0.737344	1	1
ANTXR1	0.40089	9.93843e-42	1.79727e-37	0.626511	0.457	0.214
ADAP2	0.400586	5.62043e-36	1.0164e-31	0.646548	0.925	0.809
OLFML3	0.399872	2.32016e-31	4.19578e-27	0.635372	0.846	0.706
PNRC1	0.399295	3.10925e-35	5.62277e-31	0.644781	0.913	0.78
CD48	0.399168	1.40865e-28	2.54741e-24	0.629033	0.835	0.699
NCF4	0.398907	2.98653e-34	5.40084e-30	0.635483	0.701	0.473
IL13RA1	0.398241	6.72914e-31	1.2169e-26	0.63382	0.831	0.688
RPL36	0.39814	2.73979e-76	4.95464e-72	0.719041	1	1
RPS23	0.397176	7.14409e-98	1.29194e-93	0.749087	1	1
EEF1B2	0.397035	6.69305e-65	1.21037e-60	0.701616	1	1
RPS16	0.396387	2.69208e-92	4.86836e-88	0.741684	1	1
SLC11A1	0.396193	9.71188e-28	1.7563e-23	0.620474	0.653	0.45
RPS14	0.394089	7.92783e-114	1.43367e-109	0.769041	1	1
RPS11	0.394081	3.72917e-102	6.74383e-98	0.754573	1	1
TLR7	0.392618	5.89636e-33	1.0663e-28	0.631284	0.673	0.429
RPS26	0.389942	7.61264e-78	1.37667e-73	0.721257	1	0.999
RPL9	0.386909	4.01881e-95	7.26763e-91	0.745412	1	1
TESC	0.386503	5.25778e-28	9.50817e-24	0.614598	0.551	0.356
LDHB	0.385857	9.90522e-44	1.79126e-39	0.663342	0.987	0.963
VNN2	0.383895	9.08787e-30	1.64345e-25	0.596568	0.35	0.165
RPL30	0.381176	1.45401e-101	2.62943e-97	0.753764	1	1
RGS19	0.380553	7.59135e-31	1.37282e-26	0.627513	0.678	0.475
LAT2	0.380382	7.42997e-31	1.34364e-26	0.627296	0.673	0.463
RPL11	0.380128	3.01848e-105	5.45862e-101	0.75847	1	1
TCF4	0.380057	9.30542e-30	1.68279e-25	0.63031	0.798	0.605
BTF3	0.37864	2.17222e-55	3.92825e-51	0.685199	0.999	0.996
TYMP	0.378455	8.61251e-47	1.55749e-42	0.670023	0.999	0.962
STAB1	0.376204	1.51865e-25	2.74633e-21	0.61454	0.629	0.442
ETV5	0.373821	4.70619e-28	8.51067e-24	0.621551	0.672	0.48
RPL27A	0.371472	2.4002e-88	4.34052e-84	0.736372	1	1
RPL14	0.370388	2.10704e-77	3.81036e-73	0.720678	1	1
RPL37	0.368241	7.91455e-94	1.43127e-89	0.743707	1	1
LPCAT2	0.367865	3.6752e-36	6.64623e-32	0.647377	0.96	0.863
RPS15	0.366511	5.97684e-99	1.08085e-94	0.750436	1	1
FUCA1	0.365185	5.49223e-23	9.93215e-19	0.615549	0.854	0.729
RPL10	0.364015	4.8751e-78	8.81614e-74	0.721902	1	1
SNHG8	0.363632	1.57352e-24	2.84555e-20	0.614866	0.699	0.552
SLC8A1	0.362823	3.22895e-26	5.83923e-22	0.62302	0.846	0.706
RPL35	0.361041	3.13725e-77	5.67341e-73	0.720439	1	1
PREX1	0.359735	1.40963e-27	2.54918e-23	0.620258	0.667	0.471
RGS1	0.358929	2.91719e-23	5.27545e-19	0.615076	0.805	0.636
SRA1	0.358522	1.91593e-25	3.46477e-21	0.619787	0.792	0.637
RAC1	0.357999	1.84415e-49	3.33497e-45	0.674866	1	0.994
COTL1	0.357238	2.13443e-42	3.8599e-38	0.661269	0.999	0.989
RPL41	0.356194	2.53529e-103	4.58482e-99	0.756097	1	1
RPS8	0.354562	7.3501e-85	1.32919e-80	0.731626	1	1
RPL24	0.353703	1.61903e-70	2.92785e-66	0.710327	1	1
LMO2	0.352006	3.62552e-27	6.5564e-23	0.621848	0.727	0.543
SERPINB1	0.351008	6.80615e-33	1.23082e-28	0.640041	0.962	0.893
TIMP1	0.348657	2.90237e-29	5.24864e-25	0.631824	0.913	0.776
LDHA	0.348554	2.99341e-30	5.41329e-26	0.635163	0.989	0.98
RPL19	0.348335	2.07843e-96	3.75863e-92	0.747129	1	1
EPSTI1	0.348294	3.35107e-25	6.06008e-21	0.614565	0.656	0.46
EIF3E	0.347546	6.51567e-38	1.17829e-33	0.651165	0.99	0.941
LYN	0.34702	6.44337e-33	1.16522e-28	0.640661	0.968	0.901
SAMSN1	0.345816	5.26641e-22	9.52377e-18	0.610445	0.75	0.61
RPS5	0.345701	8.78847e-57	1.58931e-52	0.688172	1	1
TMEM176A	0.344894	2.16947e-24	3.92328e-20	0.616031	0.746	0.55
EEF1D	0.343976	3.92639e-46	7.10049e-42	0.668107	0.994	0.98
UBA52	0.342809	7.10603e-87	1.28505e-82	0.734236	1	1
RPL37A	0.340548	5.55796e-78	1.0051e-73	0.72174	1	1
NACA	0.340109	6.14063e-80	1.11047e-75	0.724438	1	1
RPLP1	0.335944	1.19508e-105	2.16119e-101	0.759058	1	1
PLA2G16	0.335766	1.51221e-21	2.73469e-17	0.608741	0.748	0.581
LINC01736	0.335032	5.08074e-36	9.188e-32	0.592298	0.283	0.1
TPT1	0.334273	5.36859e-73	9.70857e-69	0.71445	1	1
BST2	0.333752	6.66011e-27	1.20441e-22	0.62617	0.947	0.872
PGLS	0.333415	1.72271e-29	3.11535e-25	0.631442	0.919	0.856
CEBPD	0.332783	2.22347e-17	4.02092e-13	0.591753	0.578	0.421
LINC01094	0.330842	8.13278e-25	1.47073e-20	0.602619	0.483	0.294
NOP53	0.330062	2.46579e-25	4.45914e-21	0.620894	0.863	0.755
PIH1D1	0.328866	4.8164e-21	8.70998e-17	0.605452	0.689	0.525
RUNX3	0.32846	3.42004e-22	6.18479e-18	0.594022	0.442	0.265
CMTM3	0.327694	5.53334e-20	1.00065e-15	0.604859	0.768	0.636
CMIP	0.326056	2.37326e-23	4.2918e-19	0.61255	0.728	0.567
TRPM2	0.325609	4.10218e-27	7.41838e-23	0.614387	0.589	0.377
NFKBIZ	0.323239	6.12733e-22	1.10807e-17	0.603426	0.591	0.399
PLTP	0.322582	3.57585e-14	6.46657e-10	0.585808	0.67	0.558
WIPF3	0.322424	2.90725e-20	5.25748e-16	0.594799	0.499	0.337
GPSM3	0.321801	1.67907e-21	3.03643e-17	0.610565	0.874	0.772
ZFHX3	0.321683	1.69595e-21	3.06695e-17	0.610844	0.864	0.738
ORAI2	0.321559	1.47661e-16	2.6703e-12	0.593348	0.697	0.571
CD163	0.321298	1.84896e-14	3.34366e-10	0.58643	0.669	0.515
UBXN1	0.321227	5.19278e-25	9.39062e-21	0.620663	0.941	0.844
RPL22	0.318639	4.15425e-64	7.51254e-60	0.700246	1	1
NT5DC2	0.315109	1.60841e-18	2.90864e-14	0.59848	0.684	0.524
RPS9	0.3125	9.01749e-82	1.63072e-77	0.727158	1	1
RPL8	0.311759	1.77446e-70	3.20894e-66	0.710396	1	1
HIF1A	0.311392	1.26796e-27	2.29298e-23	0.629117	0.999	0.949
PPM1N	0.311328	2.23036e-22	4.03339e-18	0.594522	0.444	0.267
TOMM20	0.308149	1.08371e-28	1.95978e-24	0.630273	0.971	0.938
RPS21	0.307157	9.53555e-50	1.72441e-45	0.675513	1	0.998
EDN1	0.306023	5.10671e-16	9.23497e-12	0.572954	0.35	0.212
LGALS1	0.305163	1.19425e-48	2.15968e-44	0.673891	1	1
PAG1	0.303871	3.5501e-20	6.41999e-16	0.603573	0.697	0.536
RPLP2	0.301796	1.07171e-68	1.93809e-64	0.707712	1	1
RPS10	0.301662	4.02399e-26	7.27698e-22	0.62357	0.95	0.891
INPP5D	0.299395	1.03477e-21	1.87127e-17	0.598428	0.516	0.341
MCUB	0.29938	7.89009e-20	1.42684e-15	0.597268	0.576	0.407
IPCEF1	0.299188	1.87401e-30	3.38896e-26	0.590598	0.306	0.13
ANOS1	0.297923	1.31822e-15	2.38388e-11	0.586999	0.578	0.45
TNF	0.297117	1.0842e-13	1.96067e-09	0.570022	0.379	0.25
SORL1	0.295799	2.76265e-19	4.99597e-15	0.600059	0.662	0.495
HMGN1	0.295277	2.40262e-26	4.3449e-22	0.624944	0.979	0.954
CPED1	0.295195	2.23774e-28	4.04674e-24	0.604295	0.436	0.235
YPEL3	0.294788	5.51551e-17	9.97426e-13	0.590201	0.581	0.432
MARCKS	0.293325	1.05769e-26	1.91273e-22	0.626742	0.999	0.963
LTA4H	0.292304	5.46233e-16	9.87809e-12	0.592554	0.728	0.612
RPL36A	0.291842	1.47624e-16	2.66963e-12	0.593306	0.702	0.578
RPSA	0.29116	9.5077e-40	1.71937e-35	0.65636	1	1
FAU	0.290972	1.32782e-66	2.40122e-62	0.704274	1	1
GNAI2	0.290697	5.02648e-39	9.08988e-35	0.654345	0.999	0.997
ADORA3	0.290571	1.69623e-23	3.06747e-19	0.596134	0.441	0.257
ST8SIA4	0.290483	2.67958e-19	4.84575e-15	0.59104	0.488	0.321
SERPINB6	0.289794	1.7369e-23	3.14101e-19	0.616587	0.931	0.88
EEF1A1	0.28948	4.91114e-57	8.8813e-53	0.68888	1	1
CLEC7A	0.289457	7.80054e-23	1.41065e-18	0.615929	0.968	0.894
SCAND1	0.289444	7.68803e-22	1.3903e-17	0.612312	0.939	0.897
DOCK10	0.289139	2.83761e-22	5.13154e-18	0.610249	0.751	0.58
GNG2	0.289113	1.53652e-18	2.77864e-14	0.593934	0.569	0.408
TMSB4X	0.287516	4.26129e-61	7.70612e-57	0.69572	1	1
EIF4B	0.287271	6.19838e-26	1.12092e-21	0.623554	0.964	0.886
FLOT1	0.287153	5.8705e-19	1.06162e-14	0.60099	0.729	0.584
DOCK4	0.286252	7.86343e-17	1.42202e-12	0.596051	0.77	0.666
RPS20	0.285657	9.92223e-64	1.79434e-59	0.69983	1	1
VSIR	0.285201	1.33486e-17	2.41396e-13	0.587175	0.488	0.331
WAS	0.284673	2.69486e-16	4.87339e-12	0.592365	0.694	0.568
CCNI	0.284397	3.95003e-28	7.14324e-24	0.629707	0.993	0.986
ZFAS1	0.284126	8.2915e-23	1.49943e-18	0.61572	0.989	0.95
HSD17B11	0.283932	1.86798e-16	3.37806e-12	0.59044	0.627	0.482
RPLP0	0.282297	4.61573e-44	8.34708e-40	0.665039	1	1
CAPG	0.282179	4.19857e-32	7.5927e-28	0.639669	1	0.994
EVI2B	0.281078	3.8183e-23	6.90502e-19	0.616653	0.974	0.921
NSA2	0.279034	3.23616e-18	5.85226e-14	0.601196	0.864	0.799
NUDT3	0.277696	4.75791e-18	8.60421e-14	0.600017	0.805	0.709
APEX1	0.275971	7.98864e-20	1.44467e-15	0.606079	0.884	0.806
RPS19	0.275475	1.3825e-50	2.5001e-46	0.677474	1	1
NPM1	0.275435	8.38427e-35	1.51621e-30	0.645541	0.999	0.996
RPL38	0.2751	5.35152e-44	9.67768e-40	0.664703	1	1
SRGN	0.274675	1.77936e-24	3.2178e-20	0.620916	0.995	0.936
EEF2	0.27403	1.43134e-29	2.58844e-25	0.633374	1	0.992
EBI3	0.273759	5.0792e-24	9.18523e-20	0.580899	0.298	0.142
MILR1	0.273638	8.03973e-17	1.45391e-12	0.588242	0.548	0.394
FPR1	0.273448	5.43e-17	9.81961e-13	0.577136	0.375	0.227
LRP1	0.271237	1.52696e-21	2.76136e-17	0.611806	0.945	0.895
AP1B1	0.270573	4.75106e-17	8.59182e-13	0.596755	0.799	0.684
AC245297.3	0.269177	1.01079e-15	1.8279e-11	0.581738	0.477	0.337
SLC25A6	0.266062	1.89848e-29	3.43321e-25	0.63303	0.996	0.992
P2RY6	0.265839	4.0739e-19	7.36724e-15	0.584097	0.404	0.245
PABPC1	0.264275	5.58514e-26	1.01002e-21	0.624465	0.996	0.99
FSCN1	0.262939	1.25461e-12	2.26884e-08	0.580355	0.691	0.584
APBB1IP	0.262611	2.64928e-15	4.79096e-11	0.592161	0.888	0.825
PTPRC	0.262327	2.55555e-21	4.62146e-17	0.611514	0.982	0.943
CASP1	0.26042	1.19601e-20	2.16286e-16	0.590001	0.438	0.264
TKT	0.259896	2.17515e-19	3.93354e-15	0.606112	0.977	0.941
EMP3	0.258294	3.14103e-20	5.68023e-16	0.608862	0.988	0.939
NISCH	0.257579	6.80345e-16	1.23034e-11	0.580487	0.447	0.31
GPR34	0.256148	1.3929e-14	2.51892e-10	0.589571	0.824	0.72
ITPR2	0.254736	6.85497e-18	1.23965e-13	0.601352	0.951	0.887
JUNB	0.254462	2.84744e-12	5.14932e-08	0.581915	0.888	0.832
TPI1	0.254272	4.09132e-20	7.39875e-16	0.608615	1	0.997
HS3ST1	0.254208	4.30815e-22	7.79085e-18	0.579896	0.315	0.157
EIF3H	0.253445	8.13511e-18	1.47115e-13	0.600163	0.909	0.861
AP1S2	0.253006	1.39215e-13	2.51757e-09	0.585946	0.808	0.741
HNRNPA1	0.251449	2.05498e-22	3.71623e-18	0.614654	0.984	0.952
FOXN3	0.251231	1.83871e-12	3.32512e-08	0.580359	0.737	0.614
GAPT	0.250955	6.07633e-28	1.09884e-23	0.571348	0.216	0.074
