# Supplementary material for: Deterministic programming of human pluripotent stem cells into microglia facilitates studying their role in health and disease
Source: Proc Natl Acad Sci U S A. 2022 Oct 17;119(43):e2123476119. doi: 10.1073/pnas.2123476119 (PMC9618131; doi:10.1073/pnas.2123476119)
Supplement: Supplementary File [file pnas.2123476119.sd06.xlsx]

## Sheet: Dataset 6A
Marker genes for cell-communication between microglia and neuroectodermal cells generated using CellPhoneDB
gene	avg_log2FC	p_val	p_val_adj	pct.1	pct.2
CCL3	2.12396	3.82621e-31	1.03319e-26	0.786	0.509
CCL4L2	2.09716	4.61012e-56	1.24487e-51	0.564	0.162
CD83	2.0059	7.7789e-119	2.10054e-114	0.859	0.264
HBEGF	1.78641	4.05182e-68	1.09411e-63	0.759	0.334
NAMPT	1.06238	9.21126e-41	2.48732e-36	0.823	0.644
MIF	0.960679	2.56129e-75	6.91625e-71	0.836	0.401
CD99	0.902615	5.8448e-40	1.57827e-35	0.768	0.466
PTN	0.804418	4.04158e-228	1.09135e-223	0.423	0.001
GAS6	0.784411	7.49803e-44	2.02469e-39	0.795	0.45
TNFRSF1B	0.639228	6.19531e-20	1.67292e-15	0.882	0.775
ARF1	0.581479	1.00955e-41	2.72609e-37	0.955	0.819
NRP1	0.561677	5.75393e-07	0.0155373	0.868	0.833
TNF	0.536274	1.81964e-78	4.91358e-74	0.286	0.021
TFRC	0.510278	2.21979e-17	5.99409e-13	0.441	0.218
VEGFA	0.496389	5.46654e-23	1.47613e-18	0.391	0.16
DLK1	0.466174	1.43759e-131	3.88193e-127	0.245	0
COLEC12	0.412833	7.50865e-54	2.02756e-49	0.286	0.037
MDK	0.401437	9.00949e-55	2.43283e-50	0.323	0.047
FFAR2	0.398539	1.53741e-37	4.15146e-33	0.264	0.046
LRP1	0.361206	5.18559e-11	1.40026e-06	0.609	0.426
NECTIN2	0.303861	9.68172e-10	2.61435e-05	0.691	0.572
TNFRSF10D	0.295735	5.65742e-21	1.52767e-16	0.391	0.157
SLC1A5	0.290983	6.05942e-36	1.63623e-31	0.405	0.113
CD47	0.289781	6.84147e-10	1.8474e-05	0.732	0.616
P2RY6	0.266146	9.16586e-11	2.47506e-06	0.486	0.302
CD70	0.263468	5.47431e-57	1.47823e-52	0.209	0.015
TNFRSF1A	-0.264837	8.22333e-07	0.0222055	0.773	0.826
DSC2	-0.266255	1.32943e-06	0.0358986	0.514	0.647
MERTK	-0.337327	1.45535e-08	0.000392987	0.541	0.728
LAMP1	-0.370238	4.60662e-11	1.24393e-06	0.859	0.877
SPP1	-0.479161	1.09898e-10	2.96756e-06	0.677	0.939
SORL1	-0.494865	2.96727e-29	8.01251e-25	0.173	0.577
PLXNC1	-0.568874	4.09227e-25	1.10504e-20	0.377	0.699
TNFSF13B	-0.584708	1.75004e-22	4.72563e-18	0.3	0.628
MRC2	-0.639372	1.02491e-32	2.76757e-28	0.259	0.681
HLA-C	-0.678819	6.10688e-26	1.64904e-21	0.905	0.899
ANTXR1	-0.706278	2.58717e-33	6.98613e-29	0.264	0.664
JAG1	-0.744632	3.69861e-32	9.98736e-28	0.136	0.545
GRN	-1.05152	1.34885e-63	3.6423e-59	0.964	0.931
CMKLR1	-1.26795	7.06894e-43	1.90882e-38	0.545	0.839
RARRES2	-1.29375	4.92396e-22	1.32962e-17	0.068	0.396
WNT5A	-1.33118	1.00456e-61	2.71261e-57	0.3	0.809
