# Supplementary material for: Deterministic programming of human pluripotent stem cells into microglia facilitates studying their role in health and disease
Source: Proc Natl Acad Sci U S A. 2022 Oct 17;119(43):e2123476119. doi: 10.1073/pnas.2123476119 (PMC9618131; doi:10.1073/pnas.2123476119)
Supplement: Supplementary File [file pnas.2123476119.sd07.xlsx]

## Sheet: Dataset 7A
Gene ontology analysis based on DE CellPhone genes
GO-Term	GO ID	LogP (-)	Log (q-value)
VEGF-activated neuropilin signaling pathway	38190	5.01	-3.02
Positive regulation of retinal ganglion cell axon guidance	1902336	5.01	-3.02
Fusion of virus membrane with host plasma membrane	19064	4.61	-2.68
Leukocyte chemotaxis involved in inflammatory response	2232	6.48	-4.21
Positive regulation of neutrophil extravasation	2000391	4.34	-2.47
Neurogenesis	22008	5.32	-3.26
Positive regulation of axon extension involved in axon guidance	48842	4.23	-2.38
Endothelial cell chemotaxis	35767	6.14	-3.93
Positive regulation of axon regeneration	48680	4.05	-2.24
Circulatory system development	72359	3.07	-1.51
Virion attachment to host cell	19062	3.97	-2.18
Regulation of cell population proliferation	42127	9.57	-6.82
Dendrite arborization	140059	3.97	-2.19
Commissural neuron axon guidance	71679	3.9	-2.13
Positive regulation of glial cell migration	1903977	3.9	-2.13
Positive regulation of chemokine (C-X-C motif) ligand 2 production	2000343	3.83	-2.08
Positive regulation of oligodendrocyte differentiation	48714	5.35	-3.29
Protein homotrimerization	70207	3.65	-1.95
Positive regulation of neuroinflammatory response	150078	3.65	-1.95
Regulation of establishment of endothelial barrier	1903140	3.56	-1.88
Positive regulation of membrane protein ectodomain proteolysis	51044	3.56	-1.88
Astrocyte activation	48143	3.51	-1.85
Regulation of amyloid-beta clearance	1900221	3.51	-1.85
Positive chemotaxis	50918	8.19	-5.7
Cell migration involved in sprouting angiogenesis	2042	3.39	-1.75
Vascular endothelial growth factor receptor signaling pathway	48010	4.9	-2.92
Cellular response to vitamin	71295	3.28	-1.67
Negative regulation of cell aging	90344	3.21	-1.61
Positive regulation of immunoglobulin mediated immune response	2891	4.62	-2.69
Positive regulation of acute inflammatory response	2675	3.18	-1.59
Positive regulation of macrophage migration	1905523	3.18	-1.59
Positive regulation of focal adhesion assembly	51894	3.15	-1.56
Negative regulation of biomineral tissue development	70168	3.15	-1.56
Branching involved in blood vessel morphogenesis	1569	3.13	-1.54
Microglial cell activation	1774	3.1	-1.52
Negative regulation of cell junction assembly	1901889	3.1	-1.52
Regulation of macrophage chemotaxis	10758	3.1	-1.52
Positive regulation of phagocytosis	50766	5.75	-3.61
Regulation of neural precursor cell proliferation	2000177	3.62	-1.93
Regulation of glial cell proliferation	60251	3.02	-1.47
Positive regulation of calcium-mediated signaling	50850	3.02	-1.47
Regulation of morphogenesis f a branching structure	60688	4.32	-2.46
Positive regulation o mononuclear cell migration	71677	5.65	-3.54
platelet-derived growth factor receptor signaling pathway	48008	3	-1.44
Lipopolysaccharide-mediated signaling pathway	31663	2.95	-1.41
Tumor necrosis factor-mediated signaling pathway	33209	4.19	-2.35
Positive regulation of morphogenesis of an epithelium	1905332	2.9	-1.38
Cellular response to amyloid-beta	1904646	2.88	-1.36
Lipid storage	19915	2.88	-1.36
Regulation of actin cytoskeleton reorganization	2000249	2.86	-1.35
Cellular extravasation	45123	2.82	-1.32
Positive regulation of substrate adhesion-dependent cell spreading	1900026	2.82	-1.32
Regulation of interleukin-6 production	32675	2.8	-1.51
Positive regulation of b-cell proliferation	30890	2.8	-1.3
Positive regulation of peptidyl-serine phosphorylation	33138	6.44	-4.18
Positive regulation of protein kinase B signaling	51897	6.35	-4.11
Negative regulation of cysteine-type endopeptidase activity involved in apoptotic process	43154	3.81	-2.07
Positive regulation of MAPK cascade	43410	6.92	-4.57
Transport across blood-brain barrier	150104	3.68	-1.96
Extrinsic apoptotic signaling pathway	97191	3.65	-1.95
Positive regulation of cell division	51781	3.63	-1.94
Integrin-mediated signaling pathway	7229	3.51	-1.85
Regulation of cytokine production involved in immune response	2718	3.51	-1.85
Positive regulation of lymphocyte differentiation	45621	3.44	-1.8
Positive regulation of endocytosis	45807	3.44	-1.8
Positive regulation of protein localization to membrane	1905477	3.38	-1.75
Regulation of interleukin-1 production	32652	3.36	-1.73
Regulation of interferon-gamma production	32649	3.34	-1.72
Regulation of tumor necrosis factor production	32680	4.24	-2.39
Positive regulation of T cell activation	50870	5.04	-3.04
Cellular response to decreased oxygen levels	36294	3.06	-1.49
Negative regulation of neuron apoptotic process	43524	3.02	-1.46
Positive regulation of NF-kappaB transcription factor activity	51092	2.95	-1.41
Regulation of cell shape	8360	2.95	-1.41
Cell activation involved in immune response	2263	2.8	-1.3
phagocytosis	6909	3.51	-1.85
Cellular metal ion homeostasis	6875	3.15	-1.57
